# Supplementary material for: Analysis of metabolic pathways related to fertility restoration and identification of fertility candidate genes associated with Aegilops kotschyi cytoplasm in wheat (Triticum aestivum L.)
Source: BMC Plant Biol. 2019 Jun 11;19:252. doi: 10.1186/s12870-019-1824-9 (PMC6560861; doi:10.1186/s12870-019-1824-9)
Supplement: Supplementary file 1 — Table S1. Summary of sequencing results. (XLSX 10 kb) [file 12870_2019_1824_MOESM1_ESM.xlsx]

## Sheet: Sheet1
Table S1: Summary of sequencing results
	Fertile anthers			Sterile anthers
	KMF-1	KMF-2	KMF-3	KMA-1	KMA-2	KMA-3
Clean Data (bp)	7181334900	7845923100	8191826100	7065585900	7047708900	6923985900
HQ Clean Data(bp)(%)	7,103,634,287 (98.92%)	7,761,418,961 (98.92%)	8,098,350,874 (98.86%)	6,982,391,474 (98.82%)	6,944,315,995 (98.53%)	6,844,672,054 (98.85%)
Q20(%)	6,824,545,943 (96.07%)	7,455,630,764 (96.06%)	7,770,472,584 (95.95%)	6,715,433,571 (96.18%)	6,645,238,328 (95.69%)	6,564,774,679 (95.91%)
GC(%)	4,342,097,198 (61.13%)	4,714,521,151 (60.74%)	4,990,147,335 (61.62%)	4,130,194,227 (59.15%)	4,179,235,038 (60.18%)	4,189,898,065 (61.21%)
HQ Clean Reads Num(%)	47,440,470 (99.09%)	51,826,270 (99.08%)	54,077,292 (99.02%)	46,661,812 (99.06%)	46,383,696 (98.72%)	45,714,548 (99.04%)
Total Pair Reads	23567484	25763948	26927471	23183119	23084473	22769954
Mapping Ratio	0.6444	0.6471	0.6311	0.6859	0.6629	0.6463
Known Gene Num	62,362 (62.10%)	61,474 (61.21%)	60,096 (59.84%)	64,438 (64.16%)	63,704 (63.43%)	62,005 (61.74%)
Novel Gene Num	16323	16385	16046	16656	16436	16206
All Gene Num	78685	77859	76142	81094	80140	78211
