# Supplementary material for: Analysis of metabolic pathways related to fertility restoration and identification of fertility candidate genes associated with Aegilops kotschyi cytoplasm in wheat (Triticum aestivum L.)
Source: BMC Plant Biol. 2019 Jun 11;19:252. doi: 10.1186/s12870-019-1824-9 (PMC6560861; doi:10.1186/s12870-019-1824-9)
Supplement: Supplementary file 2 — Table S2. Differentially expressed genes. (XLSX 387 kb) [file 12870_2019_1824_MOESM2_ESM.xlsx]

## Sheet: Sheet1
id	KMA_count	KMF_count	KMA_fpkm	KMF_fpkm	log2(FC)	Pvalue	FDR	significant	Symbol	Description	SP_ID	Swissprot_Desc
EPlTAEG00000010126	30.0333	8.64	1.85667	0.52	-1.58012	0.0018999	0.0442022	down	EPlTAET00000010126	atp1 (mitochondrion) [Triticum aestivum]	sp|P12862|ATPAM_WHEAT	ATP synthase subunit alpha, mitochondrial OS=Triticum aestivum GN=ATPA PE=3 SV=1
TRAES3BF002700050CFD_g	30.3433	8.70667	1.52667	0.41	-1.63225	7.6e-05	0.0042724	down	TRAES3BF002700050CFD_t1	Exocyst complex component 7 [Triticum urartu]	sp|Q9FGH9|E70B1_ARATH	Exocyst complex component EXO70B1 OS=Arabidopsis thaliana GN=EXO70B1 PE=1 SV=1
TRAES3BF003100020CFD_g	20.3333	42.3333	62.11	120.277	1.20578	0.00022526	0.00955685	up	TRAES3BF003100020CFD_t1	PREDICTED: mavicyanin-like [Brachypodium distachyon]	sp|Q39131|LAML_ARATH	Lamin-like protein OS=Arabidopsis thaliana GN=At5g15350 PE=1 SV=1
TRAES3BF003800010CFD_g	599.493	191.99	31.86	9.39	-1.44	6.91e-06	0.000690966	down	TRAES3BF003800010CFD_t1	WRKY transcription factor 6 [Triticum urartu]	sp|Q9C519|WRKY6_ARATH	WRKY transcription factor 6 OS=Arabidopsis thaliana GN=WRKY6 PE=1 SV=1
TRAES3BF006600010CFD_g	381.377	959.33	22.74	61.47	1.1455	6.49e-07	0.00010782	up	TRAES3BF006600010CFD_t1	cinnamate-4-hydroxylase [Hordeum vulgare]	sp|Q42797|TCMO_SOYBN	Trans-cinnamate 4-monooxygenase OS=Glycine max GN=CYP73A11 PE=2 SV=1
TRAES3BF008400020CFD_g	180.32	11.6633	10.9967	0.653333	-3.72718	3.05e-18	1.1e-14	down	TRAES3BF008400020CFD_t1	Cytochrome P450 71C4 [Aegilops tauschii]	sp|Q43257|C71C4_MAIZE	indole-2-monooxygenase OS=Zea mays GN=CYP71C4 PE=1 SV=1
TRAES3BF008400030CFD_g	203.223	57.3433	12.4567	3.25667	-1.61678	1.44e-05	0.00120422	down	TRAES3BF008400030CFD_t1	Cytochrome P450 71C4 [Aegilops tauschii]	sp|Q43257|C71C4_MAIZE	indole-2-monooxygenase OS=Zea mays GN=CYP71C4 PE=1 SV=1
TRAES3BF010600010CFD_g	7077.9	16201.8	490.053	1039.8	1.34432	1.12e-05	0.00099446	up	TRAES3BF010600010CFD_t1	CBL-interacting protein kinase 30 [Hordeum vulgare subsp. spontaneum]	sp|Q5JLQ9|CIPKU_ORYSJ	CBL-interacting protein kinase 30 OS=Oryza sativa subsp. japonica GN=CIPK30 PE=2 SV=1
TRAES3BF011100040CFD_g	54.6667	99.6667	12.4233	20.8467	1.01505	0.00118794	0.0319794	up	TRAES3BF011100040CFD_t1	Os01g0689000 [Oryza sativa Japonica Group]	-	-
TRAES3BF011100090CFD_g	47.43	13.3333	5.96333	1.55	-1.65046	2.77e-06	0.000336507	down	TRAES3BF011100090CFD_t1	receptor serine/threonine kinase PR5K-like [Oryza sativa Japonica Group]	sp|P0C5E2|LRL12_ARATH	LEAF RUST 10 DISEASE-RESISTANCE LOCUS RECEPTOR-LIKE PROTEIN KINASE-like 1.2 OS=Arabidopsis thaliana GN=LRK10L-1.2 PE=2 SV=3
TRAES3BF011400020CFD_g	3045.2	6608.64	296.163	595.823	1.27895	1.07e-05	0.000957671	up	TRAES3BF011400020CFD_t1	Pto-interacting protein 1 [Triticum urartu]	sp|Q41328|PTI1_SOLLC	Pto-interacting protein 1 OS=Solanum lycopersicum GN=PTI1 PE=1 SV=2
TRAES3BF011700040CFD_g	20.9333	40.43	8.50333	15.0267	1.09466	0.00134537	0.034931	up	TRAES3BF011700040CFD_t1	Os01g0692700 [Oryza sativa Japonica Group]	sp|O49500|MBR2_ARATH	E3 ubiquitin-protein ligase MBR2 OS=Arabidopsis thaliana GN=MBR2 PE=1 SV=1
TRAES3BF012400030CFD_g	187.837	50.7167	16.07	3.96333	-1.69529	2e-06	0.000261369	down	TRAES3BF012400030CFD_t1	xylanase inhibitor [Triticum aestivum]	sp|Q8RVH5|7SBG2_SOYBN	Basic 7S globulin 2 OS=Glycine max PE=1 SV=1
TRAES3BF016200040CFD_g	23.3333	86.3333	2.10667	7.10333	2.03368	6.41e-05	0.00375973	up	TRAES3BF016200040CFD_t1	PREDICTED: B3 domain-containing protein Os01g0723500-like [Brachypodium distachyon]	sp|Q8S2E6|Y1235_ORYSJ	B3 domain-containing protein Os01g0723500 OS=Oryza sativa subsp. japonica GN=Os01g0723500 PE=3 SV=1
TRAES3BF016200070CFD_g	3.33333	11	0.313333	0.96	1.84172	0.00206705	0.0465381	up	TRAES3BF016200070CFD_t1	senescence-associated protein 12 [Zea mays]	-	-
TRAES3BF017000050CFD_g	677.6	1777.72	79.6333	192.96	1.5448	5.93e-07	0.000101237	up	TRAES3BF017000050CFD_t1	Os01g0225000 [Oryza sativa Japonica Group]	sp|Q9CA93|BAC2_ARATH	Mitochondrial arginine transporter BAC2 OS=Arabidopsis thaliana GN=BAC2 PE=1 SV=1
TRAES3BF017200010CFD_g	677.6	1777.72	79.6333	192.96	1.5448	5.93e-07	0.000101237	up	TRAES3BF017200010CFD_t1	-	sp|Q9CA93|BAC2_ARATH	Mitochondrial arginine transporter BAC2 OS=Arabidopsis thaliana GN=BAC2 PE=1 SV=1
TRAES3BF019300130CFD_g	106.667	28	21.32	5.18667	-1.76286	5.45e-10	2.78e-07	down	TRAES3BF019300130CFD_t1	PREDICTED: protein YLS9-like [Brachypodium distachyon]	sp|Q9SJ52|YLS9_ARATH	Protein YLS9 OS=Arabidopsis thaliana GN=YLS9 PE=2 SV=1
TRAES3BF020300010CFD_g	17	4.33333	1.67	0.403333	-1.78964	0.00112744	0.0307151	down	TRAES3BF020300010CFD_t1	GDSL esterase/lipase [Aegilops tauschii]	sp|Q9C857|GDL16_ARATH	GDSL esterase/lipase At1g31550 OS=Arabidopsis thaliana GN=At1g31550 PE=2 SV=1
TRAES3BF021800010CFD_g	61.1233	17.04	4.93333	1.29667	-1.68103	1.65e-06	0.000225538	down	TRAES3BF021800010CFD_t1	UDP-glucosyl transferase [Triticum aestivum]	sp|Q9SCP6|U73D1_ARATH	UDP-glycosyltransferase 73D1 OS=Arabidopsis thaliana GN=UGT73D1 PE=3 SV=1
TRAES3BF021800050CFD_g	95.8	15.6467	6.09667	0.933333	-2.38757	4.64e-10	2.42e-07	down	TRAES3BF021800050CFD_t1	UDP-glucoronosyl/UDP-glucosyl transferase protein [Triticum aestivum]	sp|Q9ZQ96|U73C3_ARATH	UDP-glycosyltransferase 73C3 OS=Arabidopsis thaliana GN=UGT73C3 PE=2 SV=1
TRAES3BF021800130CFD_g	107.69	25.1367	6.90333	1.49667	-1.90124	8.42e-12	6.6e-09	down	TRAES3BF021800130CFD_t1	UDP-glucoronosyl/UDP-glucosyl transferase [Triticum aestivum]	sp|Q9SCP6|U73D1_ARATH	UDP-glycosyltransferase 73D1 OS=Arabidopsis thaliana GN=UGT73D1 PE=3 SV=1
TRAES3BF023000060CFD_g	5355.53	10368.8	375.813	674.573	1.09885	0.000218477	0.00933339	up	TRAES3BF023000060CFD_t1	Rop guanine nucleotide exchange factor 1 [Aegilops tauschii]	sp|Q9M811|ROGFB_ARATH	Rop guanine nucleotide exchange factor 11 OS=Arabidopsis thaliana GN=ROPGEF11 PE=1 SV=2
TRAES3BF026100010CFD_g	29.5	10.3333	3.5	1.15667	-1.31206	0.000631508	0.0202569	down	TRAES3BF026100010CFD_t1	PREDICTED: epoxide hydrolase 3-like [Setaria italica]	sp|Q8IUS5|EPHX4_HUMAN	Epoxide hydrolase 4 OS=Homo sapiens GN=EPHX4 PE=2 SV=2
TRAES3BF026200030CFD_g	2941.35	6696	189.663	400.393	1.32868	8.4e-05	0.0046513	up	TRAES3BF026200030CFD_t1	PREDICTED: probable glycosyltransferase At5g03795 [Brachypodium distachyon]	sp|Q9FFN2|GLYT3_ARATH	Probable glycosyltransferase At5g03795 OS=Arabidopsis thaliana GN=At5g03795 PE=3 SV=2
TRAES3BF026200090CFD_g	699	1265.62	60.9867	103.25	1.00774	0.000968032	0.0275016	up	TRAES3BF026200090CFD_t1	PREDICTED: proline-rich receptor-like protein kinase PERK8 [Brachypodium distachyon]	sp|Q9ZUE0|PEK12_ARATH	Proline-rich receptor-like protein kinase PERK12 OS=Arabidopsis thaliana GN=PERK12 PE=2 SV=2
TRAES3BF026200150CFD_g	29.5	10.3333	3.5	1.15667	-1.31206	0.0006313	0.0202569	down	TRAES3BF026200150CFD_t1	PREDICTED: epoxide hydrolase 3-like [Setaria italica]	sp|Q8IUS5|EPHX4_HUMAN	Epoxide hydrolase 4 OS=Homo sapiens GN=EPHX4 PE=2 SV=2
TRAES3BF026900030CFD_g	5993.37	19731.8	573.393	1743.79	1.85965	4.82e-07	8.64e-05	up	TRAES3BF026900030CFD_t1	E3 ubiquitin-protein ligase RING1-like protein [Triticum urartu]	sp|Q8LPN7|RNG1L_ARATH	E3 ubiquitin-protein ligase RING1-like OS=Arabidopsis thaliana GN=At3g19950 PE=1 SV=1
TRAES3BF028000030CFD_g	27.6667	64.6667	7.29667	15.7367	1.38547	6.27e-06	0.000636557	up	TRAES3BF028000030CFD_t1	Os01g0661650 [Oryza sativa Japonica Group]	-	-
TRAES3BF028200050CFD_g	182.333	328.333	22.5067	37.0867	1.0035	0.00129107	0.0339866	up	TRAES3BF028200050CFD_t1	PREDICTED: tuliposide A-converting enzyme 2, chloroplastic-like [Brachypodium distachyon]	sp|Q9SX78|CXE2_ARATH	Probable carboxylesterase 2 OS=Arabidopsis thaliana GN=CXE2 PE=2 SV=1
TRAES3BF028200080CFD_g	295.667	55.3333	13.5667	2.35667	-2.23619	7.18e-19	2.95e-15	down	TRAES3BF028200080CFD_t1	PREDICTED: wall-associated receptor kinase-like 20 [Setaria italica]	sp|Q9LZM4|WAKLQ_ARATH	Wall-associated receptor kinase-like 20 OS=Arabidopsis thaliana GN=WAKL20 PE=2 SV=1
TRAES3BF032000030CFD_g	293.6	89.91	48.5967	13.8	-1.52625	2.9e-10	1.58e-07	down	TRAES3BF032000030CFD_t1	PREDICTED: tropinone reductase homolog At1g07440-like [Brachypodium distachyon]	sp|Q9LHT0|TRNHF_ARATH	Tropinone reductase homolog At5g06060 OS=Arabidopsis thaliana GN=At5g06060 PE=2 SV=1
TRAES3BF032700010CFD_g	33.3267	66.35	674.853	1690.62	1.18057	0.000572896	0.0189034	up	TRAES3BF032700010CFD_t1	unnamed protein product [Triticum aestivum]	-	-
TRAES3BF034700010CFD_g	17.3367	0.333333	0.67	0.0133333	-5.05625	3.08e-07	5.93e-05	down	TRAES3BF034700010CFD_t1	Subtilisin-like protease [Aegilops tauschii]	sp|Q9SZY3|SBT38_ARATH	Subtilisin-like protease SBT3.8 OS=Arabidopsis thaliana GN=SBT3.8 PE=3 SV=1
TRAES3BF038300010CFD_g	24.93	4.33333	1.38	0.23	-2.28422	0.000126285	0.0063217	down	TRAES3BF038300010CFD_t1	PREDICTED: LOW QUALITY PROTEIN: probable serine/threonine-protein kinase At1g18390 [Brachypodium distachyon]	sp|P0C5E2|LRL12_ARATH	LEAF RUST 10 DISEASE-RESISTANCE LOCUS RECEPTOR-LIKE PROTEIN KINASE-like 1.2 OS=Arabidopsis thaliana GN=LRK10L-1.2 PE=2 SV=3
TRAES3BF038400030CFD_g	1871.66	3872.88	327.82	628.543	1.21015	1.28e-05	0.00110432	up	TRAES3BF038400030CFD_t1	PREDICTED: E3 ubiquitin-protein ligase SINAT5-like [Brachypodium distachyon]	sp|Q84JL3|SINA3_ARATH	E3 ubiquitin-protein ligase SINAT3 OS=Arabidopsis thaliana GN=SINAT3 PE=2 SV=1
TRAES3BF039400050CFD_g	1266	2411.33	175.393	307.627	1.0618	0.000536566	0.0180428	up	TRAES3BF039400050CFD_t1	Os11g0490100 [Oryza sativa Japonica Group]	sp|Q9C7F9|MT127_ARATH	Probable methyltransferase At1g27930 OS=Arabidopsis thaliana GN=At1g27930 PE=1 SV=1
TRAES3BF039600200CFD_g	4.31667	0	0.466667	0.001	-5.06718	0.00217293	0.0480784	down	TRAES3BF039600200CFD_t1	iron-deficiency induced receptor-like kinase [Hordeum vulgare subsp. vulgare]	sp|P93604|LRK10_WHEAT	Rust resistance kinase Lr10 OS=Triticum aestivum GN=LRK10 PE=2 SV=1
TRAES3BF041400030CFD_g	856	389	229.22	93.6367	-1.00148	0.00211293	0.0472258	down	TRAES3BF041400030CFD_t1	Early nodulin-like protein 1 [Triticum urartu]	sp|Q9SK27|ENL1_ARATH	Early nodulin-like protein 1 OS=Arabidopsis thaliana GN=At2g25060 PE=1 SV=2
TRAES3BF042100170CFD_g	107.447	34.4733	6.17667	1.83	-1.45781	5.4e-06	0.000567691	down	TRAES3BF042100170CFD_t1	Os01g0570800 [Oryza sativa Japonica Group]	sp|O82645|IQM1_ARATH	IQ domain-containing protein IQM1 OS=Arabidopsis thaliana GN=IQM1 PE=1 SV=1
TRAES3BF043700030CFD_g	8.66667	0.333333	0.796667	0.0266667	-4.15619	6.08e-05	0.0036416	down	TRAES3BF043700030CFD_t1	Os01g0875800 [Oryza sativa Japonica Group]	-	-
TRAES3BF043700110CFD_g	500.667	976	64.21	114.507	1.08282	2.88e-05	0.00205524	up	TRAES3BF043700110CFD_t1	Os01g0875000 [Oryza sativa Japonica Group]	-	-
TRAES3BF044400060CFD_g	674.687	1231.81	67.2733	114.037	1.03021	3.17e-05	0.00221114	up	TRAES3BF044400060CFD_t1	PREDICTED: probable magnesium transporter NIPA6 [Brachypodium distachyon]	sp|Q8GWX2|NIPA6_ARATH	Probable magnesium transporter NIPA6 OS=Arabidopsis thaliana GN=At2g21120 PE=2 SV=1
TRAES3BF045600070CFD_g	271.913	485.17	27.3267	45.37	1.00771	3.59e-05	0.00242291	up	TRAES3BF045600070CFD_t1	Os01g0151600 [Oryza sativa Japonica Group]	-	-
TRAES3BF046300040CFD_g	53.15	124.277	10.2033	22.0967	1.41394	9.51e-06	0.000883032	up	TRAES3BF046300040CFD_t1	F-box protein SKIP8 [Triticum urartu]	sp|Q93YV9|SKIP8_ARATH	F-box protein SKIP8 OS=Arabidopsis thaliana GN=SKIP8 PE=1 SV=1
TRAES3BF046300160CFD_g	108.32	48.6533	9.79667	4.08333	-1.0069	0.000210988	0.00911732	down	TRAES3BF046300160CFD_t1	PREDICTED: 3-hydroxyisobutyryl-CoA hydrolase-like protein 5 [Brachypodium distachyon]	sp|Q9SHJ8|HIBC8_ARATH	3-hydroxyisobutyryl-CoA hydrolase-like protein 5 OS=Arabidopsis thaliana GN=At1g06550 PE=1 SV=2
TRAES3BF048200120CFD_g	118.333	240.667	13.4533	25.2667	1.17711	0.000452196	0.0159001	up	TRAES3BF048200120CFD_t1	PREDICTED: probable carboxylesterase 15-like [Oryza brachyantha]	sp|Q9FG13|CXE15_ARATH	Probable carboxylesterase 15 OS=Arabidopsis thaliana GN=CXE15 PE=2 SV=1
TRAES3BF048500040CFD_g	37.3333	91	7	15.4567	1.43154	9.44e-06	0.000879461	up	TRAES3BF048500040CFD_t1	Os01g0749000 [Oryza sativa Japonica Group]	sp|B4FFK9|OBP2A_MAIZE	Oil body-associated protein 2A OS=Zea mays GN=OBAP2A PE=2 SV=1
TRAES3BF049300050CFD_g	295.85	117.43	23.24	8.58333	-1.15501	2.52e-07	5.04e-05	down	TRAES3BF049300050CFD_t1	Calreticulin-3 [Triticum urartu]	sp|O04153|CALR3_ARATH	Calreticulin-3 OS=Arabidopsis thaliana GN=CRT3 PE=1 SV=2
TRAES3BF049800020CFD_g	35.05	11.9933	0.786667	0.253333	-1.38915	0.000449867	0.0158951	down	TRAES3BF049800020CFD_t1	Os01g0229300 [Oryza sativa Japonica Group]	-	-
TRAES3BF049800090CFD_g	23.0333	7	0.903333	0.256667	-1.5219	0.000850998	0.0251285	down	TRAES3BF049800090CFD_t1	Os01g0228800 [Oryza sativa Japonica Group]	-	-
TRAES3BF050300020CFD_g	572.467	1306.81	138.587	292.713	1.35494	3.3e-06	0.000385802	up	TRAES3BF050300020CFD_t1	PREDICTED: ras-related protein Rab11C-like [Brachypodium distachyon]	sp|Q40193|RB11C_LOTJA	Ras-related protein Rab11C OS=Lotus japonicus GN=RAB11C PE=2 SV=1
TRAES3BF050800180CFD_g	24.3333	7	1.13667	0.3	-1.64258	0.0019291	0.0445962	down	TRAES3BF050800180CFD_t1	PREDICTED: cysteine-rich receptor-like protein kinase 2 [Brachypodium distachyon]	sp|Q9CAL3|CRK2_ARATH	Cysteine-rich receptor-like protein kinase 2 OS=Arabidopsis thaliana GN=CRK2 PE=2 SV=1
TRAES3BF054700010CFD_g	1838	733.333	95.8467	36.3067	-1.17375	0.001426	0.0361865	down	TRAES3BF054700010CFD_t1	PREDICTED: leucine-rich repeat extensin-like protein 3 [Brachypodium distachyon]	sp|Q9LHF1|LRX4_ARATH	Leucine-rich repeat extensin-like protein 4 OS=Arabidopsis thaliana GN=LRX4 PE=2 SV=1
TRAES3BF055300060CFD_g	308.7	685.15	115.003	233.407	1.29944	5.88e-07	0.000100976	up	TRAES3BF055300060CFD_t1	Late embryogenesis abundant protein Lea14-A [Aegilops tauschii]	sp|P46518|LEA14_GOSHI	Late embryogenesis abundant protein Lea14-A OS=Gossypium hirsutum GN=LEA14-A PE=2 SV=1
TRAES3BF056400010CFD_g	31.3333	11.3333	2.31667	0.78	-1.30615	0.000830446	0.0246992	down	TRAES3BF056400010CFD_t1	PREDICTED: UDP-glycosyltransferase 76C2-like [Brachypodium distachyon]	sp|B4G072|BX9_MAIZE	DIMBOA UDP-glucosyltransferase BX9 OS=Zea mays GN=BX9 PE=1 SV=1
TRAES3BF057900150CFD_g	194.717	354.913	30.69	51.74	1.02074	5.49e-05	0.00335348	up	TRAES3BF057900150CFD_t1	shikimate kinase family protein [Triticum monococcum]	sp|Q9LW20|SKL1_ARATH	Probable inactive shikimate kinase like 1, chloroplastic OS=Arabidopsis thaliana GN=SKL1 PE=2 SV=1
TRAES3BF058100010CFD_g	5.20667	0	25.7867	0.001	-5.2842	0.000563362	0.0187033	down	TRAES3BF058100010CFD_t1	PREDICTED: sphingosine-1-phosphate lyase [Brachypodium distachyon]	sp|Q52RG7|SGPL_ORYSJ	Sphingosine-1-phosphate lyase OS=Oryza sativa subsp. japonica GN=SPL PE=2 SV=3
TRAES3BF061600120CFD_g	72.6667	15.3333	8.03	1.57667	-2.08645	9.42e-12	7.32e-09	down	TRAES3BF061600120CFD_t1	Glucan endo-1,3-beta-glucosidase GIII [Triticum urartu]	sp|Q02126|E13C_HORVU	Glucan endo-1,3-beta-glucosidase GIII OS=Hordeum vulgare PE=1 SV=1
TRAES3BF064700060CFD_g	5.66667	20.6667	0.553333	1.86667	2.03908	0.000308437	0.0120814	up	TRAES3BF064700060CFD_t1	PREDICTED: calcium-dependent protein kinase 13-like [Brachypodium distachyon]	sp|P93759|CDPKE_ARATH	Calcium-dependent protein kinase 14 OS=Arabidopsis thaliana GN=CPK14 PE=2 SV=1
TRAES3BF066900010CFD_g	60.3333	13.6667	2.68333	0.566667	-1.94756	6.18e-08	1.58e-05	down	TRAES3BF066900010CFD_t1	LRR receptor-like serine/threonine-protein kinase HSL2 [Aegilops tauschii]	sp|Q9SGP2|HSL1_ARATH	Receptor-like protein kinase HSL1 OS=Arabidopsis thaliana GN=HSL1 PE=2 SV=1
TRAES3BF069100010CFD_g	101.98	44.5267	2.33333	0.956667	-1.02499	3.31e-05	0.00228098	down	TRAES3BF069100010CFD_t1	multidrug resistance associated protein MRP2 [Triticum aestivum]	sp|Q9LK64|AB3C_ARATH	ABC transporter C family member 3 OS=Arabidopsis thaliana GN=ABCC3 PE=1 SV=1
TRAES3BF071300060CFD_g	50.7833	99.6467	4.18	7.61667	1.13955	8.68e-05	0.00477388	up	TRAES3BF071300060CFD_t1	Os01g0144300 [Oryza sativa Japonica Group]	-	-
TRAES3BF072400210CFD_g	1285.77	305.203	47.03	10.5067	-1.8914	1.29e-17	3.96e-14	down	TRAES3BF072400210CFD_t1	PREDICTED: potassium transporter 5 [Brachypodium distachyon]	sp|Q5JK32|HAK5_ORYSJ	Potassium transporter 5 OS=Oryza sativa subsp. japonica GN=HAK5 PE=2 SV=2
TRAES3BF073300170CFD_g	48.3333	90.3333	18.14	31.1533	1.06124	0.000554068	0.0184658	up	TRAES3BF073300170CFD_t1	PREDICTED: E3 ubiquitin-protein ligase MARCH2-like [Setaria italica]	-	-
TRAES3BF073600020CFD_g	5270.03	12884	322.577	733.063	1.43924	5.97e-06	0.000616881	up	TRAES3BF073600020CFD_t1	Rho guanine nucleotide exchange factor 8 [Triticum urartu]	sp|Q9M811|ROGFB_ARATH	Rop guanine nucleotide exchange factor 11 OS=Arabidopsis thaliana GN=ROPGEF11 PE=1 SV=2
TRAES3BF074500020CFD_g	157.443	303	124.087	218.893	1.11272	7.18e-05	0.00408503	up	TRAES3BF074500020CFD_t1	PREDICTED: coenzyme Q-binding protein COQ10 homolog, mitochondrial [Setaria italica]	sp|Q6PBN4|CQ10X_DANRE	Coenzyme Q-binding protein COQ10 homolog, mitochondrial OS=Danio rerio GN=zgc:73324 PE=2 SV=2
TRAES3BF075200020CFD_g	66	119.667	57	97.0033	1.01964	0.00224142	0.0492302	up	TRAES3BF075200020CFD_t1	Nuclear transport factor 2 [Aegilops tauschii]	sp|Q9C7F5|NTF2_ARATH	Nuclear transport factor 2 OS=Arabidopsis thaliana GN=NTF2 PE=1 SV=1
TRAES3BF075900010CFD_g	0.666667	6	0.14	1.11333	3.10575	0.00165128	0.0402679	up	TRAES3BF075900010CFD_t1	Os01g0710100 [Oryza sativa Japonica Group]	-	-
TRAES3BF076300010CFD_g	237.147	461.52	54.8267	98.4567	1.11908	2.14e-05	0.00163216	up	TRAES3BF076300010CFD_t1	Vesicle transport v-SNARE 13 [Triticum urartu]	sp|Q9LVP9|VTI13_ARATH	Vesicle transport v-SNARE 13 OS=Arabidopsis thaliana GN=VTI13 PE=2 SV=1
TRAES3BF077300050CFD_g	4.2	0	0.163333	0.001	-5.10222	0.00192216	0.0444597	down	TRAES3BF077300050CFD_t1	Cell division cycle 48-like protein [Aegilops tauschii]	sp|P54774|CDC48_SOYBN	Cell division cycle protein 48 homolog OS=Glycine max GN=CDC48 PE=2 SV=1
TRAES3BF080700010CFD_g	129	347	52.2967	127.513	1.56935	1.36e-11	1e-08	up	TRAES3BF080700010CFD_t1	PREDICTED: glycine-rich cell wall structural protein-like [Brachypodium distachyon]	-	-
TRAES3BF082500060CFD_g	329.34	777.157	42.45	92.8833	1.38832	1.47e-05	0.001223	up	TRAES3BF082500060CFD_t1	E3 ubiquitin-protein ligase [Aegilops tauschii]	sp|Q93Z92|RING4_ARATH	E3 ubiquitin-protein ligase At4g11680 OS=Arabidopsis thaliana GN=At4g11680 PE=2 SV=1
TRAES3BF083000080CFD_g	491.067	1327.64	46.3733	116.377	1.58922	6.96e-06	0.000694335	up	TRAES3BF083000080CFD_t1	membrane protein [Zea mays]	sp|Q0WQX7|RBL1_ARATH	RHOMBOID-like protein 1 OS=Arabidopsis thaliana GN=RBL1 PE=2 SV=1
TRAES3BF083500030CFD_g	126.547	39.33	3.38333	0.993333	-1.48298	2e-06	0.000261369	down	TRAES3BF083500030CFD_t1	Pleiotropic drug resistance protein 4 [Aegilops tauschii]	sp|Q8GU89|AB37G_ORYSJ	ABC transporter G family member 37 OS=Oryza sativa subsp. japonica GN=ABCG37 PE=2 SV=1
TRAES3BF086500030CFD_g	808.823	2110.31	53.3633	130.123	1.55572	8.87e-06	0.000840198	up	TRAES3BF086500030CFD_t1	Diacylglycerol kinase iota [Triticum urartu]	sp|Q9C5E5|DGK5_ARATH	Diacylglycerol kinase 5 OS=Arabidopsis thaliana GN=DGK5 PE=2 SV=1
TRAES3BF087900010CFD_g	115.877	37.3433	9.48	2.85333	-1.45226	5.28e-06	0.000556981	down	TRAES3BF087900010CFD_t1	Phospholipase A1-II 3 [Triticum urartu]	sp|Q8RZ40|PLA3_ORYSJ	Phospholipase A1-II 3 OS=Oryza sativa subsp. japonica GN=Os01g0651800 PE=2 SV=1
TRAES3BF089200060CFD_g	14	2.33333	1.46333	0.23	-2.37219	0.000181346	0.00816359	down	TRAES3BF089200060CFD_t1	isopentenyltransferase 7, partial [Triticum aestivum]	sp|Q94ID2|IPT5_ARATH	Adenylate isopentenyltransferase 5, chloroplastic OS=Arabidopsis thaliana GN=IPT5 PE=1 SV=2
TRAES3BF089200070CFD_g	1163.87	442.68	73.8933	26.1733	-1.20287	2.44e-07	4.92e-05	down	TRAES3BF089200070CFD_t1	cytochrome P450 [Triticum aestivum]	sp|Q42797|TCMO_SOYBN	Trans-cinnamate 4-monooxygenase OS=Glycine max GN=CYP73A11 PE=2 SV=1
TRAES3BF089300120CFD_g	650.383	1216.26	76.9533	132.813	1.03083	0.000902616	0.0262508	up	TRAES3BF089300120CFD_t1	DnaJ homolog subfamily B member 1 [Aegilops tauschii]	sp|Q3MI00|DNJB1_BOVIN	DnaJ homolog subfamily B member 1 OS=Bos taurus GN=DNAJB1 PE=2 SV=3
TRAES3BF090100130CFD_g	1.80333	10.6767	0.656667	3.56	2.43475	0.00149694	0.0374134	up	TRAES3BF090100130CFD_t1	PREDICTED: photosystem II reaction center PSB28 protein, chloroplastic-like [Oryza brachyantha]	sp|Q0JG75|PSB28_ORYSJ	Photosystem II reaction center PSB28 protein, chloroplastic OS=Oryza sativa subsp. japonica GN=PSB28 PE=2 SV=2
TRAES3BF090400020CFD_g	25.4767	62.01	7.95667	17.88	1.4295	0.000161843	0.00750904	up	TRAES3BF090400020CFD_t1	Os01g0283400 [Oryza sativa Japonica Group]	-	-
TRAES3BF091100060CFD_g	51	10.3567	11.3967	2.11333	-2.10404	1.81e-07	3.87e-05	down	TRAES3BF091100060CFD_t1	Peroxidase 12 [Aegilops tauschii]	sp|Q01548|PER2_HORVU	Peroxidase 2 (Fragment) OS=Hordeum vulgare PE=2 SV=1
TRAES3BF091200060CFD_g	3976.33	8497	283.07	560.703	1.24409	8.25e-05	0.00458752	up	TRAES3BF091200060CFD_t1	PREDICTED: myb-like protein X [Setaria italica]	-	-
TRAES3BF091800050CFD_g	287.42	630.387	108.39	217.687	1.28481	7.51e-06	0.000737435	up	TRAES3BF091800050CFD_t1	LOC100281758 [Zea mays]	sp|O32107|YUID_BACSU	Uncharacterized membrane protein YuiD OS=Bacillus subtilis (strain 168) GN=yuiD PE=4 SV=1
TRAES3BF091900080CFD_g	28.5133	6.91667	1.24667	0.283333	-1.83047	3.46e-05	0.00236071	down	TRAES3BF091900080CFD_t1	-	sp|O80939|LRK41_ARATH	L-type lectin-domain containing receptor kinase IV.1 OS=Arabidopsis thaliana GN=LECRK41 PE=2 SV=1
TRAES3BF091900110CFD_g	14.0467	2.41667	0.83	0.13	-2.32216	0.00155612	0.0385896	down	TRAES3BF091900110CFD_t1	-	sp|O80939|LRK41_ARATH	L-type lectin-domain containing receptor kinase IV.1 OS=Arabidopsis thaliana GN=LECRK41 PE=2 SV=1
TRAES3BF092000010CFD_g	19	38	9.32	16.8367	1.14246	0.000873645	0.0256479	up	TRAES3BF092000010CFD_t1	RING-H2 finger protein ATL1M [Aegilops tauschii]	sp|Q8LPN7|RNG1L_ARATH	E3 ubiquitin-protein ligase RING1-like OS=Arabidopsis thaliana GN=At3g19950 PE=1 SV=1
TRAES3BF094000010CFD_g	1.80333	10.6767	0.656667	3.56	2.43475	0.00149671	0.0374134	up	TRAES3BF094000010CFD_t1	PREDICTED: photosystem II reaction center PSB28 protein, chloroplastic-like [Oryza brachyantha]	sp|Q0JG75|PSB28_ORYSJ	Photosystem II reaction center PSB28 protein, chloroplastic OS=Oryza sativa subsp. japonica GN=PSB28 PE=2 SV=2
TRAES3BF094200040CFD_g	7579.46	16933.6	1316.86	2722.28	1.31406	3.84e-05	0.00254141	up	TRAES3BF094200040CFD_t1	SNAP25 homologous protein SNAP33 [Triticum urartu]	sp|Q9S7P9|SNP33_ARATH	SNAP25 homologous protein SNAP33 OS=Arabidopsis thaliana GN=SNAP33 PE=1 SV=1
TRAES3BF096400010CFD_g	44.3333	90	49.0767	91.54	1.16826	0.00141726	0.0360386	up	TRAES3BF096400010CFD_t1	-	sp|Q8L9P8|RLF33_ARATH	Protein RALF-like 33 OS=Arabidopsis thaliana GN=RALFL33 PE=2 SV=1
TRAES3BF097100040CFD_g	24.5	52.3333	12.24	23.6467	1.24066	0.000168139	0.00773973	up	TRAES3BF097100040CFD_t1	unnamed protein product [Triticum aestivum]	-	-
TRAES3BF097600020CFD_g	31.78	10.3867	0.993333	0.31	-1.45642	0.000290438	0.0115869	down	TRAES3BF097600020CFD_t1	DmX-like protein 1 [Gossypium arboreum]	-	-
TRAES3BF099800040CFD_g	49.8967	16.7233	1.07333	0.336667	-1.40675	0.000379754	0.0141062	down	TRAES3BF099800040CFD_t1	PREDICTED: ABC transporter B family member 11-like [Brachypodium distachyon]	sp|Q9FWX7|AB11B_ARATH	ABC transporter B family member 11 OS=Arabidopsis thaliana GN=ABCB11 PE=2 SV=1
TRAES3BF104000020CFD_g	25.4767	62.01	7.95667	17.88	1.4295	0.000161797	0.00750904	up	TRAES3BF104000020CFD_t1	Os01g0283400 [Oryza sativa Japonica Group]	-	-
TRAES3BF108800050CFD_g	55.3967	121.873	7.99333	16.32	1.3125	3.56e-05	0.00240874	up	TRAES3BF108800050CFD_t1	PREDICTED: mitochondrial substrate carrier family protein B-like isoform X1 [Brachypodium distachyon]	sp|Q54MZ4|MCFB_DICDI	Mitochondrial substrate carrier family protein B OS=Dictyostelium discoideum GN=mcfB PE=3 SV=1
TRAES3BF110000050CFD_g	112.333	237.333	14.81	28.7267	1.22324	0.000118069	0.00603883	up	TRAES3BF110000050CFD_t1	PREDICTED: probable F-box protein At1g60180 [Brachypodium distachyon]	sp|Q9SIH5|FB322_ARATH	Probable F-box protein At1g60180 OS=Arabidopsis thaliana GN=At2g36090 PE=2 SV=1
TRAES3BF110200040CFD_g	24.5	52.3333	12.24	23.6467	1.24066	0.00016821	0.00773973	up	TRAES3BF110200040CFD_t1	unnamed protein product [Triticum aestivum]	-	-
TRAES3BF110300080CFD_g	290.333	107.987	19.6967	6.77667	-1.25608	9.08e-08	2.19e-05	down	TRAES3BF110300080CFD_t1	Protein TRANSPARENT TESTA 12 [Aegilops tauschii]	sp|Q9SX83|DTX33_ARATH	Protein DETOXIFICATION 33 OS=Arabidopsis thaliana GN=DTX33 PE=2 SV=1
TRAES3BF114300080CFD_g	4.33333	0	9.61333	0.001	-5.07577	0.0017168	0.0412702	down	TRAES3BF114300080CFD_t1	PREDICTED: protein AUXIN-REGULATED GENE INVOLVED IN ORGAN SIZE-like [Setaria italica]	-	-
TRAES3BF117100130CFD_g	142.933	320.11	24.3433	50.5067	1.31516	1.49e-06	0.00020813	up	TRAES3BF117100130CFD_t1	PREDICTED: basic leucine zipper 2-like [Setaria italica]	sp|Q5QNI5|BZP02_ORYSJ	Basic leucine zipper 2 OS=Oryza sativa subsp. japonica GN=BZIP02 PE=2 SV=1
TRAES3BF136000050CFD_g	104.333	36	19.7833	6.29333	-1.36719	8.39e-07	0.000132536	down	TRAES3BF136000050CFD_t1	Os01g0952900 [Oryza sativa Japonica Group]	-	-
TRAES3BF139100070CFD_g	181.667	59.3333	2.57667	0.793333	-1.46832	3.95e-08	1.1e-05	down	TRAES3BF139100070CFD_t1	Uridine 5'-monophosphate synthase [Triticum urartu]	sp|Q9LDN2|UMPS1_ORYSJ	Uridine 5'-monophosphate synthase OS=Oryza sativa subsp. japonica GN=UMPS1 PE=2 SV=1
TRAES3BF142600020CFD_g	249.333	710.667	110.34	289.207	1.65273	2.75e-06	0.000334872	up	TRAES3BF142600020CFD_t1	Os01g0925600 [Oryza sativa Japonica Group]	-	-
TRAES3BF151800040CFD_g	81.1067	160.063	9.09333	16.59	1.13726	0.000192266	0.00850572	up	TRAES3BF151800040CFD_t1	-	sp|P52425|GPDA_CUPLA	Glycerol-3-phosphate dehydrogenase [NAD(+)] OS=Cuphea lanceolata GN=GPDH PE=2 SV=1
TRAES3BF164100040CFD_g	43.6567	8.45667	2.01333	0.366667	-2.1565	8.54e-07	0.000134439	down	TRAES3BF164100040CFD_t1	Zeamatin [Aegilops tauschii]	sp|Q8RWZ5|SD25_ARATH	G-type lectin S-receptor-like serine/threonine-protein kinase SD2-5 OS=Arabidopsis thaliana GN=SD25 PE=1 SV=1
TRAES3BF168400230CFD_g	202.667	51	73.0867	16.85	-1.77638	6.2e-06	0.000634189	down	TRAES3BF168400230CFD_t1	Bowman-Birk type trypsin inhibitor [Triticum urartu]	sp|P12940|IBB_HORVU	Bowman-Birk type trypsin inhibitor OS=Hordeum vulgare GN=BBBI PE=1 SV=1
TRAES3BF171700200CFD_g	21.2033	48.47	2.35333	5.03	1.37799	0.000381387	0.0141425	up	TRAES3BF171700200CFD_t1	PREDICTED: ADP,ATP carrier protein ER-ANT1 [Brachypodium distachyon]	sp|Q8LB08|ADT4_ARATH	ADP,ATP carrier protein ER-ANT1 OS=Arabidopsis thaliana GN=ER-ANT1 PE=2 SV=2
TRAES3BF182000030CFD_g	8.33333	0.333333	0.49	0.02	-4.04526	0.000176137	0.00798748	down	TRAES3BF182000030CFD_t1	PREDICTED: leucine-rich repeat extensin-like protein 3, partial [Brachypodium distachyon]	sp|Q9LHF1|LRX4_ARATH	Leucine-rich repeat extensin-like protein 4 OS=Arabidopsis thaliana GN=LRX4 PE=2 SV=1
TRAES3BF234900010CFD_g	433.883	93.1067	35.1433	7.02	-2.0099	4.12e-11	2.65e-08	down	TRAES3BF234900010CFD_t1	-	sp|Q6ETN3|4CL3_ORYSJ	Probable 4-coumarate--CoA ligase 3 OS=Oryza sativa subsp. japonica GN=4CL3 PE=2 SV=1
TRAES3BF264600010CFD_g	4.33333	0	0.563333	0.001	-5.10566	0.00149798	0.0374286	down	TRAES3BF264600010CFD_t1	PREDICTED: ubiquitin fusion degradation protein 1 homolog [Zea mays]	sp|P70362|UFD1_MOUSE	Ubiquitin fusion degradation protein 1 homolog OS=Mus musculus GN=Ufd1l PE=1 SV=2
TRAES3BF279900010CFD_g	110	34	6.58667	1.9	-1.49795	5.81e-07	0.000100315	down	TRAES3BF279900010CFD_t1	PREDICTED: amino-acid permease BAT1 homolog [Brachypodium distachyon]	sp|B9EXZ6|BAT1_ORYSJ	Amino-acid permease BAT1 homolog OS=Oryza sativa subsp. japonica GN=BAT1 PE=2 SV=1
Traes_1AL_0DECD6CB1	438.153	907.497	45.67	87.6933	1.19418	5.72e-05	0.0034693	up	Traes_1AL_0DECD6CB1.1	Cucumber peeling cupredoxin [Triticum urartu]	sp|P29602|CPC_CUCSA	Cucumber peeling cupredoxin OS=Cucumis sativus PE=1 SV=3
Traes_1AL_1150485FE	336.157	622.393	14.0633	24.2433	1.03675	0.000553894	0.0184658	up	Traes_1AL_1150485FE.1	Os05g0597400 [Oryza sativa Japonica Group]	-	-
Traes_1AL_13FD67AF0	1.66667	19.6667	0.73	8.16	3.64262	9.14e-07	0.000142626	up	Traes_1AL_13FD67AF0.1	PREDICTED: serine/arginine repetitive matrix protein 1-like [Zea mays]	sp|Q9LZW2|OFP1_ARATH	Transcription repressor OFP1 OS=Arabidopsis thaliana GN=OFP1 PE=1 SV=1
Traes_1AL_16EAFFACD	40.6567	9.32667	4.04	0.866667	-1.94989	1.35e-06	0.000193645	down	Traes_1AL_16EAFFACD.2	Serine carboxypeptidase family protein, expressed [Oryza sativa Japonica Group]	sp|Q67Y83|SCP51_ARATH	Serine carboxypeptidase-like 51 OS=Arabidopsis thaliana GN=SCPL51 PE=2 SV=2
Traes_1AL_19817730D	50.6667	106.333	3.95667	7.67667	1.24669	9.17e-06	0.000862554	up	Traes_1AL_19817730D.1	LOC100281071 [Zea mays]	-	-
Traes_1AL_1C66B5A24	35.67	11	1.69333	0.486667	-1.54221	6.87e-05	0.00395319	down	Traes_1AL_1C66B5A24.1	Os01g0311800 [Oryza sativa Japonica Group]	sp|Q8RXK7|PME41_ARATH	Probable pectinesterase/pectinesterase inhibitor 41 OS=Arabidopsis thaliana GN=PME41 PE=2 SV=2
Traes_1AL_21556BB18	1476.29	4498.66	398.22	1123.44	1.7726	4.47e-08	1.21e-05	up	Traes_1AL_21556BB18.2	Pollen-specific protein SF3 [Triticum urartu]	sp|Q500W4|PLI2C_ARATH	LIM domain-containing protein PLIM2c OS=Arabidopsis thaliana GN=PLIM2C PE=1 SV=1
Traes_1AL_26A708185	3147.02	6369.94	284.583	531.147	1.16654	4.93e-05	0.00310561	up	Traes_1AL_26A708185.1	Os05g0353600 [Oryza sativa Japonica Group]	sp|Q9VNL4|GRCR1_DROME	Glutaredoxin domain-containing cysteine-rich protein CG31559 OS=Drosophila melanogaster GN=CG31559 PE=1 SV=2
Traes_1AL_2731160E4	50.9367	116.67	20.1867	41.58	1.37322	2.8e-06	0.000338666	up	Traes_1AL_2731160E4.2	PREDICTED: hydroxyacyl-thioester dehydratase type 2, mitochondrial isoform X2 [Brachypodium distachyon]	sp|O32472|PHAJ_AERCA	(R)-specific enoyl-CoA hydratase OS=Aeromonas caviae GN=phaJ PE=1 SV=1
Traes_1AL_2D9BC6EE1	7.33333	0.666667	1.40667	0.113333	-3.11492	0.00216914	0.0480358	down	Traes_1AL_2D9BC6EE1.1	Plasma membrane ATPase [Aegilops tauschii]	sp|Q42556|PMA9_ARATH	ATPase 9, plasma membrane-type OS=Arabidopsis thaliana GN=AHA9 PE=2 SV=2
Traes_1AL_2F26F5C45	11.3333	28	0.61	1.44667	1.48914	0.00202723	0.0459655	up	Traes_1AL_2F26F5C45.2	DNA-directed RNA polymerase I subunit RPA2 [Aegilops tauschii]	sp|Q8RY18|Y5436_ARATH	MATH domain-containing protein At5g43560 OS=Arabidopsis thaliana GN=At5g43560 PE=1 SV=1
Traes_1AL_3447123F0	35.5933	4.66667	2.12	0.25	-2.72395	7.84e-06	0.000763193	down	Traes_1AL_3447123F0.1	Phospholipase A1-II 7 [Triticum urartu]	sp|Q6F357|PLA7_ORYSJ	Phospholipase A1-II 7 OS=Oryza sativa subsp. japonica GN=Os05g0574100 PE=3 SV=1
Traes_1AL_38EEA508C	156.327	33.51	6.37	1.28	-2.03917	1.89e-06	0.000251135	down	Traes_1AL_38EEA508C.1	PREDICTED: auxin transporter-like protein 2 isoform X1 [Setaria italica]	sp|Q688J2|LAX2_ORYSJ	Auxin transporter-like protein 2 OS=Oryza sativa subsp. japonica GN=Os05g0447200 PE=2 SV=1
Traes_1AL_3996E29ED	346.627	62	7.48667	1.26333	-2.3038	6.7e-23	5.25e-19	down	Traes_1AL_3996E29ED.1	Peptide transporter PTR3-A [Aegilops tauschii]	sp|Q9FNL7|PTR3_ARATH	Protein NRT1/ PTR FAMILY 5.2 OS=Arabidopsis thaliana GN=NPF5.2 PE=2 SV=1
Traes_1AL_3BA7B0D26	1158.61	2204.1	48.36	85.5633	1.08087	0.000101204	0.00536844	up	Traes_1AL_3BA7B0D26.2	BnaC04g25510D [Brassica napus]	-	-
Traes_1AL_4254BE1AF	37.6667	14.0267	3.36333	1.17667	-1.24956	0.000356927	0.013467	down	Traes_1AL_4254BE1AF.1	PREDICTED: probable polygalacturonase At1g80170-like [Oryza brachyantha]	sp|Q94AJ5|PGLR5_ARATH	Probable polygalacturonase At1g80170 OS=Arabidopsis thaliana GN=At1g80170 PE=1 SV=1
Traes_1AL_47374035F	1095.07	2004.79	580.897	972.373	1.01508	0.000326424	0.0126311	up	Traes_1AL_47374035F.2	Cucumber peeling cupredoxin [Aegilops tauschii]	sp|P29602|CPC_CUCSA	Cucumber peeling cupredoxin OS=Cucumis sativus PE=1 SV=3
Traes_1AL_504484416	24.3333	4.66667	2.44667	0.43	-2.20763	1.7e-05	0.00137317	down	Traes_1AL_504484416.1	Os10g0491000 [Oryza sativa Japonica Group]	sp|C0HJG8|BSP_BOSSE	Basic secretory protease (Fragments) OS=Boswellia serrata PE=1 SV=1
Traes_1AL_51B1D5DBC	908.113	1661.6	34.14	58.0933	1.02688	5.41e-05	0.00332521	up	Traes_1AL_51B1D5DBC.1	Shaggy-related protein kinase theta [Aegilops tauschii]	sp|Q96287|KSG8_ARATH	Shaggy-related protein kinase theta OS=Arabidopsis thaliana GN=ASK8 PE=2 SV=3
Traes_1AL_529A94293	8507.21	15578.3	219.643	372.05	1.02019	0.000112143	0.00581982	up	Traes_1AL_529A94293.2	Histone H2A.1 [Triticum urartu]	sp|P25469|H2A1_SOLLC	Histone H2A.1 OS=Solanum lycopersicum PE=2 SV=1
Traes_1AL_5450D9C86	220.83	524.36	14.6033	32.2167	1.39548	7.9e-10	3.79e-07	up	Traes_1AL_5450D9C86.2	DNA-directed RNA polymerase I subunit RPA2 [Aegilops tauschii]	sp|Q9FPT1|UBP12_ARATH	Ubiquitin carboxyl-terminal hydrolase 12 OS=Arabidopsis thaliana GN=UBP12 PE=1 SV=2
Traes_1AL_579194637	2347	5150	199.64	404.823	1.30106	4.77e-07	8.61e-05	up	Traes_1AL_579194637.1	beta-expansin TaEXPB4 [Triticum aestivum]	sp|Q7XCA7|EXPB6_ORYSJ	Expansin-B6 OS=Oryza sativa subsp. japonica GN=EXPB6 PE=2 SV=1
Traes_1AL_655CC891E	601.52	1376.56	41.3933	87.48	1.34305	2.27e-06	0.000284829	up	Traes_1AL_655CC891E.2	PREDICTED: F-box protein At5g52880 isoform X2 [Brachypodium distachyon]	sp|Q9FLX3|FB293_ARATH	F-box protein At5g52880 OS=Arabidopsis thaliana GN=At5g52880 PE=2 SV=1
Traes_1AL_6F271A0E5	48.7533	5.33667	3.71667	0.383333	-2.99766	5.76e-13	6.48e-10	down	Traes_1AL_6F271A0E5.1	PREDICTED: pectinesterase-like isoform X1 [Brachypodium distachyon]	sp|Q8RXK7|PME41_ARATH	Probable pectinesterase/pectinesterase inhibitor 41 OS=Arabidopsis thaliana GN=PME41 PE=2 SV=2
Traes_1AL_7402A5761	232.667	101.333	32.6	13.2	-1.04048	1.59e-06	0.00021866	down	Traes_1AL_7402A5761.1	Chitinase 2 [Triticum urartu]	sp|Q7M443|CHIT2_TULBA	Chitinase 2 OS=Tulipa bakeri PE=1 SV=1
Traes_1AL_74A3AF73C	2103.44	5383.42	474.127	1114.78	1.50516	9.04e-07	0.000141193	up	Traes_1AL_74A3AF73C.1	PREDICTED: late embryogenesis abundant protein Lea5-like [Brachypodium distachyon]	sp|Q93WF6|SAG21_ARATH	Protein SENESCENCE-ASSOCIATED GENE 21, mitochondrial OS=Arabidopsis thaliana GN=SAG21 PE=2 SV=1
Traes_1AL_78AD3FA77	97.29	198.463	8.75	16.4933	1.18346	1.6e-05	0.00131344	up	Traes_1AL_78AD3FA77.1	PREDICTED: D-3-phosphoglycerate dehydrogenase 3, chloroplastic-like [Brachypodium distachyon]	sp|O04130|SERA2_ARATH	D-3-phosphoglycerate dehydrogenase 2, chloroplastic OS=Arabidopsis thaliana GN=PGDH2 PE=1 SV=2
Traes_1AL_7D2EF644A	478.333	929.333	149.047	264.557	1.09716	2.77e-05	0.00199154	up	Traes_1AL_7D2EF644A.1	Gibberellin 2-beta-dioxygenase [Aegilops tauschii]	sp|Q8LEA2|G2OX1_ARATH	Gibberellin 2-beta-dioxygenase 1 OS=Arabidopsis thaliana GN=GA2OX1 PE=2 SV=2
Traes_1AL_82AAF3E95	22.3333	4	1.77	0.293333	-2.22486	0.000879467	0.0257313	down	Traes_1AL_82AAF3E95.1	secretory protein [Triticum aestivum]	sp|C0HJG8|BSP_BOSSE	Basic secretory protease (Fragments) OS=Boswellia serrata PE=1 SV=1
Traes_1AL_8DF03B2E0	16.27	4.26667	0.72	0.176667	-1.70778	0.00145428	0.0365699	down	Traes_1AL_8DF03B2E0.1	Os01g0841200, partial [Oryza sativa Japonica Group]	sp|Q8W486|Y1491_ARATH	Uncharacterized protein At1g04910 OS=Arabidopsis thaliana GN=At1g04910 PE=2 SV=1
Traes_1AL_8E9187BA2	110.21	201.483	8.23333	13.9167	1.03625	6.46e-05	0.00378454	up	Traes_1AL_8E9187BA2.1	NEP1-interacting protein 1 [Triticum urartu]	sp|Q8GT75|NIP1_ARATH	NEP1-interacting protein 1 OS=Arabidopsis thaliana GN=NIP1 PE=1 SV=2
Traes_1AL_931BB17DA	43.5367	86.6133	6.59667	12.1367	1.15332	1.97e-05	0.00152514	up	Traes_1AL_931BB17DA.1	Pyruvate, phosphate dikinase 1, chloroplastic [Triticum urartu]	sp|Q42368|PPDK2_MAIZE	Pyruvate, phosphate dikinase 2 OS=Zea mays GN=PPDK2 PE=1 SV=2
Traes_1AL_950BFB736	232.26	421.713	37.2267	62.85	1.03509	0.00011918	0.00607537	up	Traes_1AL_950BFB736.1	PREDICTED: thioredoxin H5-like isoform X2 [Brachypodium distachyon]	sp|Q75GM1|TRXH5_ORYSJ	Thioredoxin H5 OS=Oryza sativa subsp. japonica GN=Os05g0480200 PE=2 SV=1
Traes_1AL_A270BED6E	35.0667	10.0467	0.7	0.186667	-1.62922	0.000142696	0.00686693	down	Traes_1AL_A270BED6E.2	PREDICTED: probable leucine-rich repeat receptor-like protein kinase At5g49770 [Brachypodium distachyon]	sp|Q9LT96|Y5977_ARATH	Probable leucine-rich repeat receptor-like protein kinase At5g49770 OS=Arabidopsis thaliana GN=At5g49770 PE=2 SV=1
Traes_1AL_A2DA8A6AE	295.993	90.89	13.41	3.84333	-1.50675	7.81e-08	1.93e-05	down	Traes_1AL_A2DA8A6AE.1	cytokinin dehydrogenase 3 [Hordeum vulgare]	sp|Q75K78|CKX9_ORYSJ	Cytokinin dehydrogenase 9 OS=Oryza sativa subsp. japonica GN=CKX9 PE=2 SV=1
Traes_1AL_A3A29B974	1053	406	56.86	20.33	-1.1907	4.01e-06	0.000445903	down	Traes_1AL_A3A29B974.1	Ammonium transporter 2 member 1 [Triticum urartu]	sp|Q84KJ7|AMT21_ORYSJ	Ammonium transporter 2 member 1 OS=Oryza sativa subsp. japonica GN=AMT2-1 PE=2 SV=1
Traes_1AL_A66798759	18.3333	3	1.97667	0.31	-2.37185	0.000142634	0.00686693	down	Traes_1AL_A66798759.1	PREDICTED: CASP-like protein 1D1 [Brachypodium distachyon]	sp|Q6YT98|CSPL7_ORYSJ	CASP-like protein 1D1 OS=Oryza sativa subsp. japonica GN=Os07g0442900 PE=2 SV=1
Traes_1AL_A93357032	29	53.4467	6.53	11.3167	1.07259	0.00158449	0.0391234	up	Traes_1AL_A93357032.1	Os05g0396900 [Oryza sativa Japonica Group]	-	-
Traes_1AL_A9574D210	115.38	258.557	7.66333	16.04	1.344	2.77e-05	0.00199045	up	Traes_1AL_A9574D210.2	PREDICTED: F-box protein SKP2A-like isoform X1 [Brachypodium distachyon]	sp|Q9LPL4|SKP2A_ARATH	F-box protein SKP2A OS=Arabidopsis thaliana GN=SKP2A PE=1 SV=1
Traes_1AL_AB89C36F8	40.59	17.49	3.56667	1.44	-1.0244	0.00167699	0.0407102	down	Traes_1AL_AB89C36F8.2	PREDICTED: uncharacterized membrane protein At1g06890-like [Brachypodium distachyon]	sp|Q8RXL8|Y1689_ARATH	Uncharacterized membrane protein At1g06890 OS=Arabidopsis thaliana GN=At1g06890 PE=1 SV=1
Traes_1AL_ADC801BEB	1128.44	348.737	66.3167	19.1033	-1.50308	4.78e-08	1.28e-05	down	Traes_1AL_ADC801BEB.1	Phospholipase A1-II 7 [Triticum urartu]	sp|Q6F357|PLA7_ORYSJ	Phospholipase A1-II 7 OS=Oryza sativa subsp. japonica GN=Os05g0574100 PE=3 SV=1
Traes_1AL_B142937BB	2.33333	10.3333	0.146667	0.606667	2.24185	0.00180963	0.0427043	up	Traes_1AL_B142937BB.1	Os10g0568300 [Oryza sativa Japonica Group]	-	-
Traes_1AL_B5CB664F1	36.6667	65.6667	4.75667	7.87667	1.00209	0.000786418	0.0237168	up	Traes_1AL_B5CB664F1.2	Photosystem II reaction center W protein, chloroplastic [Triticum urartu]	sp|Q39194|PSBW_ARATH	Photosystem II reaction center W protein, chloroplastic OS=Arabidopsis thaliana GN=PSBW PE=1 SV=2
Traes_1AL_BF84D919F	5	0	0.21	0.001	-5.27148	0.000922862	0.0265506	down	Traes_1AL_BF84D919F.1	Beta-galactosidase 7 [Triticum urartu]	sp|Q75HQ3|BGAL7_ORYSJ	Beta-galactosidase 7 OS=Oryza sativa subsp. japonica GN=Os05g0428100 PE=3 SV=1
Traes_1AL_C22E4F573	179.143	340.207	11.11	19.6467	1.0798	1.19e-05	0.0010484	up	Traes_1AL_C22E4F573.4	-	-	-
Traes_1AL_C64C85707	14.02	1.66667	2.88	0.32	-2.83666	2.13e-05	0.00162724	down	Traes_1AL_C64C85707.2	PREDICTED: probable glutathione S-transferase GSTU6 [Brachypodium distachyon]	sp|Q06398|GSTU6_ORYSJ	Probable glutathione S-transferase GSTU6 OS=Oryza sativa subsp. japonica GN=GSTU6 PE=2 SV=2
Traes_1AL_C9F9021C3	93.1933	39.6633	7.55667	3	-1.06575	1.3e-05	0.00112213	down	Traes_1AL_C9F9021C3.1	Os05g0467700 [Oryza sativa Japonica Group]	-	-
Traes_1AL_CC3EB56C4	0	14.3333	0.001	0.906667	6.98779	0.00147784	0.0370542	up	Traes_1AL_CC3EB56C4.1	PREDICTED: LOW QUALITY PROTEIN: endoglucanase 3-like [Brachypodium distachyon]	sp|Q8LQ92|GUN3_ORYSJ	Endoglucanase 3 OS=Oryza sativa subsp. japonica GN=GLU8 PE=2 SV=1
Traes_1AL_D1AF9EF20	605.333	110	154.297	25.82	-2.18455	0.000319912	0.0124574	down	Traes_1AL_D1AF9EF20.1	wali5 [Triticum aestivum]	-	-
Traes_1AL_D8322513E	27.7567	5.62667	8.09	1.53667	-2.1228	0.000519194	0.0176728	down	Traes_1AL_D8322513E.1	16.9a kDa heat-shock protein [Triticum dicoccon]	sp|P12810|HS16A_WHEAT	16.9 kDa class I heat shock protein 1 OS=Triticum aestivum GN=hsp16.9A PE=2 SV=1
Traes_1AL_D9CCA97D9	16.67	4.00333	0.58	0.13	-1.8624	0.000394618	0.0144461	down	Traes_1AL_D9CCA97D9.2	PREDICTED: wall-associated receptor kinase 2-like [Setaria italica]	sp|Q9LMP1|WAK2_ARATH	Wall-associated receptor kinase 2 OS=Arabidopsis thaliana GN=WAK2 PE=1 SV=1
Traes_1AL_DA0EE1337	243.223	90.91	11.7167	4.04333	-1.23952	1.75e-06	0.000236292	down	Traes_1AL_DA0EE1337.2	PREDICTED: fructose-1,6-bisphosphatase, cytosolic-like [Brachypodium distachyon]	sp|Q9SDL8|F16P2_ORYCO	Fructose-1,6-bisphosphatase, cytosolic OS=Oryza coarctata PE=2 SV=1
Traes_1AL_E885D6292	37.6667	14.27	1.18333	0.416667	-1.21999	0.00107776	0.0297895	down	Traes_1AL_E885D6292.1	H/ACA ribonucleoprotein complex non-core subunit NAF1 [Triticum urartu]	sp|Q52KK4|NAF1_RAT	H/ACA ribonucleoprotein complex non-core subunit NAF1 OS=Rattus norvegicus GN=Naf1 PE=1 SV=1
Traes_1AL_EEF9D88DA	114.43	27.3533	8.22	1.79333	-1.89817	8.93e-08	2.17e-05	down	Traes_1AL_EEF9D88DA.1	Protein BRASSINOSTEROID INSENSITIVE 1 [Aegilops tauschii]	sp|Q9C9H7|RLP12_ARATH	Receptor-like protein 12 OS=Arabidopsis thaliana GN=RLP12 PE=2 SV=2
Traes_1AL_F332F7EAD	1381.39	410.317	87.4267	24.3	-1.58337	3.03e-07	5.87e-05	down	Traes_1AL_F332F7EAD.1	PREDICTED: sugar transport protein 8-like [Brachypodium distachyon]	sp|Q9SBA7|STP8_ARATH	Sugar transport protein 8 OS=Arabidopsis thaliana GN=STP8 PE=2 SV=2
Traes_1AL_F4F1F73DF	418	64.3333	24.0933	3.5	-2.52726	2.99e-24	2.87e-20	down	Traes_1AL_F4F1F73DF.1	Os10g0418100, partial [Oryza sativa Japonica Group]	sp|Q9LY77|ACA12_ARATH	Calcium-transporting ATPase 12, plasma membrane-type OS=Arabidopsis thaliana GN=ACA12 PE=2 SV=1
Traes_1AL_F6ABF5344	20.7367	7.33333	1.71667	0.566667	-1.32038	0.00194586	0.0447201	down	Traes_1AL_F6ABF5344.1	Os05g0456900 [Oryza sativa Japonica Group]	-	-
Traes_1AL_FA27281BB	257.01	465.257	7.41	12.5467	1.03831	5.1e-05	0.00319817	up	Traes_1AL_FA27281BB.1	PREDICTED: probable protein S-acyltransferase 16 [Brachypodium distachyon]	sp|Q93VV0|ZDHC6_ARATH	Probable protein S-acyltransferase 16 OS=Arabidopsis thaliana GN=PAT16 PE=2 SV=1
Traes_1AL_FA40F0347	901.667	2665.67	195.853	531.653	1.69485	2.9e-06	0.000348764	up	Traes_1AL_FA40F0347.2	Os10g0463300 [Oryza sativa Japonica Group]	-	-
Traes_1AS_0020BE1A4	26.97	50.41	6.04667	10.4767	1.08378	0.00106469	0.0294994	up	Traes_1AS_0020BE1A4.1	Os05g0176300, partial [Oryza sativa Japonica Group]	sp|Q9XI29|Y1540_ARATH	Uncharacterized protein At1g15400 OS=Arabidopsis thaliana GN=At1g15400 PE=1 SV=2
Traes_1AS_06ED54842	20.9	3.76	0.803333	0.133333	-2.19943	6.97e-05	0.00399026	down	Traes_1AS_06ED54842.2	Serine carboxypeptidase 2 [Aegilops tauschii]	sp|P08819|CBP2_WHEAT	Serine carboxypeptidase 2 OS=Triticum aestivum GN=CBP2 PE=1 SV=2
Traes_1AS_0A17777BA	62.9467	26.8067	1.83	0.73	-1.05196	0.000121229	0.00614351	down	Traes_1AS_0A17777BA.2	Nuclear pore complex protein Nup98-Nup96 [Triticum urartu]	sp|Q8RY25|NU98A_ARATH	Nuclear pore complex protein NUP98A OS=Arabidopsis thaliana GN=NUP98A PE=1 SV=1
Traes_1AS_1DEF37567	648.33	2232.92	153.62	489.947	1.93856	1.06e-08	3.57e-06	up	Traes_1AS_1DEF37567.1	Os05g0171900 [Oryza sativa Japonica Group]	-	-
Traes_1AS_2FAA0ACCE	547.937	1293.07	18.5367	40.8433	1.39233	9.45e-05	0.00509934	up	Traes_1AS_2FAA0ACCE.1	S-type anion channel SLAH3 [Triticum urartu]	sp|Q9FLV9|SLAH3_ARATH	S-type anion channel SLAH3 OS=Arabidopsis thaliana GN=SLAH3 PE=1 SV=1
Traes_1AS_4499E3652	13.32	2.66667	0.35	0.0633333	-2.10773	0.00168916	0.0408677	down	Traes_1AS_4499E3652.1	starch synthase III [Triticum aestivum]	sp|F4IAG2|SSY3_ARATH	Starch synthase 3, chloroplastic/amyloplastic OS=Arabidopsis thaliana GN=SS3 PE=1 SV=1
Traes_1AS_45B444350	73.3333	19	5.72	1.39	-1.74146	5.51e-07	9.59e-05	down	Traes_1AS_45B444350.1	hypothetical protein F775_03638 [Aegilops tauschii]	-	-
Traes_1AS_48F12954A	24	4.66667	0.59	0.106667	-2.15174	8.1e-06	0.000784122	down	Traes_1AS_48F12954A.2	stress-induced receptor-like kinase A1du [Triticum turgidum subsp. durum]	sp|O64477|Y2913_ARATH	G-type lectin S-receptor-like serine/threonine-protein kinase At2g19130 OS=Arabidopsis thaliana GN=At2g19130 PE=2 SV=1
Traes_1AS_5B4D05847	767.413	2769.63	183.44	610.58	1.99981	7.52e-08	1.87e-05	up	Traes_1AS_5B4D05847.1	Os05g0171900 [Oryza sativa Japonica Group]	-	-
Traes_1AS_64B6C30861	37.72	7.68667	1.45333	0.28	-2.11974	1.7e-07	3.66e-05	down	Traes_1AS_64B6C30861.3	PREDICTED: adenine/guanine permease AZG1 [Setaria italica]	sp|Q9SRK7|AZG1_ARATH	Adenine/guanine permease AZG1 OS=Arabidopsis thaliana GN=AZG1 PE=2 SV=1
Traes_1AS_67AB92E39	165.077	315.34	6.48667	11.45	1.09213	0.000150367	0.00712215	up	Traes_1AS_67AB92E39.2	uvrB/uvrC motif family protein [Zea mays]	-	-
Traes_1AS_6C4BEE0B0	68	123.667	9.54333	16.0633	1.02476	4.26e-05	0.00276945	up	Traes_1AS_6C4BEE0B0.1	PREDICTED: LOW QUALITY PROTEIN: cation/H(+) antiporter 1-like [Setaria italica]	sp|Q9SIT5|CHX15_ARATH	Cation/H(+) antiporter 15 OS=Arabidopsis thaliana GN=CHX15 PE=2 SV=1
Traes_1AS_6DBF64866	657.61	272	59.3667	22.9233	-1.11699	0.00037524	0.0139867	down	Traes_1AS_6DBF64866.1	Tryptophan aminotransferase 1 [Triticum urartu]	sp|Q94A02|TAR2_ARATH	Tryptophan aminotransferase-related protein 2 OS=Arabidopsis thaliana GN=TAR2 PE=2 SV=1
Traes_1AS_83A34BFC8	33.7933	6.87667	1.21333	0.236667	-2.09209	0.000119586	0.00608529	down	Traes_1AS_83A34BFC8.1	starch synthase III [Aegilops tauschii]	sp|Q43846|SSY3_SOLTU	Soluble starch synthase 3, chloroplastic/amyloplastic OS=Solanum tuberosum GN=SS3 PE=1 SV=1
Traes_1AS_8A319EC97	4.33333	0	0.586667	0.001	-5.10266	0.00146189	0.036745	down	Traes_1AS_8A319EC97.1	Glutathione S-transferase 1 [Triticum urartu]	sp|P12653|GSTF1_MAIZE	Glutathione S-transferase 1 OS=Zea mays GN=GST1 PE=1 SV=4
Traes_1AS_A23BA47E3	28.7867	8.64333	3.27333	0.92	-1.62572	5.29e-05	0.00328217	down	Traes_1AS_A23BA47E3.1	PREDICTED: ABC transporter D family member 1 [Brachypodium distachyon]	sp|Q94FB9|AB1D_ARATH	ABC transporter D family member 1 OS=Arabidopsis thaliana GN=ABCC1 PE=1 SV=1
Traes_1AS_C261D2216	22.3667	4.68	0.8	0.163333	-2.00963	0.00201788	0.0458619	down	Traes_1AS_C261D2216.1	Glucan 1,3-beta-glucosidase [Aegilops tauschii]	sp|A2RAR6|EXGA_ASPNC	Probable glucan 1,3-beta-glucosidase A OS=Aspergillus niger (strain CBS 513.88 / FGSC A1513) GN=exgA PE=3 SV=1
Traes_1AS_E1F4B540B	18.0833	36.67	5.53667	10.38	1.19021	0.000625457	0.020137	up	Traes_1AS_E1F4B540B.1	Os05g0215600 [Oryza sativa Japonica Group]	-	-
Traes_1AS_E91219F7E	38	8.33333	4.16667	0.863333	-1.98388	1.01e-05	0.000920037	down	Traes_1AS_E91219F7E.1	Glutathione S-transferase 4 [Triticum urartu]	sp|O65857|GSTF1_ORYSJ	Probable glutathione S-transferase GSTF1 OS=Oryza sativa subsp. japonica GN=GSTF1 PE=1 SV=2
Traes_1AS_ED61D0E0C	36.7667	4.88	5.08333	0.64	-2.60107	1.93e-05	0.0015026	down	Traes_1AS_ED61D0E0C.1	PREDICTED: 1-aminocyclopropane-1-carboxylate oxidase-like [Brachypodium distachyon]	sp|Q9FR99|ACCO_MUSAC	1-aminocyclopropane-1-carboxylate oxidase OS=Musa acuminata GN=MAO1B PE=3 SV=1
Traes_1AS_F3EAEC435	377.55	107	16.1433	4.21333	-1.61202	2.91e-06	0.000348795	down	Traes_1AS_F3EAEC435.1	WRKY transcription factor [Triticum aestivum]	sp|Q8S8P5|WRK33_ARATH	Probable WRKY transcription factor 33 OS=Arabidopsis thaliana GN=WRKY33 PE=1 SV=2
Traes_1AS_F64BAC19D	46.4767	88.3333	3.08	5.37667	1.0618	0.000898893	0.0261665	up	Traes_1AS_F64BAC19D.1	PREDICTED: protein SRG1 [Setaria italica]	sp|Q39224|SRG1_ARATH	Protein SRG1 OS=Arabidopsis thaliana GN=SRG1 PE=2 SV=1
Traes_1AS_F9013A945	12.28	0	0.373333	0.001	-6.53531	4.39e-05	0.00283838	down	Traes_1AS_F9013A945.1	Phenylalanine ammonia-lyase [Aegilops tauschii]	sp|Q43210|PALY_WHEAT	Phenylalanine ammonia-lyase OS=Triticum aestivum GN=PAL PE=3 SV=1
Traes_1BL_0A3CDBCFC	242.667	62.6667	39.78	9.4	-1.70938	0.00121109	0.0324004	down	Traes_1BL_0A3CDBCFC.1	wali5 [Triticum aestivum]	sp|P31862|IBBWP_MAIZE	Bowman-Birk type wound-induced proteinase inhibitor WIP1 OS=Zea mays GN=WIP1 PE=2 SV=1
Traes_1BL_164A89B5B	109.727	17.3133	15.7933	2.31333	-2.49063	4.38e-15	8.59e-12	down	Traes_1BL_164A89B5B.2	PREDICTED: tropinone reductase homolog At1g07440-like [Brachypodium distachyon]	sp|Q9LHT0|TRNHF_ARATH	Tropinone reductase homolog At5g06060 OS=Arabidopsis thaliana GN=At5g06060 PE=2 SV=1
Traes_1BL_16CFA64C8	78.21	178.33	55.7867	118.72	1.36026	1.49e-06	0.000208344	up	Traes_1BL_16CFA64C8.1	PREDICTED: thioredoxin H5-like isoform X2 [Brachypodium distachyon]	sp|Q75GM1|TRXH5_ORYSJ	Thioredoxin H5 OS=Oryza sativa subsp. japonica GN=Os05g0480200 PE=2 SV=1
Traes_1BL_232EF19CB	26	90.6667	5.66667	17.5467	1.931	0.000638765	0.0204509	up	Traes_1BL_232EF19CB.1	Os01g0260800 [Oryza sativa Japonica Group]	-	-
Traes_1BL_262B745D1	6.72667	23	0.366667	1.14333	1.92623	0.00197866	0.0452809	up	Traes_1BL_262B745D1.1	Ribonuclease 1 [Aegilops tauschii]	sp|P42813|RNS1_ARATH	Ribonuclease 1 OS=Arabidopsis thaliana GN=RNS1 PE=1 SV=1
Traes_1BL_2B1696617	12	0.333333	0.293333	0.00666667	-4.55407	9.89e-06	0.000905857	down	Traes_1BL_2B1696617.1	stress-induced receptor-like kinase A1du [Triticum turgidum subsp. durum]	sp|O64477|Y2913_ARATH	G-type lectin S-receptor-like serine/threonine-protein kinase At2g19130 OS=Arabidopsis thaliana GN=At2g19130 PE=2 SV=1
Traes_1BL_2B966C1A2	13.3133	28.6667	0.826667	1.64667	1.24024	0.00113589	0.0308866	up	Traes_1BL_2B966C1A2.3	PREDICTED: vitellogenin-1-like [Oryza brachyantha]	-	-
Traes_1BL_2DA32FE78	641.323	1933.22	64.5667	181.05	1.75307	2.35e-06	0.000291584	up	Traes_1BL_2DA32FE78.1	PREDICTED: myosin-binding protein 7-like [Setaria italica]	sp|Q9FG14|MYOB7_ARATH	Myosin-binding protein 7 OS=Arabidopsis thaliana GN=MYOB7 PE=1 SV=1
Traes_1BL_2DE1B0930	233.443	96.9867	17.0367	6.63667	-1.06266	3.8e-05	0.00252275	down	Traes_1BL_2DE1B0930.1	sulfite reductase [Triticum turgidum subsp. durum]	sp|O23813|SIR_MAIZE	Sulfite reductase [ferredoxin], chloroplastic OS=Zea mays GN=SIR PE=1 SV=1
Traes_1BL_35E764B3E	134.997	50.62	7.21333	2.51667	-1.23715	4.19e-07	7.72e-05	down	Traes_1BL_35E764B3E.2	PREDICTED: probable polygalacturonase At1g80170-like [Oryza brachyantha]	sp|Q94AJ5|PGLR5_ARATH	Probable polygalacturonase At1g80170 OS=Arabidopsis thaliana GN=At1g80170 PE=1 SV=1
Traes_1BL_38E885459	162.843	336.94	8.11	15.65	1.2083	3.03e-05	0.00213628	up	Traes_1BL_38E885459.1	Os05g0597400 [Oryza sativa Japonica Group]	-	-
Traes_1BL_4AC8122A0	6	38.4433	0.556667	3.21	2.73748	0.000463869	0.0162114	up	Traes_1BL_4AC8122A0.1	Cation/H(+) antiporter 17 [Triticum urartu]	sp|Q9SUQ7|CHX17_ARATH	Cation/H(+) antiporter 17 OS=Arabidopsis thaliana GN=CHX17 PE=1 SV=1
Traes_1BL_4DBB547AA	178.42	74.6667	9.42667	3.7	-1.10606	9.34e-06	0.000873004	down	Traes_1BL_4DBB547AA.1	Os05g0467700 [Oryza sativa Japonica Group]	-	-
Traes_1BL_4E8553041	2.99	14.6033	0.49	2.23	2.38152	3.15e-05	0.0021987	up	Traes_1BL_4E8553041.1	Os10g0444100 [Oryza sativa Japonica Group]	-	-
Traes_1BL_4F50F34E3	2.33	29.5467	0.253333	3.06333	3.717	1.19e-10	7.06e-08	up	Traes_1BL_4F50F34E3.1	csAtPR5 [Triticum aestivum]	-	-
Traes_1BL_5274E7F39	390.847	758.503	34.34	61.8833	1.11909	2.82e-05	0.00201962	up	Traes_1BL_5274E7F39.1	Cucumber peeling cupredoxin [Triticum urartu]	sp|P29602|CPC_CUCSA	Cucumber peeling cupredoxin OS=Cucumis sativus PE=1 SV=3
Traes_1BL_55462A32D	78.2567	32.9233	3.99667	1.57333	-1.09459	0.00101722	0.0285326	down	Traes_1BL_55462A32D.1	PREDICTED: urea-proton symporter DUR3 [Brachypodium distachyon]	sp|Q7XBS0|DUR3_ORYSJ	Urea-proton symporter DUR3 OS=Oryza sativa subsp. japonica GN=DUR3 PE=1 SV=1
Traes_1BL_555D3DF55	14.3467	0.666667	1.62333	0.0733333	-4.04406	1.1e-06	0.000167385	down	Traes_1BL_555D3DF55.1	PREDICTED: pectinesterase-like isoform X1 [Brachypodium distachyon]	sp|O22256|PME20_ARATH	Probable pectinesterase/pectinesterase inhibitor 20 OS=Arabidopsis thaliana GN=PME20 PE=2 SV=2
Traes_1BL_65D58F997	3.66667	25	0.0833333	0.536667	2.86771	7.39e-08	1.85e-05	up	Traes_1BL_65D58F997.6	-	-	-
Traes_1BL_6DECBD72F	1	11	0.153333	1.67333	3.47595	3e-06	0.000357405	up	Traes_1BL_6DECBD72F.1	csAtPR5 [Triticum aestivum]	-	-
Traes_1BL_6F4DAA8D2	12.3333	31	0.873333	2.05	1.47472	8.1e-05	0.00451661	up	Traes_1BL_6F4DAA8D2.1	Formimidoyltransferase-cyclodeaminase [Aegilops tauschii]	sp|Q6KZM5|GLFT_PICTO	Glutamate formimidoyltransferase OS=Picrophilus torridus (strain ATCC 700027 / DSM 9790 / JCM 10055 / NBRC 100828) GN=PTO1242 PE=1 SV=1
Traes_1BL_73C42C272	21.1233	4.33333	1.04667	0.2	-2.09208	5.36e-05	0.00330267	down	Traes_1BL_73C42C272.2	PREDICTED: cysteine-rich receptor-like protein kinase 10 isoform X1 [Setaria italica]	sp|Q8GWJ7|CRK19_ARATH	Cysteine-rich receptor-like protein kinase 19 OS=Arabidopsis thaliana GN=CRK19 PE=2 SV=2
Traes_1BL_80A1C84CE	315.96	737.487	14.0333	30.3767	1.38697	6.39e-06	0.000647181	up	Traes_1BL_80A1C84CE.2	PREDICTED: F-box protein SKP2A-like isoform X1 [Brachypodium distachyon]	sp|Q9LPL4|SKP2A_ARATH	F-box protein SKP2A OS=Arabidopsis thaliana GN=SKP2A PE=1 SV=1
Traes_1BL_8617E565C	210.75	59.6667	17.3233	4.62667	-1.61559	1.26e-06	0.000184572	down	Traes_1BL_8617E565C.1	PREDICTED: cytochrome P450 84A1-like [Brachypodium distachyon]	sp|Q42600|C84A1_ARATH	Cytochrome P450 84A1 OS=Arabidopsis thaliana GN=CYP84A1 PE=1 SV=1
Traes_1BL_872B95FED	97.0933	38.1867	4.58333	1.67	-1.15702	0.00207447	0.0466808	down	Traes_1BL_872B95FED.1	Cytokinin dehydrogenase 1 [Aegilops tauschii]	sp|Q75K78|CKX9_ORYSJ	Cytokinin dehydrogenase 9 OS=Oryza sativa subsp. japonica GN=CKX9 PE=2 SV=1
Traes_1BL_8925B27BC	3.09667	16.58	0.356667	1.7	2.54428	0.000129026	0.00641059	up	Traes_1BL_8925B27BC.1	NAC domain-containing protein 78 [Aegilops tauschii]	sp|A4VCM0|NAC45_ARATH	NAC domain-containing protein 45 OS=Arabidopsis thaliana GN=NAC045 PE=2 SV=1
Traes_1BL_8EDD57822	103.647	235.73	31.3467	65.7567	1.34026	2.32e-06	0.000288558	up	Traes_1BL_8EDD57822.1	Os05g0353600 [Oryza sativa Japonica Group]	sp|Q9W4S1|GRCR2_DROME	Glutaredoxin domain-containing cysteine-rich protein CG12206 OS=Drosophila melanogaster GN=CG12206 PE=2 SV=2
Traes_1BL_90AEA85D5	44.1367	83.44	5.73333	9.88667	1.07188	0.00125452	0.0333458	up	Traes_1BL_90AEA85D5.2	electron carrier/ electron transporter/ iron ion binding protein [Zea mays]	sp|Q9LU21|PNSB3_ARATH	Photosynthetic NDH subunit of subcomplex B 3, chloroplastic OS=Arabidopsis thaliana GN=PNSB3 PE=2 SV=1
Traes_1BL_94AD6D467	20.0267	4.13667	1.79333	0.346667	-2.0653	0.0014475	0.0365037	down	Traes_1BL_94AD6D467.1	Os05g0465000 [Oryza sativa Japonica Group]	-	-
Traes_1BL_9AECAC1F1	37.6667	69	1.12	1.90333	1.00609	0.000568631	0.0188058	up	Traes_1BL_9AECAC1F1.2	Kinesin-like protein KIFC3 [Aegilops tauschii]	sp|Q9BVG8|KIFC3_HUMAN	Kinesin-like protein KIFC3 OS=Homo sapiens GN=KIFC3 PE=1 SV=4
Traes_1BL_A0980046F	20.3333	3.33333	1.85	0.283333	-2.41236	4.36e-06	0.000474949	down	Traes_1BL_A0980046F.1	Mavicyanin [Aegilops tauschii]	sp|P80728|MAVI_CUCPE	Mavicyanin OS=Cucurbita pepo PE=1 SV=1
Traes_1BL_A1CF1385F	412.533	846.997	82.1533	154.517	1.16738	7.05e-06	0.000703041	up	Traes_1BL_A1CF1385F.1	Gibberellin 2-beta-dioxygenase [Triticum urartu]	sp|Q9XG83|G2OX_PHACN	Gibberellin 2-beta-dioxygenase OS=Phaseolus coccineus GN=GA2OX1 PE=2 SV=1
Traes_1BL_A34D6ECFD	2.26	10.0467	0.223333	0.93	2.21615	0.00158021	0.0390422	up	Traes_1BL_A34D6ECFD.1	Os05g0589000, partial [Oryza sativa Japonica Group]	-	-
Traes_1BL_A5CC574CF	40.8067	8.8	4.47667	0.893333	-2.07581	1.21e-06	0.000179421	down	Traes_1BL_A5CC574CF.1	PREDICTED: probable glutathione S-transferase GSTU6-like [Oryza brachyantha]	sp|Q06398|GSTU6_ORYSJ	Probable glutathione S-transferase GSTU6 OS=Oryza sativa subsp. japonica GN=GSTU6 PE=2 SV=2
Traes_1BL_ACCA8C6F8	78.4167	143.027	6.13333	10.4733	1.03819	0.00119174	0.0320441	up	Traes_1BL_ACCA8C6F8.1	BnaA09g34990D [Brassica napus]	-	-
Traes_1BL_ACE9E7BF8	82.07	33.8367	6.78667	2.59667	-1.09616	0.000168948	0.00775935	down	Traes_1BL_ACE9E7BF8.1	PREDICTED: glutathione S-transferase U17-like [Oryza brachyantha]	sp|Q9FUS9|GSTUI_ARATH	Glutathione S-transferase U18 OS=Arabidopsis thaliana GN=GSTU18 PE=2 SV=1
Traes_1BL_B4C3711E5	214.667	652.667	68.3133	189.78	1.74366	1.23e-05	0.00107701	up	Traes_1BL_B4C3711E5.1	PREDICTED: myosin-binding protein 7-like [Setaria italica]	sp|Q9FG14|MYOB7_ARATH	Myosin-binding protein 7 OS=Arabidopsis thaliana GN=MYOB7 PE=1 SV=1
Traes_1BL_B64F611C1	156.453	32.6767	9.89	1.89333	-2.05125	1.63e-06	0.000223373	down	Traes_1BL_B64F611C1.1	Phospholipase A1-II 7 [Triticum urartu]	sp|Q6F357|PLA7_ORYSJ	Phospholipase A1-II 7 OS=Oryza sativa subsp. japonica GN=Os05g0574100 PE=3 SV=1
Traes_1BL_B9D587850	617.893	1514.33	204.43	458.983	1.45084	2.23e-07	4.55e-05	up	Traes_1BL_B9D587850.1	PREDICTED: late embryogenesis abundant protein Lea5-like [Brachypodium distachyon]	sp|P46521|LEA5A_GOSHI	Late embryogenesis abundant protein Lea5-A OS=Gossypium hirsutum GN=LEA5-A PE=2 SV=1
Traes_1BL_BED1984D9	16.2	2.95	4.36	0.736667	-2.2392	0.00014575	0.00696418	down	Traes_1BL_BED1984D9.1	Peptide transporter PTR3-A [Triticum urartu]	sp|Q9FNL8|PTR4_ARATH	Protein NRT1/ PTR FAMILY 5.3 OS=Arabidopsis thaliana GN=NPF5.3 PE=2 SV=1
Traes_1BL_BFDFA1C1F	832.65	1514	148.403	246.807	1.01872	1.66e-05	0.00135053	up	Traes_1BL_BFDFA1C1F.1	Xylem cysteine proteinase 2 [Aegilops tauschii]	sp|P25251|CYSP4_BRANA	Cysteine proteinase COT44 (Fragment) OS=Brassica napus PE=2 SV=1
Traes_1BL_C1C4BC78B	11.6667	27	0.276667	0.6	1.37077	0.00111866	0.0305678	up	Traes_1BL_C1C4BC78B.2	PREDICTED: UPF0496 protein At3g19330-like isoform X1 [Brachypodium distachyon]	sp|Q9LT84|U496M_ARATH	UPF0496 protein At3g19330 OS=Arabidopsis thaliana GN=At3g19330 PE=2 SV=2
Traes_1BL_C40D1B0CC	282.667	48.48	52.3367	8.31	-2.30248	4.02e-07	7.48e-05	down	Traes_1BL_C40D1B0CC.1	wali5 [Triticum aestivum]	-	-
Traes_1BL_C8C5419FE	51.6467	115.283	72.51	148.863	1.29299	1.93e-05	0.00150368	up	Traes_1BL_C8C5419FE.1	hypothetical protein F775_23866 [Aegilops tauschii]	-	-
Traes_1BL_CE5400281	163.11	321.743	7.42667	13.6533	1.15033	4.83e-06	0.000514922	up	Traes_1BL_CE5400281.2	PREDICTED: probable protein S-acyltransferase 16 [Brachypodium distachyon]	sp|Q93VV0|ZDHC6_ARATH	Probable protein S-acyltransferase 16 OS=Arabidopsis thaliana GN=PAT16 PE=2 SV=1
Traes_1BL_D2AEF1364	9.7	1.00333	0.213333	0.02	-2.96372	0.000170582	0.00781068	down	Traes_1BL_D2AEF1364.1	Disease resistance RPP13-like protein 4 [Triticum urartu]	sp|Q38834|R13L4_ARATH	Disease resistance RPP13-like protein 4 OS=Arabidopsis thaliana GN=RPP13L4 PE=1 SV=2
Traes_1BL_D66BA864F	14.7533	36.0033	0.72	1.65	1.449	0.000107573	0.00563353	up	Traes_1BL_D66BA864F.1	Os01g0658700 [Oryza sativa Japonica Group]	sp|Q03161|YMY9_YEAST	Glucose-6-phosphate 1-epimerase OS=Saccharomyces cerevisiae (strain ATCC 204508 / S288c) GN=YMR099C PE=1 SV=1
Traes_1BL_DC6B3DB06	72.3333	145	39.09	71.13	1.12918	0.00104741	0.0291611	up	Traes_1BL_DC6B3DB06.1	Os05g0396900 [Oryza sativa Japonica Group]	-	-
Traes_1BL_DCC58CE85	133.08	247.85	4.37667	7.60333	1.05509	0.000371921	0.013875	up	Traes_1BL_DCC58CE85.1	MATE efflux family protein 1 [Triticum urartu]	sp|Q9SYD6|DTX42_ARATH	Protein DETOXIFICATION 42 OS=Arabidopsis thaliana GN=DTX42 PE=2 SV=2
Traes_1BL_E1FD93D33	263.017	69.57	16.64	4.14333	-1.74587	9.58e-09	3.33e-06	down	Traes_1BL_E1FD93D33.1	PREDICTED: sugar transport protein 8-like [Brachypodium distachyon]	sp|Q9SBA7|STP8_ARATH	Sugar transport protein 8 OS=Arabidopsis thaliana GN=STP8 PE=2 SV=2
Traes_1BL_E6A53E6FA	207.477	39.2633	13.7	2.41	-2.22736	9.51e-20	4.55e-16	down	Traes_1BL_E6A53E6FA.1	Phospholipase A1-II 7 [Triticum urartu]	sp|Q6F357|PLA7_ORYSJ	Phospholipase A1-II 7 OS=Oryza sativa subsp. japonica GN=Os05g0574100 PE=3 SV=1
Traes_1BL_EEE547F72	28.6667	64	0.866667	1.79667	1.30932	3.49e-05	0.002372	up	Traes_1BL_EEE547F72.2	-	-	-
Traes_1BL_F4D20AE54	149.613	32.6733	8.46333	1.73	-2.02191	4.72e-08	1.26e-05	down	Traes_1BL_F4D20AE54.2	PREDICTED: serine carboxypeptidase-like 51 [Setaria italica]	sp|Q67Y83|SCP51_ARATH	Serine carboxypeptidase-like 51 OS=Arabidopsis thaliana GN=SCPL51 PE=2 SV=2
Traes_1BL_FCD240170	6597.76	17613.9	547.07	1352.18	1.58662	1.29e-07	2.91e-05	up	Traes_1BL_FCD240170.1	Pollen-specific protein SF3 [Triticum urartu]	sp|Q500W4|PLI2C_ARATH	LIM domain-containing protein PLIM2c OS=Arabidopsis thaliana GN=PLIM2C PE=1 SV=1
Traes_1BL_FEFB05D27	390.993	71.32	12.0567	2.03333	-2.24009	8.97e-11	5.52e-08	down	Traes_1BL_FEFB05D27.1	PREDICTED: postacrosomal sheath WW domain-binding protein-like [Brachypodium distachyon]	-	-
Traes_1BS_07AF36A3A	238.907	828.41	10.32	33.31	1.93278	1.42e-05	0.00119702	up	Traes_1BS_07AF36A3A.1	Tellurite resistance protein tehA [Aegilops tauschii]	sp|Q9FLV9|SLAH3_ARATH	S-type anion channel SLAH3 OS=Arabidopsis thaliana GN=SLAH3 PE=1 SV=1
Traes_1BS_0C8CB4F2B	2589.69	5063.93	72.3767	131.67	1.13498	0.000348555	0.0132148	up	Traes_1BS_0C8CB4F2B.1	Boron transporter-like protein 2 [Aegilops tauschii]	sp|Q9XI23|BOR4_ARATH	Boron transporter 4 OS=Arabidopsis thaliana GN=BOR4 PE=2 SV=1
Traes_1BS_15DC56175	30.6667	56	5.79667	9.78	1.04686	0.00182073	0.0429311	up	Traes_1BS_15DC56175.1	Aspartate carbamoyltransferase [Gossypium arboreum]	-	-
Traes_1BS_277818F85	25.3333	97	3.93667	13.9733	2.09436	6.82e-15	1.25e-11	up	Traes_1BS_277818F85.1	PREDICTED: protein SENSITIVITY TO RED LIGHT REDUCED 1 [Brachypodium distachyon]	sp|Q8GWZ6|SRR1_ARATH	Protein SENSITIVITY TO RED LIGHT REDUCED 1 OS=Arabidopsis thaliana GN=SRR1 PE=2 SV=2
Traes_1BS_2EE629420	60.9267	23.6667	1.03333	0.37	-1.2069	9.28e-05	0.00503804	down	Traes_1BS_2EE629420.2	Os10g0131100 [Oryza sativa Japonica Group]	sp|Q7XBQ9|RGA2_SOLBU	Disease resistance protein RGA2 OS=Solanum bulbocastanum GN=RGA2 PE=1 SV=1
Traes_1BS_3FADAD34F	7.66333	1	0.353333	0.0433333	-2.65258	0.00172597	0.041391	down	Traes_1BS_3FADAD34F.1	PREDICTED: UDP-glycosyltransferase 73D1-like [Brachypodium distachyon]	sp|Q9ZQ99|U73C1_ARATH	UDP-glycosyltransferase 73C1 OS=Arabidopsis thaliana GN=UGT73C1 PE=2 SV=1
Traes_1BS_420105401	51.7233	19.21	0.876667	0.303333	-1.19996	0.000677393	0.0214191	down	Traes_1BS_420105401.5	OSJNBa0061G20.16 [Oryza sativa Japonica Group]	sp|P14381|YTX2_XENLA	Transposon TX1 uncharacterized 149 kDa protein OS=Xenopus laevis PE=3 SV=1
Traes_1BS_427D088971	137.2	29.9133	5.45333	1.13	-2.01075	5.13e-10	2.63e-07	down	Traes_1BS_427D088971.1	PREDICTED: adenine/guanine permease AZG1 [Setaria italica]	sp|Q9SRK7|AZG1_ARATH	Adenine/guanine permease AZG1 OS=Arabidopsis thaliana GN=AZG1 PE=2 SV=1
Traes_1BS_4A1B1F74F	21.53	45.1833	0.626667	1.24667	1.23834	0.000191367	0.0084769	up	Traes_1BS_4A1B1F74F.2	-	-	-
Traes_1BS_573322FF1	39.49	14.0667	2.66333	0.886667	-1.27945	0.000708025	0.0221023	down	Traes_1BS_573322FF1.1	PREDICTED: probable ATP-dependent DNA helicase CHR12 [Brachypodium distachyon]	sp|F4J9M5|CHR12_ARATH	Probable ATP-dependent DNA helicase CHR12 OS=Arabidopsis thaliana GN=CHR12 PE=2 SV=1
Traes_1BS_5FF1E5E66	22.4333	44.7767	1.16	2.16667	1.15268	0.0016042	0.0394922	up	Traes_1BS_5FF1E5E66.1	Nuclear inhibitor of protein phosphatase 1 [Triticum urartu]	sp|Q8R3G1|PP1R8_MOUSE	Nuclear inhibitor of protein phosphatase 1 OS=Mus musculus GN=Ppp1r8 PE=1 SV=1
Traes_1BS_68F77FAE7	88.35	20.2667	4.44333	0.976667	-1.92812	5.08e-07	8.97e-05	down	Traes_1BS_68F77FAE7.1	Patatin group A-3 [Aegilops tauschii]	sp|B8AQW7|PLP1_ORYSI	Patatin-like protein 1 OS=Oryza sativa subsp. indica GN=PLP1 PE=3 SV=1
Traes_1BS_6959E8A7A	4957.04	11970.6	402.733	902.447	1.42527	3.3e-06	0.000385666	up	Traes_1BS_6959E8A7A.1	Os05g0196700 [Oryza sativa Japonica Group]	-	-
Traes_1BS_6D7C05CD6	1522.59	3232.69	60.74	119.847	1.23267	0.000141127	0.00682322	up	Traes_1BS_6D7C05CD6.1	PREDICTED: probable pectinesterase/pectinesterase inhibitor 21 [Brachypodium distachyon]	sp|Q8GX86|PME21_ARATH	Probable pectinesterase/pectinesterase inhibitor 21 OS=Arabidopsis thaliana GN=PME21 PE=2 SV=2
Traes_1BS_7CBF8EFD3	30.3333	7.33333	2.62667	0.59	-1.8701	6.22e-06	0.000634725	down	Traes_1BS_7CBF8EFD3.1	40S ribosomal protein S2-4 [Triticum urartu]	sp|B8AEH1|ORR23_ORYSI	Two-component response regulator ORR23 OS=Oryza sativa subsp. indica GN=RR23 PE=3 SV=1
Traes_1BS_8A297503E	70.9533	129.377	31.0167	51.4567	1.00133	0.000745739	0.0229609	up	Traes_1BS_8A297503E.1	USP family protein [Triticum aestivum]	sp|Q8VYN9|PHO32_ARATH	Universal stress protein PHOS32 OS=Arabidopsis thaliana GN=PHOS32 PE=1 SV=1
Traes_1BS_AD504889B	55.67	114.283	1.71333	3.23333	1.18207	0.000288442	0.0115554	up	Traes_1BS_AD504889B.2	Os05g0187500 [Oryza sativa Japonica Group]	-	-
Traes_1BS_BCC2C28A7	141.973	60.5467	3.98667	1.59333	-1.06064	1.51e-06	0.000210509	down	Traes_1BS_BCC2C28A7.2	Nuclear pore complex protein Nup98-Nup96 [Triticum urartu]	sp|Q8RY25|NU98A_ARATH	Nuclear pore complex protein NUP98A OS=Arabidopsis thaliana GN=NUP98A PE=1 SV=1
Traes_1BS_BD86C90A7	12.6733	0.666667	0.42	0.02	-3.839	3.75e-05	0.00250159	down	Traes_1BS_BD86C90A7.1	Phenylalanine ammonia-lyase [Aegilops tauschii]	sp|Q43210|PALY_WHEAT	Phenylalanine ammonia-lyase OS=Triticum aestivum GN=PAL PE=3 SV=1
Traes_1BS_BF71914E7	375.043	679.74	26.43	44.3633	1.0248	5.86e-05	0.00353747	up	Traes_1BS_BF71914E7.2	Serine/threonine-protein phosphatase PP1 isozyme 9 [Aegilops tauschii]	sp|Q9M9W3|PP19_ARATH	Serine/threonine-protein phosphatase PP1 isozyme 9 OS=Arabidopsis thaliana GN=TOPP9 PE=2 SV=1
Traes_1BS_C3AA04888	18.4433	3	1.4	0.21	-2.43206	1.37e-05	0.00116708	down	Traes_1BS_C3AA04888.1	Phenylalanine ammonia-lyase [Aegilops tauschii]	sp|Q43210|PALY_WHEAT	Phenylalanine ammonia-lyase OS=Triticum aestivum GN=PAL PE=3 SV=1
Traes_1BS_CA3011D91	13.6667	1.33333	1.13	0.1	-3.06808	2.76e-05	0.00198756	down	Traes_1BS_CA3011D91.1	PREDICTED: methylsterol monooxygenase 1-1-like [Brachypodium distachyon]	sp|Q8L7W5|SMO11_ARATH	Methylsterol monooxygenase 1-1 OS=Arabidopsis thaliana GN=SMO1-1 PE=1 SV=1
Traes_1BS_D6CC6D602	4.07	12.4	0.416667	1.16667	1.75748	0.00123401	0.0329318	up	Traes_1BS_D6CC6D602.1	Programmed cell death protein 2 [Aegilops tauschii]	sp|Q2YDC9|PDCD2_BOVIN	Programmed cell death protein 2 OS=Bos taurus GN=PDCD2 PE=2 SV=1
Traes_1BS_EEC637567	2743.77	9717.58	355.19	1161.37	1.97344	4.27e-08	1.18e-05	up	Traes_1BS_EEC637567.1	Os05g0171900 [Oryza sativa Japonica Group]	sp|A4IS40|FOSB_GEOTN	Metallothiol transferase FosB OS=Geobacillus thermodenitrificans (strain NG80-2) GN=fosB PE=3 SV=1
Traes_1BS_EF67E5A24	147.373	28.6667	4.14333	0.746667	-2.16519	2.7e-12	2.4e-09	down	Traes_1BS_EF67E5A24.1	WRKY14 transcription factor [Triticum aestivum]	sp|Q8S8P5|WRK33_ARATH	Probable WRKY transcription factor 33 OS=Arabidopsis thaliana GN=WRKY33 PE=1 SV=2
Traes_1BS_FA0EFB1B8	13.1867	1.42	3.03333	0.296667	-3.01245	0.000292803	0.0116348	down	Traes_1BS_FA0EFB1B8.2	Os05g0149400 [Oryza sativa Japonica Group]	sp|Q9FR99|ACCO_MUSAC	1-aminocyclopropane-1-carboxylate oxidase OS=Musa acuminata GN=MAO1B PE=3 SV=1
Traes_1BS_FB3E0601A	10.3333	0.666667	0.583333	0.0366667	-3.58615	1.83e-05	0.00144703	down	Traes_1BS_FB3E0601A.2	BTB/POZ and MATH domain-containing protein 3 [Triticum urartu]	sp|Q9M8J9|BPM2_ARATH	BTB/POZ and MATH domain-containing protein 2 OS=Arabidopsis thaliana GN=BPM2 PE=1 SV=1
Traes_1BS_FDD0F86AE	12	40.0067	0.356667	1.11333	1.94238	0.00197932	0.0452839	up	Traes_1BS_FDD0F86AE.1	Fatty acyl-CoA reductase 1 [Triticum urartu]	sp|Q39152|FACR1_ARATH	Fatty acyl-CoA reductase 1 OS=Arabidopsis thaliana GN=FAR1 PE=2 SV=1
Traes_1DL_031002494	323.227	584.89	8.69333	14.6867	1.02813	1.19e-05	0.00105252	up	Traes_1DL_031002494.2	PREDICTED: probable protein S-acyltransferase 16 [Brachypodium distachyon]	sp|Q93VV0|ZDHC6_ARATH	Probable protein S-acyltransferase 16 OS=Arabidopsis thaliana GN=PAT16 PE=2 SV=1
Traes_1DL_068407298	71.3867	130.8	3.50333	5.99667	1.02933	1.07e-05	0.000957671	up	Traes_1DL_068407298.2	seven trans-membrane protein [Triticum aestivum]	sp|O22815|MLO5_ARATH	MLO-like protein 5 OS=Arabidopsis thaliana GN=MLO5 PE=2 SV=1
Traes_1DL_08A33D57A	2196.29	5778.81	124.13	302.457	1.55669	1.86e-07	3.93e-05	up	Traes_1DL_08A33D57A.1	Pollen-specific protein SF3 [Triticum urartu]	sp|Q500W4|PLI2C_ARATH	LIM domain-containing protein PLIM2c OS=Arabidopsis thaliana GN=PLIM2C PE=1 SV=1
Traes_1DL_0AE3664C6	81.08	31.32	3.69	1.33667	-1.21141	2.21e-05	0.00167444	down	Traes_1DL_0AE3664C6.1	Asparagine synthetase (glutamine-hydrolyzing) [Aegilops tauschii]	sp|Q43011|ASNS2_ORYSJ	Asparagine synthetase [glutamine-hydrolyzing] 2 OS=Oryza sativa subsp. japonica GN=Os06g0265000 PE=2 SV=3
Traes_1DL_0DF53C55A	8.33333	1	0.716667	0.08	-2.76073	0.00164578	0.0401862	down	Traes_1DL_0DF53C55A.1	cytochrome P450 [Triticum aestivum]	sp|Q9LUC8|C7A13_ARATH	Cytochrome P450 72A13 OS=Arabidopsis thaliana GN=CYP72A13 PE=2 SV=1
Traes_1DL_1D65B5F10	33.8	11.05	8.84	2.59667	-1.46795	0.000818633	0.0244321	down	Traes_1DL_1D65B5F10.1	Peptide transporter PTR3-A [Triticum urartu]	sp|Q9FNL8|PTR4_ARATH	Protein NRT1/ PTR FAMILY 5.3 OS=Arabidopsis thaliana GN=NPF5.3 PE=2 SV=1
Traes_1DL_1DEDB0903	27.6667	5.00333	2.29	0.383333	-2.2704	4.77e-07	8.61e-05	down	Traes_1DL_1DEDB0903.2	PREDICTED: probable mitochondrial chaperone BCS1-B [Brachypodium distachyon]	sp|Q147F9|AATPC_ARATH	AAA-ATPase At3g50940 OS=Arabidopsis thaliana GN=At3g50940 PE=2 SV=1
Traes_1DL_1F6DFA159	68.2867	7.99	7.58667	0.82	-2.87775	4.93e-11	3.15e-08	down	Traes_1DL_1F6DFA159.1	Phospholipase A1-II 7 [Triticum urartu]	sp|Q6F357|PLA7_ORYSJ	Phospholipase A1-II 7 OS=Oryza sativa subsp. japonica GN=Os05g0574100 PE=3 SV=1
Traes_1DL_2200EA8BC	11.6267	1.33333	0.833333	0.0933333	-2.86561	7.41e-05	0.00419023	down	Traes_1DL_2200EA8BC.2	PREDICTED: probable mitochondrial chaperone BCS1-B [Brachypodium distachyon]	sp|Q147F9|AATPC_ARATH	AAA-ATPase At3g50940 OS=Arabidopsis thaliana GN=At3g50940 PE=2 SV=1
Traes_1DL_29F70492C	46.9533	17.5367	1.52667	0.54	-1.23456	0.000835134	0.0247896	down	Traes_1DL_29F70492C.1	ABC transporter G family member 28 [Aegilops tauschii]	sp|Q9FF46|AB28G_ARATH	ABC transporter G family member 28 OS=Arabidopsis thaliana GN=ABCG28 PE=3 SV=1
Traes_1DL_33976FD88	499.77	917.587	45.0267	76.8133	1.03978	0.000124193	0.00626428	up	Traes_1DL_33976FD88.1	Shaggy-related protein kinase theta [Aegilops tauschii]	sp|Q96287|KSG8_ARATH	Shaggy-related protein kinase theta OS=Arabidopsis thaliana GN=ASK8 PE=2 SV=3
Traes_1DL_34EB58BDC	23.14	6.00333	7.64667	1.82333	-1.73797	0.000196619	0.00865242	down	Traes_1DL_34EB58BDC.1	Os05g0467700 [Oryza sativa Japonica Group]	-	-
Traes_1DL_3E5CF93BA	0.333333	40	0.01	1.31	6.67693	0.000429929	0.0153996	up	Traes_1DL_3E5CF93BA.1	Xylem serine proteinase 1 [Aegilops tauschii]	sp|Q9ZSB0|SBT39_ARATH	Subtilisin-like protease SBT3.9 OS=Arabidopsis thaliana GN=SBT3.9 PE=3 SV=1
Traes_1DL_53C5D61FD	58.3333	18.6667	12.0167	3.52	-1.46413	0.000479916	0.0166307	down	Traes_1DL_53C5D61FD.1	beta-expansin 1 [Triticum aestivum]	sp|Q7XCG7|EXPB9_ORYSJ	Expansin-B9 OS=Oryza sativa subsp. japonica GN=EXPB9 PE=2 SV=1
Traes_1DL_5A078CBF3	174.497	310.01	17.8633	29.5933	1.001	0.000568114	0.0187959	up	Traes_1DL_5A078CBF3.1	Shaggy-related protein kinase theta [Aegilops tauschii]	sp|P43288|KSG1_ARATH	Shaggy-related protein kinase alpha OS=Arabidopsis thaliana GN=ASK1 PE=1 SV=3
Traes_1DL_62141109C	602.203	1356.46	99.03	205.593	1.31869	4.19e-06	0.000460719	up	Traes_1DL_62141109C.1	Os10g0502100 [Oryza sativa Japonica Group]	-	-
Traes_1DL_645A2ECC0	33.1733	3.86667	3.13667	0.34	-2.86519	8.62e-10	4.06e-07	down	Traes_1DL_645A2ECC0.1	PREDICTED: probable glutathione S-transferase GSTU6-like [Oryza brachyantha]	sp|Q06398|GSTU6_ORYSJ	Probable glutathione S-transferase GSTU6 OS=Oryza sativa subsp. japonica GN=GSTU6 PE=2 SV=2
Traes_1DL_7060C916C	33.3433	74.82	21.5133	45.46	1.33953	3.75e-05	0.00250159	up	Traes_1DL_7060C916C.1	PREDICTED: myosin-binding protein 7-like [Setaria italica]	sp|Q9FG14|MYOB7_ARATH	Myosin-binding protein 7 OS=Arabidopsis thaliana GN=MYOB7 PE=1 SV=1
Traes_1DL_71FF74788	426.087	137.45	93.5367	27.8633	-1.46357	6.44e-07	0.000107222	down	Traes_1DL_71FF74788.1	Sugar transport protein 13 [Aegilops tauschii]	sp|Q94AZ2|STP13_ARATH	Sugar transport protein 13 OS=Arabidopsis thaliana GN=STP13 PE=1 SV=2
Traes_1DL_761EC8AFA	35.94	10.6667	2.87333	0.783333	-1.57169	0.000525295	0.0178027	down	Traes_1DL_761EC8AFA.2	Protein BRASSINOSTEROID INSENSITIVE 1 [Aegilops tauschii]	sp|O22476|BRI1_ARATH	Protein BRASSINOSTEROID INSENSITIVE 1 OS=Arabidopsis thaliana GN=BRI1 PE=1 SV=1
Traes_1DL_77AF67060	38.4567	70.8033	8.63667	14.6267	1.04805	0.000108644	0.00567925	up	Traes_1DL_77AF67060.1	Replicase polyprotein 1ab [Gossypium arboreum]	-	-
Traes_1DL_80768AB26	24.9667	7.62333	1.49667	0.43	-1.50878	0.00105091	0.0292208	down	Traes_1DL_80768AB26.2	PREDICTED: probable mitochondrial chaperone BCS1-B [Brachypodium distachyon]	sp|Q147F9|AATPC_ARATH	AAA-ATPase At3g50940 OS=Arabidopsis thaliana GN=At3g50940 PE=2 SV=1
Traes_1DL_809CA70F3	17.0033	2.67333	0.68	0.1	-2.45146	2.57e-05	0.0018828	down	Traes_1DL_809CA70F3.1	PREDICTED: probable leucine-rich repeat receptor-like protein kinase At1g35710 [Brachypodium distachyon]	sp|Q8VZG8|MIK2_ARATH	MDIS1-interacting receptor like kinase 2 OS=Arabidopsis thaliana GN=MIK2 PE=1 SV=3
Traes_1DL_81950C4C9	552.09	1250.56	31.0633	65.3067	1.31939	0.00023724	0.00993802	up	Traes_1DL_81950C4C9.1	PREDICTED: rop guanine nucleotide exchange factor 9-like [Brachypodium distachyon]	sp|Q9SVQ3|ROGF9_ARATH	Rop guanine nucleotide exchange factor 9 OS=Arabidopsis thaliana GN=ROPGEF9 PE=1 SV=1
Traes_1DL_8E26AE279	9	24	1.29667	3.22667	1.57063	0.000170095	0.00779656	up	Traes_1DL_8E26AE279.2	PREDICTED: photosynthetic NDH subunit of subcomplex B 3, chloroplastic isoform X1 [Gossypium raimondii]	sp|Q9LU21|PNSB3_ARATH	Photosynthetic NDH subunit of subcomplex B 3, chloroplastic OS=Arabidopsis thaliana GN=PNSB3 PE=2 SV=1
Traes_1DL_93E80C14A	70.21	19.6667	14.63	3.83667	-1.59228	0.0011192	0.0305678	down	Traes_1DL_93E80C14A.1	Cytochrome P450 84A1 [Aegilops tauschii]	sp|Q42600|C84A1_ARATH	Cytochrome P450 84A1 OS=Arabidopsis thaliana GN=CYP84A1 PE=1 SV=1
Traes_1DL_957F95999	76.4133	20.3333	4.06	1.00667	-1.75861	5.01e-09	1.89e-06	down	Traes_1DL_957F95999.1	Phospholipase A1-II 7 [Triticum urartu]	sp|Q6F357|PLA7_ORYSJ	Phospholipase A1-II 7 OS=Oryza sativa subsp. japonica GN=Os05g0574100 PE=3 SV=1
Traes_1DL_95936DC50	11.34	2	1.01333	0.166667	-2.25353	0.00144159	0.0364098	down	Traes_1DL_95936DC50.1	Chitinase 8 [Aegilops tauschii]	sp|Q7XCK6|CHI8_ORYSJ	Chitinase 8 OS=Oryza sativa subsp. japonica GN=Cht8 PE=2 SV=1
Traes_1DL_9F6E6F107	5752.52	11358.7	737.81	1348.12	1.12874	0.000139708	0.00677353	up	Traes_1DL_9F6E6F107.1	Serine/threonine-protein kinase PBS1 [Aegilops tauschii]	sp|Q9SFT7|Y3707_ARATH	Serine/threonine-protein kinase At3g07070 OS=Arabidopsis thaliana GN=At3g07070 PE=2 SV=1
Traes_1DL_A17D0D20B	69.66	23.67	2.08333	0.663333	-1.36893	8.07e-06	0.000782645	down	Traes_1DL_A17D0D20B.1	PREDICTED: probably inactive leucine-rich repeat receptor-like protein kinase At5g48380 [Brachypodium distachyon]	sp|Q9ASS4|Y5838_ARATH	Probably inactive leucine-rich repeat receptor-like protein kinase At5g48380 OS=Arabidopsis thaliana GN=At5g48380 PE=1 SV=1
Traes_1DL_A1B33D26C	344.193	694.623	35.2267	65.8967	1.1741	1.88e-05	0.00147525	up	Traes_1DL_A1B33D26C.2	PREDICTED: thioredoxin H5-like isoform X1 [Brachypodium distachyon]	sp|Q75GM1|TRXH5_ORYSJ	Thioredoxin H5 OS=Oryza sativa subsp. japonica GN=Os05g0480200 PE=2 SV=1
Traes_1DL_A6553EC96	283.333	52.8533	59.7467	10.31	-2.16437	3.32e-05	0.00228657	down	Traes_1DL_A6553EC96.1	wali5 [Triticum aestivum]	-	-
Traes_1DL_A6FE85E09	11.4733	2	0.373333	0.0633333	-2.31133	0.00131448	0.0344331	down	Traes_1DL_A6FE85E09.1	ABC transporter A family member 7 [Triticum urartu]	sp|Q9STT5|AB7A_ARATH	ABC transporter A family member 7 OS=Arabidopsis thaliana GN=ABCA7 PE=3 SV=2
Traes_1DL_B63372E46	833.333	1876.67	58.19	121.383	1.33632	1.34e-07	3e-05	up	Traes_1DL_B63372E46.2	-	-	-
Traes_1DL_CB562D2D8	83.58	32.5933	3.94	1.43	-1.18005	0.000129851	0.00642934	down	Traes_1DL_CB562D2D8.1	Cytokinin dehydrogenase 1 [Aegilops tauschii]	sp|Q75K78|CKX9_ORYSJ	Cytokinin dehydrogenase 9 OS=Oryza sativa subsp. japonica GN=CKX9 PE=2 SV=1
Traes_1DL_CF795D310	296.17	98.6633	71.3167	21.74	-1.4148	1.26e-05	0.00109255	down	Traes_1DL_CF795D310.1	PREDICTED: sugar transport protein 8-like [Brachypodium distachyon]	sp|Q9SBA7|STP8_ARATH	Sugar transport protein 8 OS=Arabidopsis thaliana GN=STP8 PE=2 SV=2
Traes_1DL_D313CC8EE	13.91	1.33	6.75333	0.573333	-3.09808	6.6e-05	0.00384269	down	Traes_1DL_D313CC8EE.1	PREDICTED: pectinesterase-like isoform X1 [Brachypodium distachyon]	sp|Q8RXK7|PME41_ARATH	Probable pectinesterase/pectinesterase inhibitor 41 OS=Arabidopsis thaliana GN=PME41 PE=2 SV=2
Traes_1DL_DC879CDBC	54.6367	18.7267	4.34	1.40333	-1.34854	0.000531921	0.0179497	down	Traes_1DL_DC879CDBC.1	PREDICTED: probable mitochondrial chaperone BCS1-B [Brachypodium distachyon]	sp|Q147F9|AATPC_ARATH	AAA-ATPase At3g50940 OS=Arabidopsis thaliana GN=At3g50940 PE=2 SV=1
Traes_1DL_E23AC4445	148.573	26.2933	13.6633	2.25	-2.31261	5.25e-15	1.01e-11	down	Traes_1DL_E23AC4445.1	PREDICTED: fructose-1,6-bisphosphatase, cytosolic-like [Brachypodium distachyon]	sp|Q9SDL8|F16P2_ORYCO	Fructose-1,6-bisphosphatase, cytosolic OS=Oryza coarctata PE=2 SV=1
Traes_1DL_E53D205AE	11.8667	1.55667	1.94667	0.23	-2.64584	0.000296881	0.0117569	down	Traes_1DL_E53D205AE.2	PREDICTED: fructose-1,6-bisphosphatase, cytosolic-like [Brachypodium distachyon]	sp|Q9SDL8|F16P2_ORYCO	Fructose-1,6-bisphosphatase, cytosolic OS=Oryza coarctata PE=2 SV=1
Traes_1DL_F70395059	164.507	53.1633	8.09	2.43333	-1.49064	0.00125455	0.0333458	down	Traes_1DL_F70395059.1	PREDICTED: auxin transporter-like protein 2 isoform X1 [Setaria italica]	sp|Q688J2|LAX2_ORYSJ	Auxin transporter-like protein 2 OS=Oryza sativa subsp. japonica GN=Os05g0447200 PE=2 SV=1
Traes_1DL_F96F5FBFF	11.5733	2	1.23333	0.193333	-2.29675	0.00208407	0.0467869	down	Traes_1DL_F96F5FBFF.1	CBS domain-containing protein CBSX5 [Triticum urartu]	sp|Q84WQ5|CBSX5_ARATH	CBS domain-containing protein CBSX5 OS=Arabidopsis thaliana GN=CBSX5 PE=2 SV=2
Traes_1DS_1985D8B8B	48.7467	19.3333	5.52667	2.03333	-1.16961	0.000175173	0.00795105	down	Traes_1DS_1985D8B8B.1	Os02g0307900 [Oryza sativa Japonica Group]	-	-
Traes_1DS_1DFE63866	0.333333	50.3333	0.0466667	7.25	7.00842	0.000288188	0.0115541	up	Traes_1DS_1DFE63866.1	defensin precursor [Triticum aestivum]	sp|Q9C947|DEF05_ARATH	Defensin-like protein 5 OS=Arabidopsis thaliana GN=PDF2.4 PE=3 SV=2
Traes_1DS_229E4DD1C	1469.3	604.56	87.85	33.85	-1.12381	0.000304224	0.0119599	down	Traes_1DS_229E4DD1C.1	Tryptophan aminotransferase 1 [Triticum urartu]	sp|Q94A02|TAR2_ARATH	Tryptophan aminotransferase-related protein 2 OS=Arabidopsis thaliana GN=TAR2 PE=2 SV=1
Traes_1DS_26E6C748F	20.9733	5.15667	4.98	1.15333	-1.79867	0.000389984	0.0143441	down	Traes_1DS_26E6C748F.1	Os05g0149400 [Oryza sativa Japonica Group]	sp|Q9FR99|ACCO_MUSAC	1-aminocyclopropane-1-carboxylate oxidase OS=Musa acuminata GN=MAO1B PE=3 SV=1
Traes_1DS_309F807A1	273.453	536.033	14.2133	25.7833	1.1256	6.73e-05	0.00389365	up	Traes_1DS_309F807A1.2	Serine/threonine-protein phosphatase PP1 isozyme 9 [Aegilops tauschii]	sp|Q9M9W3|PP19_ARATH	Serine/threonine-protein phosphatase PP1 isozyme 9 OS=Arabidopsis thaliana GN=TOPP9 PE=2 SV=1
Traes_1DS_39CEA76E5	6.66667	28.77	0.553333	2.25	2.24065	1.5e-05	0.00123943	up	Traes_1DS_39CEA76E5.2	PREDICTED: glucan endo-1,3-beta-glucosidase 11-like [Oryza brachyantha]	sp|Q8L868|E1311_ARATH	Glucan endo-1,3-beta-glucosidase 11 OS=Arabidopsis thaliana GN=At1g32860 PE=1 SV=1
Traes_1DS_3C19E6131	36.9167	73.69	1.21333	2.25	1.17108	0.000682152	0.0215283	up	Traes_1DS_3C19E6131.2	PREDICTED: UPF0769 protein C21orf59 homolog [Brachypodium distachyon]	sp|Q5U3Z0|CU059_RAT	UPF0769 protein C21orf59 homolog OS=Rattus norvegicus PE=1 SV=1
Traes_1DS_3E8E0BE88	6.33333	0	0.876667	0.001	-5.56831	0.000803324	0.0241171	down	Traes_1DS_3E8E0BE88.1	glutathione transferase F3 [Triticum aestivum]	sp|P46420|GSTF4_MAIZE	Glutathione S-transferase 4 OS=Zea mays GN=GST4 PE=1 SV=2
Traes_1DS_3EDF0DB87	107.333	39	6.94	2.31	-1.25037	0.00148151	0.0371355	down	Traes_1DS_3EDF0DB87.1	PREDICTED: G-type lectin S-receptor-like serine/threonine-protein kinase At1g34300 [Setaria italica]	sp|Q9XID3|Y1343_ARATH	G-type lectin S-receptor-like serine/threonine-protein kinase At1g34300 OS=Arabidopsis thaliana GN=At1g34300 PE=2 SV=1
Traes_1DS_43DAC7A7F	17.05	3.73333	0.55	0.11	-2.00253	0.000697887	0.0219047	down	Traes_1DS_43DAC7A7F.1	Phenylalanine ammonia-lyase [Aegilops tauschii]	sp|Q43210|PALY_WHEAT	Phenylalanine ammonia-lyase OS=Triticum aestivum GN=PAL PE=3 SV=1
Traes_1DS_481922721	8647.15	22085.2	664.94	1573.28	1.51108	2.04e-06	0.000264947	up	Traes_1DS_481922721.1	Os05g0196700 [Oryza sativa Japonica Group]	-	-
Traes_1DS_503504E89	412	927.333	62.9033	131.153	1.33068	7.78e-07	0.000124649	up	Traes_1DS_503504E89.1	PREDICTED: mediator of RNA polymerase II transcription subunit 28 [Brachypodium distachyon]	sp|Q9LFA5|MED28_ARATH	Mediator of RNA polymerase II transcription subunit 28 OS=Arabidopsis thaliana GN=MED28 PE=1 SV=1
Traes_1DS_624284F1E	676.26	2289.66	276.37	864.797	1.91569	5.22e-08	1.37e-05	up	Traes_1DS_624284F1E.1	Os05g0171900 [Oryza sativa Japonica Group]	-	-
Traes_1DS_667880CEB	125.667	460	7.72333	26.8467	2.05059	2e-11	1.39e-08	up	Traes_1DS_667880CEB.1	Cytokinin-O-glucosyltransferase 2 [Aegilops tauschii]	sp|Q9LMF1|U85A3_ARATH	UDP-glycosyltransferase 85A3 OS=Arabidopsis thaliana GN=UGT85A3 PE=2 SV=2
Traes_1DS_7879DE1DD	118.08	42.7333	4.35333	1.47333	-1.30066	3.19e-06	0.000374316	down	Traes_1DS_7879DE1DD.4	PREDICTED: adenine/guanine permease AZG1 [Setaria italica]	sp|Q9SRK7|AZG1_ARATH	Adenine/guanine permease AZG1 OS=Arabidopsis thaliana GN=AZG1 PE=2 SV=1
Traes_1DS_7D70B582E	276.78	1057.67	120.557	427.507	2.10164	5.63e-10	2.84e-07	up	Traes_1DS_7D70B582E.1	Os05g0171900 [Oryza sativa Japonica Group]	-	-
Traes_1DS_7FA26F1F2	22.6667	0.333333	0.7	0.01	-5.46919	3.3e-11	2.16e-08	down	Traes_1DS_7FA26F1F2.1	stress-induced receptor-like kinase A1du [Triticum turgidum subsp. durum]	sp|O64477|Y2913_ARATH	G-type lectin S-receptor-like serine/threonine-protein kinase At2g19130 OS=Arabidopsis thaliana GN=At2g19130 PE=2 SV=1
Traes_1DS_830C4AC55	80.3467	16.3333	5.41667	1.02667	-2.10973	1.13e-10	6.79e-08	down	Traes_1DS_830C4AC55.1	Serine carboxypeptidase 2 [Aegilops tauschii]	sp|P08819|CBP2_WHEAT	Serine carboxypeptidase 2 OS=Triticum aestivum GN=CBP2 PE=1 SV=2
Traes_1DS_9E9ED97CA	2236.61	4032.08	65.0433	109.07	1.01029	0.00103822	0.0289896	up	Traes_1DS_9E9ED97CA.1	Boron transporter-like protein 2 [Aegilops tauschii]	sp|Q9XI23|BOR4_ARATH	Boron transporter 4 OS=Arabidopsis thaliana GN=BOR4 PE=2 SV=1
Traes_1DS_A0C1EC8FF	1571.99	3069.33	700.61	1254.85	1.12101	2.23e-05	0.00168121	up	Traes_1DS_A0C1EC8FF.2	-	-	-
Traes_1DS_A171C7D59	82.02	21.9467	2.07	0.506667	-1.72463	0.000163399	0.007569	down	Traes_1DS_A171C7D59.1	Phenylalanine ammonia-lyase [Aegilops tauschii]	sp|Q43210|PALY_WHEAT	Phenylalanine ammonia-lyase OS=Triticum aestivum GN=PAL PE=3 SV=1
Traes_1DS_A3E684932	0.806667	45.7567	0.103333	6.17333	6.10408	0.000438773	0.0156069	up	Traes_1DS_A3E684932.1	Defensin-like protein 2 [Aegilops tauschii]	sp|Q39182|DEF02_ARATH	Defensin-like protein 2 OS=Arabidopsis thaliana GN=PDF2.2 PE=2 SV=1
Traes_1DS_A6733B734	298.407	96.3333	16.9967	5.03	-1.41962	0.000209015	0.00905017	down	Traes_1DS_A6733B734.1	WRKY2 transcription factor [Triticum aestivum]	sp|Q8S8P5|WRK33_ARATH	Probable WRKY transcription factor 33 OS=Arabidopsis thaliana GN=WRKY33 PE=1 SV=2
Traes_1DS_A8BD91E4A	8.66667	89.6167	0.243333	2.69333	3.13259	4.02e-13	4.88e-10	up	Traes_1DS_A8BD91E4A.1	Phenylalanine ammonia-lyase [Aegilops tauschii]	sp|Q43210|PALY_WHEAT	Phenylalanine ammonia-lyase OS=Triticum aestivum GN=PAL PE=3 SV=1
Traes_1DS_B42728A0A	114.413	49.31	3.08333	1.23	-1.07963	2.49e-05	0.00184234	down	Traes_1DS_B42728A0A.2	Nuclear pore complex protein Nup98-Nup96 [Triticum urartu]	sp|Q8RY25|NU98A_ARATH	Nuclear pore complex protein NUP98A OS=Arabidopsis thaliana GN=NUP98A PE=1 SV=1
Traes_1DS_CFB835F0E	64.5333	11.1267	3.04	0.503333	-2.34493	1.48e-09	6.51e-07	down	Traes_1DS_CFB835F0E.1	Glucan 1,3-beta-glucosidase [Aegilops tauschii]	sp|A2RAR6|EXGA_ASPNC	Probable glucan 1,3-beta-glucosidase A OS=Aspergillus niger (strain CBS 513.88 / FGSC A1513) GN=exgA PE=3 SV=1
Traes_1DS_D0A4C0082	32.3333	7.40667	3.17333	0.683333	-1.9386	4.79e-06	0.000512133	down	Traes_1DS_D0A4C0082.1	Glutathione S-transferase 4 [Triticum urartu]	sp|O65857|GSTF1_ORYSJ	Probable glutathione S-transferase GSTF1 OS=Oryza sativa subsp. japonica GN=GSTF1 PE=1 SV=2
Traes_1DS_D11C94C4A	3.66667	18.6667	0.05	0.23	2.46999	8.1e-06	0.000784122	up	Traes_1DS_D11C94C4A.2	RGA2a [Aegilops tauschii]	sp|Q9LZD3|E70A1_ARATH	Exocyst complex component EXO70A1 OS=Arabidopsis thaliana GN=EXO70A1 PE=1 SV=1
Traes_1DS_D1CE546A2	34.2167	8.66667	2.11333	0.496667	-1.76417	0.000823858	0.0245625	down	Traes_1DS_D1CE546A2.1	PREDICTED: probable LRR receptor-like serine/threonine-protein kinase At1g05700 [Brachypodium distachyon]	sp|Q9LIG2|RLK6_ARATH	Receptor-like protein kinase At3g21340 OS=Arabidopsis thaliana GN=At3g21340 PE=1 SV=1
Traes_1DS_D49FED82C	45.0233	92.2967	4.66	8.76	1.19122	0.000751419	0.0230503	up	Traes_1DS_D49FED82C.1	PREDICTED: PGR5-like protein 1A, chloroplastic [Brachypodium distachyon]	-	-
Traes_1DS_EFB39AEDC	64.9667	14.41	1.43	0.293333	-1.98839	3.44e-08	9.75e-06	down	Traes_1DS_EFB39AEDC.2	Glucan 1,3-beta-glucosidase [Aegilops tauschii]	sp|Q5B5X8|EXGA_EMENI	Probable glucan 1,3-beta-glucosidase A OS=Emericella nidulans (strain FGSC A4 / ATCC 38163 / CBS 112.46 / NRRL 194 / M139) GN=exgA PE=3 SV=2
Traes_1DS_FAAF8AEB3	113.783	204.59	15.5867	25.85	1.00126	0.000434189	0.0154879	up	Traes_1DS_FAAF8AEB3.1	uvrB/uvrC motif family protein [Zea mays]	sp|Q2VZE7|APAG_MAGSA	Protein ApaG OS=Magnetospirillum magneticum (strain AMB-1 / ATCC 700264) GN=apaG PE=3 SV=1
Traes_1DS_FAAF8AEB31	113.783	204.59	15.5867	25.85	1.00126	0.000434102	0.0154879	up	Traes_1DS_FAAF8AEB31.1	uvrB/uvrC motif family protein [Zea mays]	sp|Q2VZE7|APAG_MAGSA	Protein ApaG OS=Magnetospirillum magneticum (strain AMB-1 / ATCC 700264) GN=apaG PE=3 SV=1
Traes_1DS_FBF57DBCD	89.0167	164.363	7.25333	12.3867	1.04705	2.15e-05	0.00163503	up	Traes_1DS_FBF57DBCD.2	Os05g0187500 [Oryza sativa Japonica Group]	-	-
Traes_2AL_0148EBBA0	36.66	6.12	6.25333	0.986667	-2.33289	6.73e-08	1.7e-05	down	Traes_2AL_0148EBBA0.1	PREDICTED: stress enhanced protein 2, chloroplastic [Brachypodium distachyon]	sp|Q9SJ02|STEP2_ARATH	Stress enhanced protein 2, chloroplastic OS=Arabidopsis thaliana GN=SEP2 PE=2 SV=1
Traes_2AL_01EEA15FC	73.3367	24.7233	3.14667	0.993333	-1.40899	1.36e-06	0.00019439	down	Traes_2AL_01EEA15FC.1	Uncharacterized amino-acid permease C15C4.04c [Triticum urartu]	sp|Q9ZU50|BAT1_ARATH	Amino-acid permease BAT1 OS=Arabidopsis thaliana GN=BAT1 PE=2 SV=2
Traes_2AL_02C399D2E	166	445.667	35.8967	88.0033	1.56901	9.89e-06	0.000905857	up	Traes_2AL_02C399D2E.2	H0811D08.3 [Oryza sativa Indica Group]	sp|Q96AZ1|MT21B_HUMAN	Protein-lysine methyltransferase METTL21B OS=Homo sapiens GN=METTL21B PE=1 SV=1
Traes_2AL_0A38A0EFC	75.64	31.71	1.23	0.486667	-1.10928	0.000818927	0.0244324	down	Traes_2AL_0A38A0EFC.1	ABC transporter C family member 2 [Triticum urartu]	sp|Q42093|AB2C_ARATH	ABC transporter C family member 2 OS=Arabidopsis thaliana GN=ABCC2 PE=1 SV=2
Traes_2AL_0AD813992	40.71	153.347	4.96	17.4433	2.0673	9.05e-15	1.58e-11	up	Traes_2AL_0AD813992.1	Os04g0586100 [Oryza sativa Japonica Group]	-	-
Traes_2AL_0BCDE2DDA1	11.46	0.666667	1.29	0.07	-3.6749	3.24e-05	0.00224538	down	Traes_2AL_0BCDE2DDA1.1	Blue copper protein [Triticum urartu]	sp|P80728|MAVI_CUCPE	Mavicyanin OS=Cucurbita pepo PE=1 SV=1
Traes_2AL_0DDC60D6E	22.1733	2.1	1.13333	0.1	-3.13849	0.000578676	0.0190431	down	Traes_2AL_0DDC60D6E.1	Phenylalanine ammonia-lyase [Aegilops tauschii]	sp|Q43210|PALY_WHEAT	Phenylalanine ammonia-lyase OS=Triticum aestivum GN=PAL PE=3 SV=1
Traes_2AL_16DE38B36	270.713	803.007	52.12	142.783	1.72784	4.37e-09	1.68e-06	up	Traes_2AL_16DE38B36.1	Os04g0680300 [Oryza sativa Japonica Group]	-	-
Traes_2AL_1AA7F8C4A	456.333	1108	62.9633	140.33	1.42515	4.14e-08	1.14e-05	up	Traes_2AL_1AA7F8C4A.1	Os04g0558700 [Oryza sativa Japonica Group]	-	-
Traes_2AL_1AE31EB64	2.33333	11.3633	1.15	4.82	2.35013	0.00135702	0.0351206	up	Traes_2AL_1AE31EB64.2	Wheatwin-2 [Triticum urartu]	sp|P28814|BARW_HORVU	Barwin OS=Hordeum vulgare PE=1 SV=1
Traes_2AL_2224DCC1A	267.913	91.75	25.1867	8.10667	-1.37622	5.84e-09	2.13e-06	down	Traes_2AL_2224DCC1A.1	Peroxidase 66 [Triticum urartu]	sp|Q96520|PER12_ARATH	Peroxidase 12 OS=Arabidopsis thaliana GN=PER12 PE=1 SV=1
Traes_2AL_2394F534B	97.97	43.7767	5.89	2.45333	-1.03147	0.000960825	0.027368	down	Traes_2AL_2394F534B.1	Peroxisomal (S)-2-hydroxy-acid oxidase [Aegilops tauschii]	sp|Q7FAS1|GLO3_ORYSJ	Peroxisomal (S)-2-hydroxy-acid oxidase GLO3 OS=Oryza sativa subsp. japonica GN=GLO3 PE=2 SV=1
Traes_2AL_27D485913	7.22667	0.333333	0.376667	0.0166667	-3.88326	0.000300896	0.0118614	down	Traes_2AL_27D485913.2	Cytokinin-O-glucosyltransferase 2 [Aegilops tauschii]	sp|F8WKW1|UGT2_GARJA	7-deoxyloganetin glucosyltransferase OS=Gardenia jasminoides GN=UGT85A24 PE=1 SV=1
Traes_2AL_29343F32E	433.53	1348.73	56.9533	163.33	1.78949	1.95e-07	4.06e-05	up	Traes_2AL_29343F32E.1	similar to A. thaliana C3HC4-type RING zinc finger protein AB005237 [Hordeum vulgare subsp. vulgare]	sp|Q5XF85|ATL42_ARATH	E3 ubiquitin-protein ligase ATL42 OS=Arabidopsis thaliana GN=ATL42 PE=1 SV=2
Traes_2AL_2A6F8CE85	21.18	2.66	1.36	0.163333	-2.74685	5.12e-06	0.000543691	down	Traes_2AL_2A6F8CE85.1	PREDICTED: protein NRT1/ PTR FAMILY 4.3-like [Brachypodium distachyon]	sp|Q93VV5|PTR16_ARATH	Protein NRT1/ PTR FAMILY 4.3 OS=Arabidopsis thaliana GN=NPF4.3 PE=2 SV=1
Traes_2AL_2B0736091	6	19	0.953333	2.78667	1.80144	0.000121017	0.00613635	up	Traes_2AL_2B0736091.1	PREDICTED: auxin-responsive protein SAUR19-like [Setaria italica]	sp|P32295|ARG7_VIGRR	Indole-3-acetic acid-induced protein ARG7 OS=Vigna radiata var. radiata GN=ARG7 PE=2 SV=1
Traes_2AL_2BFC0F129	1786.81	3439.12	349.627	621.59	1.09669	1.23e-05	0.00107419	up	Traes_2AL_2BFC0F129.1	Hydrophobic protein LTI6A [Triticum urartu]	sp|Q8H5T6|LTI6A_ORYSJ	Hydrophobic protein LTI6A OS=Oryza sativa subsp. japonica GN=LTI6A PE=2 SV=1
Traes_2AL_308022410	53.1933	98.2067	20.9067	34.6567	1.05681	0.000468665	0.0163326	up	Traes_2AL_308022410.1	Os04g0586100 [Oryza sativa Japonica Group]	-	-
Traes_2AL_38321026D	1177.64	297.733	46.8067	10.9867	-1.8038	3.97e-12	3.36e-09	down	Traes_2AL_38321026D.1	1-aminocyclopropane-1-carboxylate synthase [Aegilops tauschii]	sp|P31531|1A1C_SOYBN	1-aminocyclopropane-1-carboxylate synthase OS=Glycine max GN=ACS1 PE=2 SV=1
Traes_2AL_3C7815CD5	30.3333	88.1267	2.32	6.15333	1.60996	0.000107246	0.00562276	up	Traes_2AL_3C7815CD5.1	BnaA01g11770D [Brassica napus]	-	-
Traes_2AL_3E1961FE8	27.8133	53.9967	1.43	2.58333	1.09478	0.000914929	0.0264438	up	Traes_2AL_3E1961FE8.1	PREDICTED: cytochrome P450 71A1-like [Setaria italica]	sp|Q9SD85|F3PH_ARATH	Flavonoid 3'-monooxygenase OS=Arabidopsis thaliana GN=CYP75B1 PE=1 SV=1
Traes_2AL_3E2D1C695	899.887	1843.65	24.1033	46.0667	1.18571	0.000367473	0.0137447	up	Traes_2AL_3E2D1C695.2	U-box domain-containing protein 7 [Triticum urartu]	sp|Q9CAG5|PUB7_ARATH	U-box domain-containing protein 7 OS=Arabidopsis thaliana GN=PUB7 PE=2 SV=1
Traes_2AL_3E68A11D9	37.97	7.84333	2.21	0.423333	-2.13314	1.23e-06	0.000181317	down	Traes_2AL_3E68A11D9.1	LRR receptor-like serine/threonine-protein kinase FLS2 [Aegilops tauschii]	sp|Q9FL28|FLS2_ARATH	LRR receptor-like serine/threonine-protein kinase FLS2 OS=Arabidopsis thaliana GN=FLS2 PE=1 SV=1
Traes_2AL_434E9F101	492.45	208.997	29.9033	11.72	-1.04819	0.000127414	0.00637083	down	Traes_2AL_434E9F101.1	WRKY51 [Triticum aestivum]	sp|Q9SV15|WRK11_ARATH	Probable WRKY transcription factor 11 OS=Arabidopsis thaliana GN=WRKY11 PE=2 SV=2
Traes_2AL_4712253A0	6.13333	16.8	0.533333	1.36333	1.62279	0.00191304	0.044342	up	Traes_2AL_4712253A0.1	Os07g0540200 [Oryza sativa Japonica Group]	-	-
Traes_2AL_4838FE6E2	38.91	8.67667	7.48	1.52333	-2.00422	1.76e-05	0.0014103	down	Traes_2AL_4838FE6E2.1	Oligopeptide transporter 4 [Aegilops tauschii]	sp|Q9FME8|OPT4_ARATH	Oligopeptide transporter 4 OS=Arabidopsis thaliana GN=OPT4 PE=1 SV=1
Traes_2AL_4D695A3B3	137.28	246	10.01	16.91	1.01476	0.000134949	0.00660967	up	Traes_2AL_4D695A3B3.1	PREDICTED: F-box protein At1g47056-like [Brachypodium distachyon]	-	-
Traes_2AL_50AAA16FF	21	41.34	1.76	3.21667	1.11209	0.00128084	0.0338362	up	Traes_2AL_50AAA16FF.1	Os04g0586100 [Oryza sativa Japonica Group]	-	-
Traes_2AL_50F552E3A	1537.21	3484.29	87.67	184.293	1.32627	1.73e-05	0.00139441	up	Traes_2AL_50F552E3A.1	Os04g0644000 [Oryza sativa Japonica Group]	-	-
Traes_2AL_50F72DD28	163.467	297.893	23.2067	39.1267	1.02183	0.000590015	0.0192727	up	Traes_2AL_50F72DD28.1	F-box protein 7 [Triticum urartu]	sp|Q9XI00|SKI32_ARATH	F-box protein 7 OS=Arabidopsis thaliana GN=SKIP32 PE=1 SV=1
Traes_2AL_5233F6588	47.39	99.55	27.5033	51.66	1.20409	5.32e-05	0.00329348	up	Traes_2AL_5233F6588.1	-	-	-
Traes_2AL_5243B50E7	216.057	91.1	16.83	6.59667	-1.11502	0.000149993	0.00710835	down	Traes_2AL_5243B50E7.2	Bifunctional monodehydroascorbate reductase and carbonic anhydrase nectarin-3 [Aegilops tauschii]	sp|O04846|ATCA1_ARATH	Alpha carbonic anhydrase 1, chloroplastic OS=Arabidopsis thaliana GN=ACA1 PE=1 SV=2
Traes_2AL_53247DDFF	12.6667	3	0.71	0.156667	-1.88179	0.00179555	0.0425	down	Traes_2AL_53247DDFF.2	Os04g0650500 [Oryza sativa Japonica Group]	sp|Q6NQK9|CCB4_ARATH	Protein COFACTOR ASSEMBLY OF COMPLEX C SUBUNIT B CCB4, chloroplastic OS=Arabidopsis thaliana GN=CCB4 PE=1 SV=1
Traes_2AL_53BE4ECB9	17.3333	0.333333	0.933333	0.0166667	-5.06098	6.38e-07	0.000106692	down	Traes_2AL_53BE4ECB9.1	Cytochrome P450 76C4 [Aegilops tauschii]	sp|O64635|C76C4_ARATH	Cytochrome P450 76C4 OS=Arabidopsis thaliana GN=CYP76C4 PE=3 SV=1
Traes_2AL_540202F1E	9906.27	20958.2	336.837	658.307	1.22715	4.31e-05	0.00279336	up	Traes_2AL_540202F1E.1	PREDICTED: serine/threonine-protein phosphatase 6 regulatory subunit 3-like [Brachypodium distachyon]	-	-
Traes_2AL_54C8CDCBE	5.77333	0.436667	4.44	0.306667	-3.59257	0.000989676	0.0279782	down	Traes_2AL_54C8CDCBE.1	PREDICTED: protein TRIGALACTOSYLDIACYLGLYCEROL 1, chloroplastic isoform X1 [Brachypodium distachyon]	sp|Q8L4R0|TGD1_ARATH	Protein TRIGALACTOSYLDIACYLGLYCEROL 1, chloroplastic OS=Arabidopsis thaliana GN=TGD1 PE=1 SV=1
Traes_2AL_56247C7D9	2755.73	6739.26	110.593	250.53	1.43738	1.9e-07	3.98e-05	up	Traes_2AL_56247C7D9.2	Sugar phosphate exchanger 2 [Aegilops tauschii]	sp|Q7SY29|G6PT3_DANRE	Glucose-6-phosphate exchanger SLC37A2 OS=Danio rerio GN=slc37a2 PE=2 SV=1
Traes_2AL_5C892C221	8.67667	33.59	0.733333	2.57667	2.10269	8.81e-06	0.00083828	up	Traes_2AL_5C892C221.1	PREDICTED: GEM-like protein 4 [Brachypodium distachyon]	sp|Q9FTA0|GEML4_ARATH	GEM-like protein 4 OS=Arabidopsis thaliana GN=At5g08350 PE=2 SV=1
Traes_2AL_5EFEADFB6	21.89	6.27667	0.41	0.106667	-1.61221	0.000896037	0.0261275	down	Traes_2AL_5EFEADFB6.3	Disease resistance protein RPS2 [Triticum urartu]	sp|Q42484|RPS2_ARATH	Disease resistance protein RPS2 OS=Arabidopsis thaliana GN=RPS2 PE=1 SV=1
Traes_2AL_5F5086416	3364.17	1491.78	151.003	63.1667	-1.01135	0.000979394	0.0277421	down	Traes_2AL_5F5086416.1	Endo-1,4-beta-xylanase C [Triticum urartu]	sp|Q00177|XYNC_EMENI	Endo-1,4-beta-xylanase C OS=Emericella nidulans (strain FGSC A4 / ATCC 38163 / CBS 112.46 / NRRL 194 / M139) GN=xlnC PE=1 SV=1
Traes_2AL_61DB03334	2714.6	6170.28	292.607	611.83	1.33269	9.74e-08	2.31e-05	up	Traes_2AL_61DB03334.1	H0307D04.13 [Oryza sativa Indica Group]	sp|Q8LGS1|MARD1_ARATH	Protein MARD1 OS=Arabidopsis thaliana GN=MARD1 PE=2 SV=2
Traes_2AL_6A34123EE	140.617	55.7267	9.79	3.62667	-1.13869	1.77e-05	0.0014103	down	Traes_2AL_6A34123EE.2	Arogenate dehydratase/prephenate dehydratase 6, chloroplastic [Triticum urartu]	sp|Q9SGD6|AROD6_ARATH	Arogenate dehydratase/prephenate dehydratase 6, chloroplastic OS=Arabidopsis thaliana GN=ADT6 PE=1 SV=1
Traes_2AL_6A53A7392	11.3333	27	1.31667	2.92	1.38785	0.00130139	0.0341962	up	Traes_2AL_6A53A7392.2	PREDICTED: heavy metal-associated isoprenylated plant protein 26-like [Brachypodium distachyon]	-	-
Traes_2AL_71D9D4D71	3.66667	55.69	0.45	6.59333	4.10124	0.0011332	0.0308331	up	Traes_2AL_71D9D4D71.1	salt tolerant protein [Triticum aestivum]	sp|Q93VR4|ML423_ARATH	MLP-like protein 423 OS=Arabidopsis thaliana GN=MLP423 PE=2 SV=1
Traes_2AL_722EEDAC2	4	18	0.466667	1.97	2.31417	0.000141411	0.00682924	up	Traes_2AL_722EEDAC2.1	Os04g0662400 [Oryza sativa Japonica Group]	sp|Q9FJF9|SAU21_ARATH	Auxin-responsive protein SAUR21 OS=Arabidopsis thaliana GN=SAUR21 PE=2 SV=1
Traes_2AL_72C5A8EE7	30.44	7.12333	4.86333	1.04333	-1.94841	8.58e-06	0.000821066	down	Traes_2AL_72C5A8EE7.1	Endochitinase PR4 [Triticum urartu]	sp|P27054|CHI4_PHAVU	Endochitinase PR4 OS=Phaseolus vulgaris GN=CHI4 PE=2 SV=1
Traes_2AL_77AB68EDA	5768.77	13867.2	549.747	1218.39	1.40674	3.23e-05	0.0022382	up	Traes_2AL_77AB68EDA.1	PREDICTED: aspartic proteinase-like protein 2 [Brachypodium distachyon]	sp|Q9S9K4|ASPL2_ARATH	Aspartic proteinase-like protein 2 OS=Arabidopsis thaliana GN=At1g65240 PE=1 SV=2
Traes_2AL_7A5A9C6BF	144.74	273.42	9.48	16.64	1.07403	0.000116663	0.0059755	up	Traes_2AL_7A5A9C6BF.1	PREDICTED: F-box protein 7 [Brachypodium distachyon]	sp|Q9XI00|SKI32_ARATH	F-box protein 7 OS=Arabidopsis thaliana GN=SKIP32 PE=1 SV=1
Traes_2AL_7CEF57402	404.713	70.1367	23.8067	3.85	-2.34252	2.8e-22	1.86e-18	down	Traes_2AL_7CEF57402.2	Os07g0106200 [Oryza sativa Japonica Group]	sp|P23586|STP1_ARATH	Sugar transport protein 1 OS=Arabidopsis thaliana GN=STP1 PE=1 SV=2
Traes_2AL_7E647D11D	6360.74	14339.8	941.247	1959.87	1.33512	3.99e-06	0.000444547	up	Traes_2AL_7E647D11D.1	PREDICTED: probable ADP-ribosylation factor GTPase-activating protein AGD13 [Brachypodium distachyon]	sp|Q9LVH4|CAR4_ARATH	Protein C2-DOMAIN ABA-RELATED 4 OS=Arabidopsis thaliana GN=CAR4 PE=1 SV=1
Traes_2AL_88120FABB	12066.3	23559.8	1230.65	2227.7	1.1222	0.000122497	0.00619686	up	Traes_2AL_88120FABB.1	Os04g0282200 [Oryza sativa Japonica Group]	-	-
Traes_2AL_8A1653C04	103.08	316.637	12.12	34.7333	1.78643	9.84e-14	1.37e-10	up	Traes_2AL_8A1653C04.1	Os04g0586100 [Oryza sativa Japonica Group]	-	-
Traes_2AL_90AC53EFF	424.743	187.507	42.6233	17.55	-1.02133	0.00215491	0.04781	down	Traes_2AL_90AC53EFF.1	Aldose 1-epimerase [Aegilops tauschii]	sp|Q66HG4|GALM_RAT	Aldose 1-epimerase OS=Rattus norvegicus GN=Galm PE=1 SV=1
Traes_2AL_91DDC47CA	43.0567	13.9267	1.71333	0.53	-1.44236	0.00168793	0.0408542	down	Traes_2AL_91DDC47CA.1	BEACH domain-containing protein lvsC [Triticum urartu]	sp|F4IG73|BCHC2_ARATH	BEACH domain-containing protein C2 OS=Arabidopsis thaliana GN=BCHC2 PE=1 SV=1
Traes_2AL_987F244D2	6303.51	2315.25	227.873	78.4767	-1.26284	6.62e-08	1.68e-05	down	Traes_2AL_987F244D2.2	Potassium transporter 1 [Aegilops tauschii]	sp|Q6VVA6|HAK1_ORYSJ	Potassium transporter 1 OS=Oryza sativa subsp. japonica GN=HAK1 PE=1 SV=2
Traes_2AL_9D78F85E2	35.1233	4.29333	1.11667	0.126667	-2.73717	4.91e-05	0.00309312	down	Traes_2AL_9D78F85E2.1	Phenylalanine ammonia-lyase [Aegilops tauschii]	sp|Q43210|PALY_WHEAT	Phenylalanine ammonia-lyase OS=Triticum aestivum GN=PAL PE=3 SV=1
Traes_2AL_9EB42E6F3	10810.3	19509.6	453.837	760.917	1.01596	0.000326867	0.0126369	up	Traes_2AL_9EB42E6F3.1	Sec14 cytosolic factor [Triticum urartu]	sp|Q93ZE9|SFH3_ARATH	Phosphatidylinositol/phosphatidylcholine transfer protein SFH3 OS=Arabidopsis thaliana GN=SFH3 PE=2 SV=1
Traes_2AL_9EC3226F7	13	118.12	0.333333	3.29	2.97669	9.13e-15	1.58e-11	up	Traes_2AL_9EC3226F7.1	Phenylalanine ammonia-lyase [Aegilops tauschii]	sp|Q43210|PALY_WHEAT	Phenylalanine ammonia-lyase OS=Triticum aestivum GN=PAL PE=3 SV=1
Traes_2AL_A09C30473	357.55	757.547	383.26	747.6	1.23179	1.81e-05	0.00143977	up	Traes_2AL_A09C30473.1	PREDICTED: angiomotin-like [Brachypodium distachyon]	-	-
Traes_2AL_A09C304731	357.55	757.547	383.26	747.6	1.23179	1.81e-05	0.00143977	up	Traes_2AL_A09C304731.1	PREDICTED: angiomotin-like [Brachypodium distachyon]	-	-
Traes_2AL_A9B7A5439	70.1933	25.32	14.8333	4.98	-1.31029	0.000204108	0.00889528	down	Traes_2AL_A9B7A5439.1	PREDICTED: eukaryotic translation initiation factor 4G-like [Brachypodium distachyon]	-	-
Traes_2AL_AAD8D4641	811.323	1599.12	50.64	92.0467	1.13163	5.82e-06	0.000605811	up	Traes_2AL_AAD8D4641.1	Nudix hydrolase 8 [Aegilops tauschii]	sp|Q8L7W2|NUDT8_ARATH	Nudix hydrolase 8 OS=Arabidopsis thaliana GN=NUDT8 PE=2 SV=2
Traes_2AL_AB2B9EBDA	14.0433	2.81333	0.306667	0.06	-2.19539	0.000387487	0.0142827	down	Traes_2AL_AB2B9EBDA.2	Kinesin-4 [Triticum urartu]	sp|Q8W1Y3|KP1_ARATH	Kinesin KP1 OS=Arabidopsis thaliana GN=KP1 PE=1 SV=2
Traes_2AL_AD4A5ACF7	59.07	142.207	16.3033	36.14	1.42113	8e-09	2.82e-06	up	Traes_2AL_AD4A5ACF7.2	Os07g0160300 [Oryza sativa Japonica Group]	-	-
Traes_2AL_BBABC5C54	16.34	0.333333	1.46333	0.0266667	-4.98885	7.41e-08	1.85e-05	down	Traes_2AL_BBABC5C54.1	36.4 kDa proline-rich protein [Aegilops tauschii]	sp|Q00451|PRF1_SOLLC	36.4 kDa proline-rich protein OS=Solanum lycopersicum GN=TPRP-F1 PE=2 SV=1
Traes_2AL_BDB901A49	340.17	654.507	81.8033	144.787	1.09635	8.09e-05	0.0045155	up	Traes_2AL_BDB901A49.1	Os02g0592400 [Oryza sativa Japonica Group]	-	-
Traes_2AL_BF9513FBB	155.25	311.737	970.793	2025.64	1.14963	0.000905963	0.0263076	up	Traes_2AL_BF9513FBB.1	PREDICTED: RPM1-interacting protein 4-like [Brachypodium distachyon]	-	-
Traes_2AL_BFDE7BB3E	8.66667	28.3333	0.886667	2.66667	1.87844	0.000103526	0.00546807	up	Traes_2AL_BFDE7BB3E.1	S-norcoclaurine synthase [Triticum urartu]	sp|Q4QTJ1|NCS2_PAPSO	S-norcoclaurine synthase 2 OS=Papaver somniferum GN=NCS2 PE=1 SV=1
Traes_2AL_C07505E42	10.7367	0.743333	1.13667	0.0766667	-3.59788	0.000135932	0.00664284	down	Traes_2AL_C07505E42.1	phenylalanine ammonia-lyase, partial [Hordeum vulgare subsp. vulgare]	sp|Q43210|PALY_WHEAT	Phenylalanine ammonia-lyase OS=Triticum aestivum GN=PAL PE=3 SV=1
Traes_2AL_C4FB0D2CF	8	0.333333	1.38	0.0533333	-3.99666	0.000208485	0.00903176	down	Traes_2AL_C4FB0D2CF.1	Cytochrome P450 84A1 [Triticum urartu]	sp|Q42600|C84A1_ARATH	Cytochrome P450 84A1 OS=Arabidopsis thaliana GN=CYP84A1 PE=1 SV=1
Traes_2AL_C65E66F35	280.58	514.663	22.66	38.5867	1.02179	5.24e-07	9.21e-05	up	Traes_2AL_C65E66F35.1	Os04g0586100 [Oryza sativa Japonica Group]	sp|Q8LGS1|MARD1_ARATH	Protein MARD1 OS=Arabidopsis thaliana GN=MARD1 PE=2 SV=2
Traes_2AL_CAC6F3C65	19.1333	5.05333	1.04333	0.26	-1.71472	0.00200462	0.0456835	down	Traes_2AL_CAC6F3C65.2	Formin-like protein 3 [Aegilops tauschii]	sp|Q7G6K7|FH3_ORYSJ	Formin-like protein 3 OS=Oryza sativa subsp. japonica GN=FH3 PE=2 SV=2
Traes_2AL_CC403D182	28.9	3.66667	1.27333	0.153333	-2.72005	8.42e-06	0.000811015	down	Traes_2AL_CC403D182.1	Myb-related protein Zm1 [Triticum urartu]	sp|P20024|MYB1_MAIZE	Myb-related protein Zm1 OS=Zea mays PE=2 SV=1
Traes_2AL_CC6133527	940.137	278	32.1933	8.83333	-1.55754	7.04e-05	0.00402165	down	Traes_2AL_CC6133527.1	PREDICTED: probable metal-nicotianamine transporter YSL12-like [Oryza brachyantha]	sp|Q5JQD7|YSL12_ORYSJ	Probable metal-nicotianamine transporter YSL12 OS=Oryza sativa subsp. japonica GN=YSL12 PE=2 SV=2
Traes_2AL_CF807F3C6	1180.44	350.203	90.9367	25.0667	-1.60035	2.83e-05	0.00202225	down	Traes_2AL_CF807F3C6.1	PREDICTED: lysosomal beta glucosidase-like [Brachypodium distachyon]	sp|A7LXU3|BGH3B_BACO1	Beta-glucosidase BoGH3B OS=Bacteroides ovatus (strain ATCC 8483 / DSM 1896 / JCM 5824 / NCTC 11153) GN=BACOVA_02659 PE=1 SV=1
Traes_2AL_CF862CF2D	1149.35	418.89	45.4	15.44	-1.28334	1.26e-10	7.44e-08	down	Traes_2AL_CF862CF2D.1	ammonium transporter [Triticum aestivum]	sp|Q7XQ12|AMT11_ORYSJ	Ammonium transporter 1 member 1 OS=Oryza sativa subsp. japonica GN=AMT1-1 PE=2 SV=1
Traes_2AL_D3AD1A249	153	310.18	25.7	48.0033	1.17128	6.26e-06	0.000636321	up	Traes_2AL_D3AD1A249.1	Os04g0521200 [Oryza sativa Japonica Group]	-	-
Traes_2AL_DD01B8330	779.88	1525.31	65.5967	119.467	1.14282	4.45e-05	0.00286465	up	Traes_2AL_DD01B8330.1	Aspartic proteinase-like protein 2 [Triticum urartu]	sp|Q9S9K4|ASPL2_ARATH	Aspartic proteinase-like protein 2 OS=Arabidopsis thaliana GN=At1g65240 PE=1 SV=2
Traes_2AL_DDBEAD158	409.773	1397.9	31.9567	101.35	1.92273	8.84e-06	0.000840135	up	Traes_2AL_DDBEAD158.1	PREDICTED: probable metal-nicotianamine transporter YSL7 [Brachypodium distachyon]	sp|Q6ZGM7|YSL7_ORYSJ	Probable metal-nicotianamine transporter YSL7 OS=Oryza sativa subsp. japonica GN=YSL7 PE=2 SV=1
Traes_2AL_DFB829624	53.5533	17.4067	2.15667	0.66	-1.41522	9.48e-05	0.00511478	down	Traes_2AL_DFB829624.2	Os04g0597600 [Oryza sativa Japonica Group]	sp|P46032|PTR2_ARATH	Protein NRT1/ PTR FAMILY 8.3 OS=Arabidopsis thaliana GN=NPF8.3 PE=1 SV=1
Traes_2AL_E32D2987E	2130.35	4521.89	134.287	264.483	1.25225	2.12e-06	0.000272606	up	Traes_2AL_E32D2987E.1	PREDICTED: uncharacterized membrane protein At4g09580 [Brachypodium distachyon]	sp|Q8L586|Y4958_ARATH	Uncharacterized membrane protein At4g09580 OS=Arabidopsis thaliana GN=At4g09580 PE=1 SV=1
Traes_2AL_E513B22A7	21.3333	58	1.85333	4.69667	1.57552	2.66e-06	0.000325933	up	Traes_2AL_E513B22A7.1	Os04g0586100 [Oryza sativa Japonica Group]	-	-
Traes_2AL_E5616F78B	160.123	406.633	18.0667	42.48	1.49626	3.04e-08	8.87e-06	up	Traes_2AL_E5616F78B.1	PREDICTED: indole-3-acetic acid-induced protein ARG7-like [Brachypodium distachyon]	sp|P33080|AX10A_SOYBN	Auxin-induced protein X10A OS=Glycine max PE=2 SV=1
Traes_2AL_E6B3E0AE7	3.66667	29.9933	0.776667	5.93667	3.13546	4.63e-09	1.77e-06	up	Traes_2AL_E6B3E0AE7.1	Os04g0586100 [Oryza sativa Japonica Group]	-	-
Traes_2AL_EB5D11599	59.32	196.39	4.64667	14.16	1.86834	4.36e-08	1.19e-05	up	Traes_2AL_EB5D11599.1	PREDICTED: hydroquinone glucosyltransferase-like [Brachypodium distachyon]	sp|Q9AR73|HQGT_RAUSE	Hydroquinone glucosyltransferase OS=Rauvolfia serpentina GN=AS PE=1 SV=1
Traes_2AL_EEE83EFB2	53.8867	20.5433	2.35667	0.846667	-1.27128	0.000601247	0.0195325	down	Traes_2AL_EEE83EFB2.1	Endoglucanase 13 [Triticum urartu]	sp|Q0J930|GUN13_ORYSJ	Endoglucanase 13 OS=Oryza sativa subsp. japonica GN=GLU6 PE=2 SV=1
Traes_2AL_F750A006F	216.663	6.00667	11.48	0.303333	-4.91904	3.99e-26	4.91e-22	down	Traes_2AL_F750A006F.1	agmatine coumaroyltransferase [Hordeum vulgare]	sp|A9ZPJ6|AGCT1_HORVU	Agmatine coumaroyltransferase-1 OS=Hordeum vulgare GN=ACT-1 PE=1 SV=1
Traes_2AL_FBA51F4F5	103.673	190.273	23.7633	40.3133	1.02277	1.02e-05	0.000927781	up	Traes_2AL_FBA51F4F5.1	PREDICTED: mavicyanin-like [Brachypodium distachyon]	sp|Q39131|LAML_ARATH	Lamin-like protein OS=Arabidopsis thaliana GN=At5g15350 PE=1 SV=1
Traes_2AL_FD35E6750	62.0933	26.39	1.2	0.48	-1.06298	0.000168801	0.00775935	down	Traes_2AL_FD35E6750.1	Os04g0471400 [Oryza sativa Japonica Group]	-	-
Traes_2AS_09C4D333F	41.5233	11.48	4.43	1.13	-1.69499	4.83e-06	0.000514922	down	Traes_2AS_09C4D333F.1	Os04g0167800 [Oryza sativa Japonica Group]	sp|Q7G764|NADO1_ORYSJ	Probable NAD(P)H-dependent oxidoreductase 1 OS=Oryza sativa subsp. japonica GN=Os10g0113000 PE=1 SV=1
Traes_2AS_0D223C483	26.6667	8	0.903333	0.256667	-1.57632	0.000621301	0.0200331	down	Traes_2AS_0D223C483.1	Os10g0500500 [Oryza sativa Japonica Group]	-	-
Traes_2AS_156963109	12.8767	1.35333	1.36333	0.14	-2.99922	0.000672433	0.0213152	down	Traes_2AS_156963109.1	Cytochrome P450 71C4 [Aegilops tauschii]	sp|Q43250|C71C1_MAIZE	3-hydroxyindolin-2-one monooxygenase OS=Zea mays GN=CYP71C1 PE=1 SV=1
Traes_2AS_185E82ED5	36.6667	7.33333	6.55667	1.20667	-2.11687	3.01e-06	0.000357925	down	Traes_2AS_185E82ED5.1	PREDICTED: probable LRR receptor-like serine/threonine-protein kinase At1g74360 [Setaria italica]	sp|C0LGJ1|Y1743_ARATH	Probable LRR receptor-like serine/threonine-protein kinase At1g74360 OS=Arabidopsis thaliana GN=At1g74360 PE=2 SV=1
Traes_2AS_1FC67C1BD	40.43	2.66667	2.09	0.133333	-3.64054	1.11e-09	5.11e-07	down	Traes_2AS_1FC67C1BD.1	seven trans-membrane protein [Triticum aestivum]	sp|O49621|MLO1_ARATH	MLO-like protein 1 OS=Arabidopsis thaliana GN=MLO1 PE=1 SV=1
Traes_2AS_2069DF903	6.82667	0.333333	30.8	1.59	-3.75394	0.000341011	0.0130145	down	Traes_2AS_2069DF903.1	Oxalate oxidase 2 [Triticum urartu]	sp|P45851|OXO2_HORVU	Oxalate oxidase 2 OS=Hordeum vulgare PE=2 SV=1
Traes_2AS_212F7F4ED	10.2467	0.333333	1.55333	0.05	-4.36137	0.000199676	0.0087468	down	Traes_2AS_212F7F4ED.1	homeodomain leucine zipper protein class 1 [Hordeum vulgare subsp. vulgare]	sp|Q7XI85|HOX14_ORYSJ	Homeobox-leucine zipper protein HOX14 OS=Oryza sativa subsp. japonica GN=HOX14 PE=2 SV=1
Traes_2AS_280CEC75B	3	17.6667	0.243333	1.29667	2.69881	8.46e-05	0.00467218	up	Traes_2AS_280CEC75B.1	Secologanin synthase [Aegilops tauschii]	sp|Q9T093|C70B3_ARATH	Cytochrome P450 709B3 OS=Arabidopsis thaliana GN=CYP709B3 PE=2 SV=1
Traes_2AS_28FF132E0	25.6667	49.3333	1.12667	2.03	1.1203	0.00028535	0.0114741	up	Traes_2AS_28FF132E0.1	PREDICTED: probable flavin-containing monooxygenase 1 [Brachypodium distachyon]	sp|Q9LMA1|FMO1_ARATH	Probable flavin-containing monooxygenase 1 OS=Arabidopsis thaliana GN=FMO1 PE=2 SV=1
Traes_2AS_298F369BE	54.14	22.6567	18.6033	7.20667	-1.07253	0.000759355	0.0232008	down	Traes_2AS_298F369BE.2	germin-like protein [Triticum aestivum]	sp|Q6YZA6|GL85_ORYSJ	Germin-like protein 8-5 OS=Oryza sativa subsp. japonica GN=Os08g0189400 PE=2 SV=1
Traes_2AS_336F93284	60.4667	25.0933	4.48	1.73333	-1.07211	0.00115585	0.031311	down	Traes_2AS_336F93284.2	Os02g0829500 [Oryza sativa Japonica Group]	-	-
Traes_2AS_37D2F45AF	287.58	125.103	8.44333	3.45667	-1.03053	1.81e-05	0.00143977	down	Traes_2AS_37D2F45AF.1	PREDICTED: probable AMP deaminase [Brachypodium distachyon]	sp|Q84NP7|AMPD_ORYSJ	Probable AMP deaminase OS=Oryza sativa subsp. japonica GN=AMPD PE=2 SV=1
Traes_2AS_38B038B2F	21.3267	4	0.786667	0.133333	-2.21312	2.43e-05	0.00180304	down	Traes_2AS_38B038B2F.1	Cysteine-rich receptor-like protein kinase 10 [Aegilops tauschii]	sp|Q8GYA4|CRK10_ARATH	Cysteine-rich receptor-like protein kinase 10 OS=Arabidopsis thaliana GN=CRK10 PE=1 SV=3
Traes_2AS_3EDDFBB19	1312.13	164.087	179.88	20.8667	-2.80853	8.95e-33	2.57e-28	down	Traes_2AS_3EDDFBB19.1	Ribonuclease 1 [Triticum urartu]	sp|P42813|RNS1_ARATH	Ribonuclease 1 OS=Arabidopsis thaliana GN=RNS1 PE=1 SV=1
Traes_2AS_3F30521B9	265.377	79.65	11.5033	3.24667	-1.55891	1.88e-11	1.33e-08	down	Traes_2AS_3F30521B9.1	PREDICTED: polyol transporter 5-like [Brachypodium distachyon]	sp|Q8VZ80|PLT5_ARATH	Polyol transporter 5 OS=Arabidopsis thaliana GN=PLT5 PE=1 SV=2
Traes_2AS_43F1E3236	33.19	11.4667	9.47	2.96667	-1.40541	0.00180628	0.0426516	down	Traes_2AS_43F1E3236.1	hypothetical protein F775_43811 [Aegilops tauschii]	-	-
Traes_2AS_48A3F9466	13.6667	1	1.03	0.0666667	-3.45714	2.51e-05	0.00184916	down	Traes_2AS_48A3F9466.1	PREDICTED: 1-aminocyclopropane-1-carboxylate oxidase homolog 2-like [Brachypodium distachyon]	sp|Q9C5K7|ACCH2_ARATH	1-aminocyclopropane-1-carboxylate oxidase homolog 2 OS=Arabidopsis thaliana GN=At1g06640 PE=2 SV=1
Traes_2AS_51D806CF4	5.66667	0.333333	0.5	0.0266667	-3.53393	0.0019257	0.0445295	down	Traes_2AS_51D806CF4.2	PREDICTED: transmembrane protein 45A-like [Brachypodium distachyon]	-	-
Traes_2AS_5233F6588	47.39	99.55	27.5033	51.66	1.20409	5.32e-05	0.00329348	up	Traes_2AS_5233F6588.1	-	-	-
Traes_2AS_537A8D6B5	39.71	8.75333	0.85	0.173333	-1.99221	2.2e-06	0.000279591	down	Traes_2AS_537A8D6B5.2	PREDICTED: ABC transporter G family member 24-like [Brachypodium distachyon]	sp|Q9FF46|AB28G_ARATH	ABC transporter G family member 28 OS=Arabidopsis thaliana GN=ABCG28 PE=3 SV=1
Traes_2AS_5EBF8EF1E	121.397	44.3333	4.83333	1.66	-1.27279	8.38e-07	0.000132536	down	Traes_2AS_5EBF8EF1E.1	Cytokinin-O-glucosyltransferase 2 [Aegilops tauschii]	sp|F8WKW1|UGT2_GARJA	7-deoxyloganetin glucosyltransferase OS=Gardenia jasminoides GN=UGT85A24 PE=1 SV=1
Traes_2AS_623188B9A	125.44	40.3933	8.70333	2.63	-1.47344	1.08e-09	5.03e-07	down	Traes_2AS_623188B9A.1	Cysteine-rich receptor-like protein kinase 10 [Aegilops tauschii]	sp|Q8S9L6|CRK29_ARATH	Cysteine-rich receptor-like protein kinase 29 OS=Arabidopsis thaliana GN=CRK29 PE=2 SV=1
Traes_2AS_6269D889E	114.307	27.34	7.09	1.59667	-1.8872	2.09e-12	1.97e-09	down	Traes_2AS_6269D889E.1	WRKY transcription factor WRKY1B [Triticum aestivum]	sp|Q8H0Y8|WRK41_ARATH	Probable WRKY transcription factor 41 OS=Arabidopsis thaliana GN=WRKY41 PE=2 SV=2
Traes_2AS_656ABE561	242.953	94.32	17.18	6.25667	-1.19982	1.12e-07	2.56e-05	down	Traes_2AS_656ABE561.1	PREDICTED: internal alternative NAD(P)H-ubiquinone oxidoreductase A1, mitochondrial-like [Brachypodium distachyon]	sp|Q8GWA1|NDA1_ARATH	Internal alternative NAD(P)H-ubiquinone oxidoreductase A1, mitochondrial OS=Arabidopsis thaliana GN=NDA1 PE=2 SV=1
Traes_2AS_6C89A3064	7740.43	15737.2	331.887	626.327	1.18658	1.63e-05	0.00132823	up	Traes_2AS_6C89A3064.2	PREDICTED: ELMO domain-containing protein A [Brachypodium distachyon]	sp|Q54YW1|ELMOA_DICDI	ELMO domain-containing protein A OS=Dictyostelium discoideum GN=elmoA PE=1 SV=1
Traes_2AS_6EA1E372F	2253.46	6198.86	167.307	424.713	1.59978	8.38e-06	0.000807662	up	Traes_2AS_6EA1E372F.1	PREDICTED: basic leucine zipper 2-like [Setaria italica]	sp|Q5QNI5|BZP02_ORYSJ	Basic leucine zipper 2 OS=Oryza sativa subsp. japonica GN=BZIP02 PE=2 SV=1
Traes_2AS_72046ABCC	1085.84	1978.44	143.253	241.06	1.01753	0.000101809	0.0053939	up	Traes_2AS_72046ABCC.2	PREDICTED: GPI-anchored protein LORELEI-like, partial [Brachypodium distachyon]	sp|B3GS44|LRE_ARATH	GPI-anchored protein LORELEI OS=Arabidopsis thaliana GN=LRE PE=2 SV=1
Traes_2AS_72C4C0EAC	19.6667	4	2.00333	0.393333	-2.11079	0.000469088	0.0163408	down	Traes_2AS_72C4C0EAC.1	PREDICTED: cysteine-rich receptor-like protein kinase 10 isoform X1 [Brachypodium distachyon]	sp|Q9LRJ9|CRR38_ARATH	Cysteine-rich repeat secretory protein 38 OS=Arabidopsis thaliana GN=CRRSP38 PE=2 SV=1
Traes_2AS_754996378	6	0	1.25	0.001	-5.56495	0.00016318	0.00756292	down	Traes_2AS_754996378.1	Receptor-like serine/threonine-protein kinase SD1-7 [Triticum urartu]	sp|O81905|SD18_ARATH	Receptor-like serine/threonine-protein kinase SD1-8 OS=Arabidopsis thaliana GN=SD18 PE=1 SV=1
Traes_2AS_7BD3963BD	158.223	61	5.31667	1.86333	-1.23404	0.0011547	0.0312897	down	Traes_2AS_7BD3963BD.1	PREDICTED: chitin-inducible gibberellin-responsive protein 2 [Brachypodium distachyon]	sp|Q8GVE1|CIGR2_ORYSJ	Chitin-inducible gibberellin-responsive protein 2 OS=Oryza sativa subsp. japonica GN=CIGR2 PE=2 SV=1
Traes_2AS_958327519	74.23	12.6233	1.73	0.273333	-2.3384	1.21e-09	5.42e-07	down	Traes_2AS_958327519.3	Phenylalanine ammonia-lyase [Triticum urartu]	sp|Q43210|PALY_WHEAT	Phenylalanine ammonia-lyase OS=Triticum aestivum GN=PAL PE=3 SV=1
Traes_2AS_A17B8569B	20.0667	41.92	1.48667	2.91	1.24802	0.000289143	0.0115727	up	Traes_2AS_A17B8569B.1	ADP-ribosylation factor GTPase-activating protein AGD12 [Triticum urartu]	sp|Q9LP65|CAR5_ARATH	Protein C2-DOMAIN ABA-RELATED 5 OS=Arabidopsis thaliana GN=CAR5 PE=2 SV=1
Traes_2AS_A5F48DF2B	9.33333	63.3233	3.30667	20.2433	2.87984	1.58e-13	2.1e-10	up	Traes_2AS_A5F48DF2B.2	Solute carrier family 22 member 3 [Aegilops tauschii]	sp|O64515|OCT2_ARATH	Organic cation/carnitine transporter 2 OS=Arabidopsis thaliana GN=OCT2 PE=2 SV=1
Traes_2AS_A707C5A57	52.14	103.077	51.7033	91.2567	1.14262	0.000141129	0.00682322	up	Traes_2AS_A707C5A57.1	PREDICTED: short-chain dehydrogenase reductase 2a-like [Brachypodium distachyon]	sp|P50160|TS2_MAIZE	Sex determination protein tasselseed-2 OS=Zea mays GN=TS2 PE=2 SV=1
Traes_2AS_ACDF13FA9	5	15.6667	0.693333	2.02667	1.8115	0.000906335	0.0263076	up	Traes_2AS_ACDF13FA9.1	PREDICTED: protein STRUBBELIG-RECEPTOR FAMILY 6-like [Setaria italica]	sp|Q6R2K2|SRF4_ARATH	Protein STRUBBELIG-RECEPTOR FAMILY 4 OS=Arabidopsis thaliana GN=SRF4 PE=2 SV=1
Traes_2AS_B16D5ED9F	47.5767	6	2.39333	0.286667	-2.78552	1.42e-07	3.15e-05	down	Traes_2AS_B16D5ED9F.1	PREDICTED: protein trichome birefringence-like 3 [Brachypodium distachyon]	sp|Q9LHL6|TBL1_ARATH	Protein trichome birefringence-like 1 OS=Arabidopsis thaliana GN=TBL1 PE=2 SV=1
Traes_2AS_B1A45EB62	28.91	11.02	0.653333	0.233333	-1.22996	0.00114935	0.0312037	down	Traes_2AS_B1A45EB62.2	-	-	-
Traes_2AS_B45C771F0	34.3	10.2	3.23667	0.886667	-1.53153	0.00040135	0.0146003	down	Traes_2AS_B45C771F0.1	ABC transporter G family member 15 [Triticum urartu]	sp|Q8RWI9|AB15G_ARATH	ABC transporter G family member 15 OS=Arabidopsis thaliana GN=ABCG15 PE=2 SV=2
Traes_2AS_BAD28E539	164.753	60.2067	20.1867	6.97667	-1.25284	1.3e-05	0.00112271	down	Traes_2AS_BAD28E539.1	chitinase 2 [Triticum aestivum]	sp|Q9FRV0|CHIC_SECCE	Basic endochitinase C OS=Secale cereale GN=rscc PE=1 SV=1
Traes_2AS_BDB982457	2382.03	773.55	99.9967	30.4133	-1.45191	1.33e-13	1.82e-10	down	Traes_2AS_BDB982457.1	Polyol transporter 5 [Triticum urartu]	sp|Q8VZ80|PLT5_ARATH	Polyol transporter 5 OS=Arabidopsis thaliana GN=PLT5 PE=1 SV=2
Traes_2AS_C0D44124A	43.2633	16.8033	1.56	0.57	-1.19498	0.000413824	0.0149219	down	Traes_2AS_C0D44124A.1	cysteine-rich receptor kinase [Triticum aestivum]	sp|Q8GYA4|CRK10_ARATH	Cysteine-rich receptor-like protein kinase 10 OS=Arabidopsis thaliana GN=CRK10 PE=1 SV=3
Traes_2AS_C4A07DA1D	7.66667	20	4.36333	10.6767	1.51609	0.00172048	0.0413125	up	Traes_2AS_C4A07DA1D.1	CBL-interacting protein kinase 29 [Aegilops tauschii]	sp|Q7XIW5|CIPKT_ORYSJ	CBL-interacting protein kinase 29 OS=Oryza sativa subsp. japonica GN=CIPK29 PE=2 SV=1
Traes_2AS_C80D3AD0F	263.263	628.323	57.5167	126.923	1.41631	4.3e-08	1.18e-05	up	Traes_2AS_C80D3AD0F.1	Os07g0681400 [Oryza sativa Japonica Group]	sp|Q7XHW4|CML24_ORYSJ	Probable calcium-binding protein CML24 OS=Oryza sativa subsp. japonica GN=CML24 PE=2 SV=1
Traes_2AS_CAA2FBF93	21.3967	40.6733	0.94	1.67333	1.08061	0.00206245	0.0464829	up	Traes_2AS_CAA2FBF93.2	Beta-glucosidase 16 [Triticum urartu]	sp|Q7XSK2|BGL16_ORYSJ	Beta-glucosidase 16 OS=Oryza sativa subsp. japonica GN=BGLU16 PE=3 SV=2
Traes_2AS_CB62107FC	102.023	41.28	1.65667	0.636667	-1.12116	9.56e-05	0.00514514	down	Traes_2AS_CB62107FC.2	Transcription-associated protein 1 [Aegilops tauschii]	sp|Q54T85|TRA1_DICDI	Probable transcription-associated protein 1 OS=Dictyostelium discoideum GN=tra1 PE=3 SV=2
Traes_2AS_CE5E5F0A1	171.63	60.77	5.27	1.72	-1.31773	1.23e-05	0.00107732	down	Traes_2AS_CE5E5F0A1.1	PREDICTED: probable LRR receptor-like serine/threonine-protein kinase At1g74360 [Setaria italica]	sp|C0LGJ1|Y1743_ARATH	Probable LRR receptor-like serine/threonine-protein kinase At1g74360 OS=Arabidopsis thaliana GN=At1g74360 PE=2 SV=1
Traes_2AS_CEA47AC81	15	2.66667	0.58	0.0966667	-2.26256	0.000699724	0.0219384	down	Traes_2AS_CEA47AC81.2	Os08g0123950, partial [Oryza sativa Japonica Group]	sp|P0CT40|TF29_SCHPO	Transposon Tf2-9 polyprotein OS=Schizosaccharomyces pombe (strain 972 / ATCC 24843) GN=Tf2-9 PE=3 SV=1
Traes_2AS_D86455172	12.57	69.2667	0.966667	5.76	2.24297	8.03e-09	2.82e-06	up	Traes_2AS_D86455172.1	4-coumarate:coenzyme A ligase [Lolium perenne]	sp|Q6ZAC1|4CL5_ORYSJ	Probable 4-coumarate--CoA ligase 5 OS=Oryza sativa subsp. japonica GN=4CL5 PE=2 SV=1
Traes_2AS_DFA01BC69	1031.26	1930.54	75.4833	131.037	1.04288	0.000246994	0.010252	up	Traes_2AS_DFA01BC69.1	Beta-amylase [Aegilops tauschii]	sp|O23553|BAM3_ARATH	Beta-amylase 3, chloroplastic OS=Arabidopsis thaliana GN=BAM3 PE=1 SV=3
Traes_2AS_E158810C6	240.693	75.1933	10.06	2.89333	-1.44312	0.000442111	0.0156732	down	Traes_2AS_E158810C6.2	Sugar carrier protein C [Triticum urartu]	sp|Q41144|STC_RICCO	Sugar carrier protein C OS=Ricinus communis GN=STC PE=2 SV=1
Traes_2AS_E5AB3458C	13	1.66667	0.913333	0.11	-2.72437	0.000138918	0.0067504	down	Traes_2AS_E5AB3458C.1	Cysteine-rich receptor-like protein kinase 8 [Triticum urartu]	sp|O65405|CRK28_ARATH	Cysteine-rich receptor-like protein kinase 28 OS=Arabidopsis thaliana GN=CRK28 PE=3 SV=2
Traes_2AS_EC4ADE04E	5.44333	29.0233	0.216667	1.25667	2.20336	0.000215807	0.00924218	up	Traes_2AS_EC4ADE04E.1	Phenylalanine ammonia-lyase [Aegilops tauschii]	sp|Q43210|PALY_WHEAT	Phenylalanine ammonia-lyase OS=Triticum aestivum GN=PAL PE=3 SV=1
Traes_2AS_EE80EF583	29	52.3333	2.34333	3.93667	1.00358	0.000409409	0.0148001	up	Traes_2AS_EE80EF583.2	Phosphoserine phosphatase, chloroplastic [Triticum urartu]	sp|O82796|SERC_ARATH	Phosphoserine phosphatase, chloroplastic OS=Arabidopsis thaliana GN=PSP PE=1 SV=2
Traes_2AS_F283AC2C3	70.9467	18.3467	9.78333	2.34667	-1.75707	1.84e-06	0.000246339	down	Traes_2AS_F283AC2C3.1	Trehalose-phosphate phosphatase [Triticum urartu]	sp|Q7XI41|TPP3_ORYSJ	Probable trehalose-phosphate phosphatase 3 OS=Oryza sativa subsp. japonica GN=TPP3 PE=2 SV=1
Traes_2AS_F415F3A0D	102.073	234.543	97.66	210.113	1.38086	1.63e-05	0.00132823	up	Traes_2AS_F415F3A0D.2	PREDICTED: monoacylglycerol lipase ABHD6-like [Brachypodium distachyon]	sp|Q8R2Y0|ABHD6_MOUSE	Monoacylglycerol lipase ABHD6 OS=Mus musculus GN=Abhd6 PE=1 SV=1
Traes_2AS_F55AA664F	5.31667	15.9733	0.413333	1.13333	1.70615	0.0017268	0.0413953	up	Traes_2AS_F55AA664F.1	Os07g0496700 [Oryza sativa Japonica Group]	sp|Q9SII5|EXOL5_ARATH	Protein EXORDIUM-like 5 OS=Arabidopsis thaliana GN=EXL5 PE=2 SV=1
Traes_2AS_F5D9E6F7B	805.72	1710.37	78.05	154.047	1.24369	8.9e-05	0.00487519	up	Traes_2AS_F5D9E6F7B.1	PREDICTED: septum-promoting GTP-binding protein 1 [Brachypodium distachyon]	sp|P87027|SPG1_SCHPO	Septum-promoting GTP-binding protein 1 OS=Schizosaccharomyces pombe (strain 972 / ATCC 24843) GN=spg1 PE=1 SV=1
Traes_2AS_FF57D422C	25.6667	56.3333	2.70333	5.46	1.29265	2.85e-05	0.00203663	up	Traes_2AS_FF57D422C.1	tRNA (guanine(37)-N1)-methyltransferase [Gossypium arboreum]	-	-
Traes_2BL_007AADDF1	3472.94	8545.74	131.717	299.563	1.44532	2.61e-06	0.00031971	up	Traes_2BL_007AADDF1.2	Sugar phosphate exchanger 2 [Aegilops tauschii]	sp|Q7SY29|G6PT3_DANRE	Glucose-6-phosphate exchanger SLC37A2 OS=Danio rerio GN=slc37a2 PE=2 SV=1
Traes_2BL_02985332D	130.057	236.85	11.2733	19.1067	1.00293	9.47e-06	0.00088088	up	Traes_2BL_02985332D.1	PREDICTED: mavicyanin-like [Brachypodium distachyon]	sp|Q39131|LAML_ARATH	Lamin-like protein OS=Arabidopsis thaliana GN=At5g15350 PE=1 SV=1
Traes_2BL_05498B97F	2.85333	20.21	0.0533333	0.353333	2.87057	8.61e-06	0.000823544	up	Traes_2BL_05498B97F.1	ABC transporter B family member 19 [Aegilops tauschii]	sp|Q9LJX0|AB19B_ARATH	ABC transporter B family member 19 OS=Arabidopsis thaliana GN=ABCB19 PE=1 SV=1
Traes_2BL_0574E1B45	4.66	0	0.403333	0.001	-5.18891	0.00140047	0.0358174	down	Traes_2BL_0574E1B45.1	PREDICTED: 36.4 kDa proline-rich protein-like, partial [Oryza brachyantha]	sp|Q00451|PRF1_SOLLC	36.4 kDa proline-rich protein OS=Solanum lycopersicum GN=TPRP-F1 PE=2 SV=1
Traes_2BL_05D7B567B	4.66667	14.6667	0.133333	0.39	1.79067	0.000597894	0.019456	up	Traes_2BL_05D7B567B.2	PREDICTED: wall-associated receptor kinase 1-like [Brachypodium distachyon]	sp|Q9LMN7|WAK5_ARATH	Wall-associated receptor kinase 5 OS=Arabidopsis thaliana GN=WAK5 PE=2 SV=1
Traes_2BL_07012A914	17	41.0767	0.936667	2.08333	1.4131	0.000283027	0.0114092	up	Traes_2BL_07012A914.1	PsbP domain-containing protein 4, chloroplastic [Aegilops tauschii]	sp|O49292|PPD4_ARATH	PsbP domain-containing protein 4, chloroplastic OS=Arabidopsis thaliana GN=PPD4 PE=1 SV=2
Traes_2BL_0783B8D8C	42.3333	11.3333	1.29667	0.32	-1.6938	0.000277623	0.0112563	down	Traes_2BL_0783B8D8C.1	cytochrome P450 [Echinochloa phyllopogon]	sp|P93147|C81E1_GLYEC	Isoflavone 2'-hydroxylase OS=Glycyrrhiza echinata GN=CYP81E1 PE=1 SV=2
Traes_2BL_08EDF5C1B	46.32	13.9767	3.15	0.896667	-1.4968	0.000776477	0.0235819	down	Traes_2BL_08EDF5C1B.1	L-type lectin-domain containing receptor kinase IV.1 [Triticum urartu]	sp|O80939|LRK41_ARATH	L-type lectin-domain containing receptor kinase IV.1 OS=Arabidopsis thaliana GN=LECRK41 PE=2 SV=1
Traes_2BL_0AAC4FAAB	614.47	2300.27	62.2567	214.273	2.03496	2.25e-07	4.56e-05	up	Traes_2BL_0AAC4FAAB.1	similar to A. thaliana C3HC4-type RING zinc finger protein AB005237 [Hordeum vulgare subsp. vulgare]	sp|Q5EAE9|ATL43_ARATH	RING-H2 finger protein ATL43 OS=Arabidopsis thaliana GN=ATL43 PE=2 SV=2
Traes_2BL_0B1AFA01D	1836.5	4056.58	35.89	73.73	1.29543	0.000144423	0.00692029	up	Traes_2BL_0B1AFA01D.1	U-box domain-containing protein 7 [Triticum urartu]	sp|O48700|PUB6_ARATH	U-box domain-containing protein 6 OS=Arabidopsis thaliana GN=PUB6 PE=2 SV=2
Traes_2BL_10C9610DA	41.3333	6	2.41667	0.326667	-2.58827	4.32e-10	2.28e-07	down	Traes_2BL_10C9610DA.1	PREDICTED: cytochrome P450 84A1-like [Oryza brachyantha]	sp|Q42600|C84A1_ARATH	Cytochrome P450 84A1 OS=Arabidopsis thaliana GN=CYP84A1 PE=1 SV=1
Traes_2BL_10D88197D	448.823	131.81	17.63	4.83	-1.60924	4.02e-06	0.000445903	down	Traes_2BL_10D88197D.1	Oligopeptide transporter 4 [Aegilops tauschii]	sp|Q9FME8|OPT4_ARATH	Oligopeptide transporter 4 OS=Arabidopsis thaliana GN=OPT4 PE=1 SV=1
Traes_2BL_13D5272D7	90.1067	249.46	2.63333	7.94667	1.24481	0.00223228	0.0491255	up	Traes_2BL_13D5272D7.1	Phenylalanine ammonia-lyase [Aegilops tauschii]	sp|Q43210|PALY_WHEAT	Phenylalanine ammonia-lyase OS=Triticum aestivum GN=PAL PE=3 SV=1
Traes_2BL_17348AA3D	224.663	80.4433	5.02333	1.7	-1.26115	3.96e-05	0.00260613	down	Traes_2BL_17348AA3D.2	LRR receptor-like protein kinase 1 [Triticum aestivum]	sp|C0LGH2|Y1561_ARATH	Probable LRR receptor-like serine/threonine-protein kinase At1g56130 OS=Arabidopsis thaliana GN=At1g56130 PE=2 SV=2
Traes_2BL_1AF474D3D	365.38	722.73	25.0533	45.8667	1.12557	0.000142436	0.00686693	up	Traes_2BL_1AF474D3D.1	Os02g0509600 [Oryza sativa Japonica Group]	-	-
Traes_2BL_1DE4166BA	1567.29	3089.61	235.223	429.547	1.12916	5.32e-05	0.00329348	up	Traes_2BL_1DE4166BA.1	PREDICTED: F-box protein At1g47056-like [Brachypodium distachyon]	sp|Q9C626|FB37_ARATH	F-box protein At1g47056 OS=Arabidopsis thaliana GN=At1g47056 PE=2 SV=1
Traes_2BL_1ED24661E	1143.28	2226.15	152.367	274.47	1.12096	1.86e-05	0.0014684	up	Traes_2BL_1ED24661E.1	Os07g0108500 [Oryza sativa Japonica Group]	sp|Q9LP65|CAR5_ARATH	Protein C2-DOMAIN ABA-RELATED 5 OS=Arabidopsis thaliana GN=CAR5 PE=2 SV=1
Traes_2BL_21F3D78FA	182.52	505.997	28.4367	72.7267	1.62549	1.13e-11	8.67e-09	up	Traes_2BL_21F3D78FA.1	PREDICTED: indole-3-acetic acid-induced protein ARG7-like [Brachypodium distachyon]	sp|P33080|AX10A_SOYBN	Auxin-induced protein X10A OS=Glycine max PE=2 SV=1
Traes_2BL_227555978	80	24.6667	3.46667	0.976667	-1.5083	0.000849285	0.0250865	down	Traes_2BL_227555978.1	PREDICTED: probable L-type lectin-domain containing receptor kinase S.5 [Brachypodium distachyon]	sp|Q9FG33|LRKS5_ARATH	Probable L-type lectin-domain containing receptor kinase S.5 OS=Arabidopsis thaliana GN=LECRKS5 PE=2 SV=1
Traes_2BL_24878587D	42.1	14.3633	4.27333	1.38333	-1.35226	0.000561301	0.0186708	down	Traes_2BL_24878587D.1	somatic embryogenesis receptor kinase 1 [Triticum aestivum]	sp|Q94AG2|SERK1_ARATH	Somatic embryogenesis receptor kinase 1 OS=Arabidopsis thaliana GN=SERK1 PE=1 SV=2
Traes_2BL_26A883081	14.3333	36	2.82667	6.58	1.4549	0.0002478	0.0102657	up	Traes_2BL_26A883081.1	Os04g0635700 [Oryza sativa Japonica Group]	-	-
Traes_2BL_2B45081D4	1257.09	389.893	148.723	43.2433	-1.50928	2.66e-09	1.07e-06	down	Traes_2BL_2B45081D4.1	Peroxidase 12 [Triticum urartu]	sp|P84516|PER1_SORBI	Cationic peroxidase SPC4 OS=Sorghum bicolor GN=Sb03g046810 PE=1 SV=2
Traes_2BL_2B48F410A	558	138.34	30.8067	7.17333	-1.86207	3.25e-11	2.14e-08	down	Traes_2BL_2B48F410A.1	polyphenol oxidase [Triticum aestivum]	sp|P43309|PPO_MALDO	Polyphenol oxidase, chloroplastic OS=Malus domestica PE=2 SV=1
Traes_2BL_2BE05F104	386.827	111.8	13.0067	3.46333	-1.57141	0.00207528	0.0466867	down	Traes_2BL_2BE05F104.1	PREDICTED: probable metal-nicotianamine transporter YSL12 [Brachypodium distachyon]	sp|Q5JQD7|YSL12_ORYSJ	Probable metal-nicotianamine transporter YSL12 OS=Oryza sativa subsp. japonica GN=YSL12 PE=2 SV=2
Traes_2BL_2C4D11A01	7.44333	0.666667	0.656667	0.0566667	-3.21235	0.00160575	0.0394922	down	Traes_2BL_2C4D11A01.1	H0624F09.3 [Oryza sativa Indica Group]	sp|Q7XR52|CYSP1_ORYSJ	Cysteine protease 1 OS=Oryza sativa subsp. japonica GN=CP1 PE=2 SV=2
Traes_2BL_2C62185EE	178.477	80.0533	11.6833	4.88667	-1.0272	0.000607737	0.0196924	down	Traes_2BL_2C62185EE.1	1,4-alpha-glucan-branching enzyme 2, chloroplastic/amyloplastic [Aegilops tauschii]	sp|Q08047|GLGB_MAIZE	1,4-alpha-glucan-branching enzyme 2, chloroplastic/amyloplastic OS=Zea mays GN=SBE1 PE=1 SV=1
Traes_2BL_2E06A6706	27.3333	9	5.53333	1.69333	-1.42502	0.000771808	0.0234815	down	Traes_2BL_2E06A6706.1	UDP-glycosyltransferase 89B1 [Triticum urartu]	sp|Q9C9B0|U89B1_ARATH	UDP-glycosyltransferase 89B1 OS=Arabidopsis thaliana GN=UGT89B1 PE=2 SV=2
Traes_2BL_2FFF890AA	51.2467	10.37	3.20333	0.603333	-2.10301	1.17e-07	2.66e-05	down	Traes_2BL_2FFF890AA.2	LRR receptor-like serine/threonine-protein kinase FLS2 [Aegilops tauschii]	sp|Q9FL28|FLS2_ARATH	LRR receptor-like serine/threonine-protein kinase FLS2 OS=Arabidopsis thaliana GN=FLS2 PE=1 SV=1
Traes_2BL_31D4D0A2C	454.19	843.683	25.7067	44.32	1.03129	9.28e-07	0.000143824	up	Traes_2BL_31D4D0A2C.1	PREDICTED: neurofilament medium polypeptide [Brachypodium distachyon]	sp|Q9FJH5|HIP3_ARATH	Heavy metal-associated isoprenylated plant protein 3 OS=Arabidopsis thaliana GN=HIPP3 PE=1 SV=1
Traes_2BL_33C25D222	58	165.667	3.7	9.79333	1.67602	2.74e-10	1.5e-07	up	Traes_2BL_33C25D222.1	Os04g0586100 [Oryza sativa Japonica Group]	sp|Q8LGS1|MARD1_ARATH	Protein MARD1 OS=Arabidopsis thaliana GN=MARD1 PE=2 SV=2
Traes_2BL_375C8F452	56.9833	19.4367	2.95667	0.943333	-1.35457	6.3e-05	0.00372474	down	Traes_2BL_375C8F452.2	Os04g0619400 [Oryza sativa Japonica Group]	sp|C0LGN2|Y3148_ARATH	Probable leucine-rich repeat receptor-like serine/threonine-protein kinase At3g14840 OS=Arabidopsis thaliana GN=LRR-RLK PE=2 SV=1
Traes_2BL_38F4078EC	33.3333	7.33333	1.56333	0.316667	-1.99592	5.73e-06	0.000597982	down	Traes_2BL_38F4078EC.1	UDP-glycosyltransferase UGT93B9 [Avena strigosa]	sp|Q93XP7|CZOG1_MAIZE	Cis-zeatin O-glucosyltransferase 1 OS=Zea mays GN=CISZOG1 PE=1 SV=1
Traes_2BL_3AEB92035	80.2367	31.2867	7.56667	2.72667	-1.1786	0.000161235	0.0074949	down	Traes_2BL_3AEB92035.1	PREDICTED: salicylic acid-binding protein 2-like [Brachypodium distachyon]	sp|Q6RYA0|SABP2_TOBAC	Salicylic acid-binding protein 2 OS=Nicotiana tabacum GN=SABP2 PE=1 SV=1
Traes_2BL_3F2E8556E	75.8667	15.28	2.41	0.453333	-2.09865	1.88e-08	5.97e-06	down	Traes_2BL_3F2E8556E.1	LRR receptor-like protein kinase 1 [Triticum aestivum]	sp|C0LGH2|Y1561_ARATH	Probable LRR receptor-like serine/threonine-protein kinase At1g56130 OS=Arabidopsis thaliana GN=At1g56130 PE=2 SV=2
Traes_2BL_422A30419	7914.45	17258.9	595.927	1197.86	1.24596	2.58e-07	5.14e-05	up	Traes_2BL_422A30419.1	Ananain [Triticum urartu]	sp|P80884|ANAN_ANACO	Ananain OS=Ananas comosus GN=AN1 PE=1 SV=2
Traes_2BL_430F2A5B0	5053.77	1608.12	233.103	69.4167	-1.5105	0.000155536	0.00729092	down	Traes_2BL_430F2A5B0.1	PREDICTED: lysosomal beta glucosidase-like [Brachypodium distachyon]	sp|A7LXU3|BGH3B_BACO1	Beta-glucosidase BoGH3B OS=Bacteroides ovatus (strain ATCC 8483 / DSM 1896 / JCM 5824 / NCTC 11153) GN=BACOVA_02659 PE=1 SV=1
Traes_2BL_453EDDB30	72.3067	130.743	6.94667	11.5833	1.00791	0.0012756	0.0337286	up	Traes_2BL_453EDDB30.1	PREDICTED: GEM-like protein 4 [Brachypodium distachyon]	sp|Q9FTA0|GEML4_ARATH	GEM-like protein 4 OS=Arabidopsis thaliana GN=At5g08350 PE=2 SV=1
Traes_2BL_46C50CABD	63.6667	13.6667	8.34	1.64667	-2.04039	7.74e-10	3.75e-07	down	Traes_2BL_46C50CABD.1	PREDICTED: L-type lectin-domain containing receptor kinase IV.1-like [Brachypodium distachyon]	sp|O80939|LRK41_ARATH	L-type lectin-domain containing receptor kinase IV.1 OS=Arabidopsis thaliana GN=LECRK41 PE=2 SV=1
Traes_2BL_4A1181B731	262.333	88.3333	17.6267	5.55667	-1.39215	5.49e-10	2.78e-07	down	Traes_2BL_4A1181B731.1	PREDICTED: probable metal-nicotianamine transporter YSL16 isoform X1 [Brachypodium distachyon]	sp|Q7XN54|YSL16_ORYSJ	Probable metal-nicotianamine transporter YSL16 OS=Oryza sativa subsp. japonica GN=YSL16 PE=2 SV=2
Traes_2BL_5877DD83D	19.16	6.33333	3.81	1.16333	-1.40548	0.00199604	0.0455697	down	Traes_2BL_5877DD83D.1	PREDICTED: RPM1-interacting protein 4-like isoform X1 [Brachypodium distachyon]	sp|Q8GYN5|RIN4_ARATH	RPM1-interacting protein 4 OS=Arabidopsis thaliana GN=RIN4 PE=1 SV=1
Traes_2BL_5880DAAC3	14.6667	31.6667	1.49333	2.98	1.29146	0.0021835	0.048234	up	Traes_2BL_5880DAAC3.1	PREDICTED: LOW QUALITY PROTEIN: peroxygenase-like [Brachypodium distachyon]	sp|Q7FAX1|PXG_ORYSJ	Peroxygenase OS=Oryza sativa subsp. japonica GN=PXG PE=2 SV=1
Traes_2BL_5943C59CB	1064.58	443.447	58.4333	23	-1.10221	0.0011244	0.0306709	down	Traes_2BL_5943C59CB.1	Endo-1,4-beta-xylanase C [Triticum urartu]	sp|Q00177|XYNC_EMENI	Endo-1,4-beta-xylanase C OS=Emericella nidulans (strain FGSC A4 / ATCC 38163 / CBS 112.46 / NRRL 194 / M139) GN=xlnC PE=1 SV=1
Traes_2BL_5A8297D8E	1198.33	508.493	50.8	20.1433	-1.09368	0.00163887	0.0400739	down	Traes_2BL_5A8297D8E.1	Endo-1,4-beta-xylanase Z [Aegilops tauschii]	sp|P26514|XYNA_STRLI	Endo-1,4-beta-xylanase A OS=Streptomyces lividans GN=xlnA PE=1 SV=2
Traes_2BL_5FEBF5AC2	74.3333	21.6667	13.18	3.58667	-1.61258	1.92e-08	6.08e-06	down	Traes_2BL_5FEBF5AC2.2	iron-phytosiderophore transporter yellow stripe 1 [Zea mays]	sp|Q9AY27|YS1_MAIZE	Iron-phytosiderophore transporter yellow stripe 1 OS=Zea mays GN=YS1 PE=2 SV=1
Traes_2BL_60E6E20B0	0	9	0.001	0.82	6.17175	0.00102216	0.0286429	up	Traes_2BL_60E6E20B0.1	hypothetical protein TRIUR3_04715 [Triticum urartu]	-	-
Traes_2BL_63C8E35E4	36.0533	76.36	3.17	6.28	1.22925	0.000176812	0.00800123	up	Traes_2BL_63C8E35E4.1	fasciclin-like protein FLA4 [Triticum aestivum]	sp|Q9FM65|FLA1_ARATH	Fasciclin-like arabinogalactan protein 1 OS=Arabidopsis thaliana GN=FLA1 PE=1 SV=1
Traes_2BL_63F3C5B27	0	21.82	0.001	3.58	7.49694	3.5e-06	0.000401828	up	Traes_2BL_63F3C5B27.1	-	-	-
Traes_2BL_64666F2FF	1977.77	3580.12	37.42	62.7167	1.01692	0.000114759	0.00591614	up	Traes_2BL_64666F2FF.1	PREDICTED: serine/threonine-protein phosphatase 6 regulatory subunit 3-like [Brachypodium distachyon]	sp|Q5H9R7|PP6R3_HUMAN	Serine/threonine-protein phosphatase 6 regulatory subunit 3 OS=Homo sapiens GN=PPP6R3 PE=1 SV=2
Traes_2BL_679C2C024	635	1260.33	24.5833	45.3233	1.1326	7.58e-05	0.0042671	up	Traes_2BL_679C2C024.1	Subtilisin-like protease [Aegilops tauschii]	sp|I1N462|SBT1_SOYBN	Subtilisin-like protease Glyma18g48580 OS=Glycine max GN=Glyma18g48580 PE=1 SV=3
Traes_2BL_6B75B32E3	1086.11	455.163	91.5133	35.4233	-1.07461	0.000295263	0.0116999	down	Traes_2BL_6B75B32E3.1	WRKY68-b transcription factor [Triticum aestivum]	sp|Q9SV15|WRK11_ARATH	Probable WRKY transcription factor 11 OS=Arabidopsis thaliana GN=WRKY11 PE=2 SV=2
Traes_2BL_6C5206B6D	63.1467	26.46	2.7	1.04667	-1.10738	0.000527371	0.0178449	down	Traes_2BL_6C5206B6D.1	probable metal-nicotianamine transporter YSL9-like [Brachypodium distachyon]	sp|Q7XUJ2|YSL9_ORYSJ	Probable metal-nicotianamine transporter YSL9 OS=Oryza sativa subsp. japonica GN=YSL9 PE=2 SV=2
Traes_2BL_6CEC0E501	223.227	690.067	21.1167	60.55	1.77276	2.61e-05	0.00190811	up	Traes_2BL_6CEC0E501.1	PREDICTED: probable metal-nicotianamine transporter YSL7 [Brachypodium distachyon]	sp|Q6ZCX1|YSL17_ORYSJ	Probable metal-nicotianamine transporter YSL17 OS=Oryza sativa subsp. japonica GN=YSL17 PE=2 SV=1
Traes_2BL_6D7E8D09A	7987.79	17455.9	911.223	1843.37	1.29151	6.09e-07	0.000103523	up	Traes_2BL_6D7E8D09A.1	PREDICTED: probable ADP-ribosylation factor GTPase-activating protein AGD13 [Brachypodium distachyon]	sp|Q9C6B7|CAR3_ARATH	Protein C2-DOMAIN ABA-RELATED 3 OS=Arabidopsis thaliana GN=CAR3 PE=3 SV=1
Traes_2BL_6E8764762	941.347	123.11	17.1733	2.11333	-2.7268	1.5e-20	7.62e-17	down	Traes_2BL_6E8764762.2	LRR receptor-like serine/threonine-protein kinase FLS2 [Aegilops tauschii]	sp|Q9FL28|FLS2_ARATH	LRR receptor-like serine/threonine-protein kinase FLS2 OS=Arabidopsis thaliana GN=FLS2 PE=1 SV=1
Traes_2BL_71D9D4D71	0.666667	41.6133	0.0633333	3.88667	5.82715	0.000576676	0.0190136	up	Traes_2BL_71D9D4D71.1	salt tolerant protein [Triticum aestivum]	sp|Q93VR4|ML423_ARATH	MLP-like protein 423 OS=Arabidopsis thaliana GN=MLP423 PE=2 SV=1
Traes_2BL_71DFD7BA4	5210.7	10072.7	202.2	362.703	1.10154	0.000291738	0.0116199	up	Traes_2BL_71DFD7BA4.2	Os04g0644000 [Oryza sativa Japonica Group]	-	-
Traes_2BL_72E420C71	10766	21443.5	931.007	1720.63	1.15289	6.76e-05	0.00390574	up	Traes_2BL_72E420C71.1	Os04g0282200 [Oryza sativa Japonica Group]	-	-
Traes_2BL_73CE59958	608.93	1097.46	54.8667	91.8	1.02381	6.74e-05	0.00389714	up	Traes_2BL_73CE59958.2	OSIGBa0160I14.7 [Oryza sativa Indica Group]	sp|Q9XI00|SKI32_ARATH	F-box protein 7 OS=Arabidopsis thaliana GN=SKIP32 PE=1 SV=1
Traes_2BL_740D59BE4	23.3333	62.8733	1.48333	3.69667	1.58719	6.91e-07	0.000113113	up	Traes_2BL_740D59BE4.1	BnaA01g11770D [Brassica napus]	-	-
Traes_2BL_7C72BEACE	18.3333	47.3333	2.49	5.94333	1.52453	2.27e-06	0.000284829	up	Traes_2BL_7C72BEACE.1	Os04g0649500 [Oryza sativa Japonica Group]	-	-
Traes_2BL_7CB114AFD	985.023	303.267	40.4867	11.5967	-1.49673	1.53e-06	0.000212137	down	Traes_2BL_7CB114AFD.1	1-aminocyclopropane-1-carboxylate synthase [Aegilops tauschii]	sp|P31531|1A1C_SOYBN	1-aminocyclopropane-1-carboxylate synthase OS=Glycine max GN=ACS1 PE=2 SV=1
Traes_2BL_7D134CBC1	40.81	99.3467	4.82333	10.8733	1.44977	2.79e-07	5.48e-05	up	Traes_2BL_7D134CBC1.1	PREDICTED: uncharacterized membrane protein At4g09580 [Brachypodium distachyon]	-	-
Traes_2BL_7D6CA68B8	113.333	297.667	13.01	31.4133	1.53998	2.82e-07	5.52e-05	up	Traes_2BL_7D6CA68B8.1	PREDICTED: heavy metal-associated isoprenylated plant protein 26-like [Brachypodium distachyon]	sp|Q9C9A3|HIP20_ARATH	Heavy metal-associated isoprenylated plant protein 20 OS=Arabidopsis thaliana GN=HIPP20 PE=2 SV=1
Traes_2BL_83409F316	73.7833	3.71667	4.61	0.22	-4.08768	7.92e-18	2.53e-14	down	Traes_2BL_83409F316.1	agmatine coumaroyltransferase [Hordeum vulgare]	sp|A9ZPJ6|AGCT1_HORVU	Agmatine coumaroyltransferase-1 OS=Hordeum vulgare GN=ACT-1 PE=1 SV=1
Traes_2BL_85629BCE9	23.32	5.33333	1.12333	0.243333	-1.94333	6.12e-05	0.00365697	down	Traes_2BL_85629BCE9.1	Cytochrome P450 71D7 [Aegilops tauschii]	sp|A3A871|C71Z6_ORYSJ	Ent-isokaurene C2-hydroxylase OS=Oryza sativa subsp. japonica GN=CYP71Z6 PE=1 SV=1
Traes_2BL_859E9B1DA	19.5967	3	1.33	0.186667	-2.5122	3.41e-06	0.000394572	down	Traes_2BL_859E9B1DA.2	PREDICTED: AP2/ERF and B3 domain-containing protein Os01g0693400-like [Brachypodium distachyon]	sp|O80341|EF102_ARATH	Ethylene-responsive transcription factor 5 OS=Arabidopsis thaliana GN=ERF5 PE=2 SV=1
Traes_2BL_89C666155	374.333	995	39.16	95.3333	1.55155	1.18e-06	0.000175624	up	Traes_2BL_89C666155.2	Os04g0558700 [Oryza sativa Japonica Group]	-	-
Traes_2BL_89ECD3465	384.503	996.71	14.5567	34.7967	1.5091	2.58e-06	0.00031707	up	Traes_2BL_89ECD3465.7	Os07g0160300 [Oryza sativa Japonica Group]	-	-
Traes_2BL_8F164996C	257.84	463.263	8.33667	13.9967	1.01628	8.22e-05	0.00457469	up	Traes_2BL_8F164996C.2	ELMO domain-containing protein A [Triticum urartu]	sp|Q54YW1|ELMOA_DICDI	ELMO domain-containing protein A OS=Dictyostelium discoideum GN=elmoA PE=1 SV=1
Traes_2BL_928B24961	30.1533	66.98	5.68	11.7067	1.32483	0.000390226	0.0143469	up	Traes_2BL_928B24961.1	PREDICTED: GEM-like protein 4 [Brachypodium distachyon]	sp|Q9FTA0|GEML4_ARATH	GEM-like protein 4 OS=Arabidopsis thaliana GN=At5g08350 PE=2 SV=1
Traes_2BL_92CF61296	177	323.667	19.42	32.43	1.03351	0.000807526	0.0242095	up	Traes_2BL_92CF61296.1	Os04g0537100 [Oryza sativa Japonica Group]	sp|O22150|SAU36_ARATH	Auxin-responsive protein SAUR36 OS=Arabidopsis thaliana GN=SAUR36 PE=2 SV=1
Traes_2BL_98FD69864	42.7067	80.46	1.54333	2.68	1.09683	0.00082988	0.0246909	up	Traes_2BL_98FD69864.2	PREDICTED: purple acid phosphatase 22-like isoform X2 [Setaria italica]	sp|Q8S340|PPA22_ARATH	Purple acid phosphatase 22 OS=Arabidopsis thaliana GN=PAP22 PE=2 SV=1
Traes_2BL_9E3156DB2	93.04	40.96	7.66	3.15333	-1.00279	0.000149366	0.00708643	down	Traes_2BL_9E3156DB2.2	PREDICTED: cylicin-2-like [Brachypodium distachyon]	-	-
Traes_2BL_A14EA5AE4	80.3733	18.6133	2.58	0.546667	-1.87176	0.00176941	0.0420776	down	Traes_2BL_A14EA5AE4.1	PREDICTED: probable metal-nicotianamine transporter YSL13 [Brachypodium distachyon]	sp|Q7XKF4|YSL13_ORYSJ	Probable metal-nicotianamine transporter YSL13 OS=Oryza sativa subsp. japonica GN=YSL13 PE=2 SV=2
Traes_2BL_A1BCBD2BE	17.1567	4.07667	0.97	0.213333	-1.93706	0.00100099	0.0282219	down	Traes_2BL_A1BCBD2BE.2	Zinc transporter 1 [Aegilops tauschii]	sp|A3BI11|ZIP8_ORYSJ	Zinc transporter 8 OS=Oryza sativa subsp. japonica GN=ZIP8 PE=2 SV=1
Traes_2BL_A77ABD51C	1192.01	499.83	40.24	15.6967	-1.09731	7.81e-08	1.93e-05	down	Traes_2BL_A77ABD51C.2	PREDICTED: ABC transporter G family member 11-like isoform X1 [Brachypodium distachyon]	sp|Q8RXN0|AB11G_ARATH	ABC transporter G family member 11 OS=Arabidopsis thaliana GN=ABCG11 PE=1 SV=1
Traes_2BL_A82C980C0	45.9467	11.43	4.93	1.13667	-1.83405	4.24e-05	0.00275681	down	Traes_2BL_A82C980C0.1	metal ion binding protein [Zea mays]	-	-
Traes_2BL_A881717E0	1149.4	3488.19	184.233	514.32	1.74967	2.14e-08	6.58e-06	up	Traes_2BL_A881717E0.1	OJ000126_13.6 [Oryza sativa Japonica Group]	-	-
Traes_2BL_AAAF038F3	32193.5	78314.2	2130.22	4782.57	1.43093	3.6e-06	0.000410027	up	Traes_2BL_AAAF038F3.1	PREDICTED: protein MIZU-KUSSEI 1-like [Brachypodium distachyon]	sp|O22227|MIZ1_ARATH	Protein MIZU-KUSSEI 1 OS=Arabidopsis thaliana GN=MIZ1 PE=1 SV=1
Traes_2BL_ADA4918F5	19.9933	1.33333	1.75333	0.113333	-3.58427	2.11e-06	0.0002719	down	Traes_2BL_ADA4918F5.1	Acyl-protein thioesterase 1 [Aegilops tauschii]	sp|Q7XR62|CAEH3_ORYSJ	Probable inactive carboxylesterase Os04g0669700 OS=Oryza sativa subsp. japonica GN=Os04g0669700 PE=3 SV=1
Traes_2BL_B0DA0AF08	8	0	0.136667	0.001	-5.92087	2.35e-05	0.0017494	down	Traes_2BL_B0DA0AF08.4	Disease resistance protein RPM1 [Aegilops tauschii]	sp|Q39214|RPM1_ARATH	Disease resistance protein RPM1 OS=Arabidopsis thaliana GN=RPM1 PE=1 SV=1
Traes_2BL_B1CC67771	270.337	516.1	9.59	16.9933	1.09232	6.38e-07	0.000106692	up	Traes_2BL_B1CC67771.1	Shikimate kinase, chloroplastic [Aegilops tauschii]	sp|Q7X7H9|SK3_ORYSJ	Shikimate kinase 3, chloroplastic OS=Oryza sativa subsp. japonica GN=SK3 PE=1 SV=2
Traes_2BL_B2871DAAB	11861.9	23768.9	1641.96	3042.17	1.15183	3.69e-05	0.00247707	up	Traes_2BL_B2871DAAB.1	PREDICTED: angiomotin-like [Brachypodium distachyon]	-	-
Traes_2BL_B6CA439C5	60.39	23.2867	6.69	2.41667	-1.18216	0.000127955	0.00638309	down	Traes_2BL_B6CA439C5.1	Aldose 1-epimerase [Aegilops tauschii]	sp|Q9GKX6|GALM_PIG	Aldose 1-epimerase OS=Sus scrofa GN=GALM PE=2 SV=1
Traes_2BL_B9557ED2D	58.3333	106.667	30.42	50.28	1.03241	2.97e-05	0.00209838	up	Traes_2BL_B9557ED2D.1	uncharacterized protein LOC100384197 [Zea mays]	-	-
Traes_2BL_BA5B68F01	390.543	155.207	6.57	2.46333	-1.15426	1.4e-06	0.000200041	down	Traes_2BL_BA5B68F01.1	Eukaryotic translation initiation factor 4G [Aegilops tauschii]	sp|B9FXV5|IF4G_ORYSJ	Eukaryotic translation initiation factor 4G OS=Oryza sativa subsp. japonica GN=Os07g0555200 PE=2 SV=2
Traes_2BL_BA8D8EE4A	30.3333	10	1.08	0.33	-1.4357	0.000137264	0.00670021	down	Traes_2BL_BA8D8EE4A.1	Os10g0464900 [Oryza sativa Japonica Group]	sp|Q61703|ITIH2_MOUSE	Inter-alpha-trypsin inhibitor heavy chain H2 OS=Mus musculus GN=Itih2 PE=1 SV=1
Traes_2BL_BF579ED6B	64.1267	22.0433	3.88667	1.25667	-1.33886	6.5e-05	0.00379977	down	Traes_2BL_BF579ED6B.2	Glucose-6-phosphate 1-dehydrogenase, cytoplasmic isoform [Triticum urartu]	sp|P37830|G6PD_SOLTU	Glucose-6-phosphate 1-dehydrogenase, cytoplasmic isoform OS=Solanum tuberosum GN=G6PDH PE=2 SV=1
Traes_2BL_C051606EA	37.5233	4	1.28	0.123333	-2.97439	3.06e-06	0.000362756	down	Traes_2BL_C051606EA.1	Phenylalanine ammonia-lyase [Aegilops tauschii]	sp|Q43210|PALY_WHEAT	Phenylalanine ammonia-lyase OS=Triticum aestivum GN=PAL PE=3 SV=1
Traes_2BL_C161B1324	1988.85	4395.3	109.35	224.363	1.30144	1.48e-05	0.00122579	up	Traes_2BL_C161B1324.1	PREDICTED: aspartic proteinase-like protein 2 [Brachypodium distachyon]	sp|Q9S9K4|ASPL2_ARATH	Aspartic proteinase-like protein 2 OS=Arabidopsis thaliana GN=At1g65240 PE=1 SV=2
Traes_2BL_C41ED2148	32.82	5.67333	1.02333	0.166667	-2.33657	2.23e-07	4.55e-05	down	Traes_2BL_C41ED2148.1	PREDICTED: protein NRT1/ PTR FAMILY 4.3-like [Brachypodium distachyon]	sp|Q93VV5|PTR16_ARATH	Protein NRT1/ PTR FAMILY 4.3 OS=Arabidopsis thaliana GN=NPF4.3 PE=2 SV=1
Traes_2BL_C467B516F	43.0367	9.98667	3.97	0.876667	-1.84396	0.000384355	0.0141919	down	Traes_2BL_C467B516F.1	O-methyltransferase ZRP4 [Aegilops tauschii]	sp|P47917|ZRP4_MAIZE	O-methyltransferase ZRP4 OS=Zea mays GN=ZRP4 PE=2 SV=1
Traes_2BL_C76BCE16D	8.54667	1.00667	0.273333	0.03	-2.82589	0.000432145	0.0154427	down	Traes_2BL_C76BCE16D.1	cis-zeatin O-glucosyltransferase 1 [Triticum aestivum]	sp|Q93XP7|CZOG1_MAIZE	Cis-zeatin O-glucosyltransferase 1 OS=Zea mays GN=CISZOG1 PE=1 SV=1
Traes_2BL_C89CDC97C	60.6667	109	4.56333	7.67333	1.00998	8.33e-06	0.000804506	up	Traes_2BL_C89CDC97C.1	hypothetical protein F775_43230 [Aegilops tauschii]	-	-
Traes_2BL_C94C7EAAF	3.33333	11	0.0733333	0.23	1.85785	0.00168145	0.0408069	up	Traes_2BL_C94C7EAAF.2	wall-associated kinase 1 [Triticum aestivum]	sp|Q9LMP1|WAK2_ARATH	Wall-associated receptor kinase 2 OS=Arabidopsis thaliana GN=WAK2 PE=1 SV=1
Traes_2BL_C95A23BBA	20.17	46.4333	10.89	22.82	1.34309	7.51e-05	0.00424061	up	Traes_2BL_C95A23BBA.1	PREDICTED: GEM-like protein 4 [Brachypodium distachyon]	sp|Q9FTA0|GEML4_ARATH	GEM-like protein 4 OS=Arabidopsis thaliana GN=At5g08350 PE=2 SV=1
Traes_2BL_CD2CEF0D8	78.6667	142.667	23.48	39.1167	1.02741	4.13e-05	0.00269962	up	Traes_2BL_CD2CEF0D8.1	Os04g0586100 [Oryza sativa Japonica Group]	-	-
Traes_2BL_D0C7517E1	4259.78	1338.87	116.687	34.49	-1.48101	6.14e-11	3.87e-08	down	Traes_2BL_D0C7517E1.2	Potassium transporter 1 [Aegilops tauschii]	sp|Q6VVA6|HAK1_ORYSJ	Potassium transporter 1 OS=Oryza sativa subsp. japonica GN=HAK1 PE=1 SV=2
Traes_2BL_D2371CD401	36.3333	12	8.09	2.45667	-1.43762	0.000104432	0.00550241	down	Traes_2BL_D2371CD401.2	PREDICTED: RING-H2 finger protein ATL52-like [Brachypodium distachyon]	sp|Q9LF64|ATL52_ARATH	RING-H2 finger protein ATL52 OS=Arabidopsis thaliana GN=ATL52 PE=2 SV=1
Traes_2BL_D31536F67	34.1633	72.9	3.89333	7.70667	1.25666	3.04e-06	0.00036056	up	Traes_2BL_D31536F67.1	Os04g0586100 [Oryza sativa Japonica Group]	sp|Q8LGS1|MARD1_ARATH	Protein MARD1 OS=Arabidopsis thaliana GN=MARD1 PE=2 SV=2
Traes_2BL_D506EE7D2	683.15	272.553	17.8433	6.63333	-1.14914	1.15e-06	0.000173138	down	Traes_2BL_D506EE7D2.1	hydroxycinnamoyl CoA: shikimate hydroxycinnamoyl transferase [Panicum virgatum]	sp|Q8GSM7|HST_TOBAC	Shikimate O-hydroxycinnamoyltransferase OS=Nicotiana tabacum GN=HST PE=1 SV=1
Traes_2BL_D7C4154FA	220.393	25.5067	13.35	1.43667	-2.91964	1.03e-21	5.91e-18	down	Traes_2BL_D7C4154FA.2	Os07g0106200 [Oryza sativa Japonica Group]	sp|P23586|STP1_ARATH	Sugar transport protein 1 OS=Arabidopsis thaliana GN=STP1 PE=1 SV=2
Traes_2BL_D8A704DEC	329	661.313	29.6	55.3133	1.15908	1.32e-06	0.00019105	up	Traes_2BL_D8A704DEC.1	Os04g0586100 [Oryza sativa Japonica Group]	-	-
Traes_2BL_D922A21EF1	10.6967	25.65	11.2167	25.2667	1.41118	0.00172531	0.041391	up	Traes_2BL_D922A21EF1.2	PREDICTED: indole-3-acetic acid-induced protein ARG7-like [Brachypodium distachyon]	sp|P33080|AX10A_SOYBN	Auxin-induced protein X10A OS=Glycine max PE=2 SV=1
Traes_2BL_D9F91A381	17.9867	3.33333	0.58	0.103333	-2.23777	3.38e-05	0.00231342	down	Traes_2BL_D9F91A381.1	PREDICTED: vacuolar-sorting receptor 7-like [Brachypodium distachyon]	sp|Q8L7E3|VSR7_ARATH	Vacuolar-sorting receptor 7 OS=Arabidopsis thaliana GN=VSR7 PE=2 SV=2
Traes_2BL_DA060E328	12.3333	1.33333	0.563333	0.0533333	-2.97616	7.17e-05	0.00407958	down	Traes_2BL_DA060E328.1	growth-regulating factor 1 [Hordeum vulgare]	sp|Q6AWY6|GRF3_ORYSJ	Growth-regulating factor 3 OS=Oryza sativa subsp. japonica GN=GRF3 PE=3 SV=2
Traes_2BL_DD9CF6B84	580.623	214.66	36.5367	12.6567	-1.25307	4.39e-08	1.19e-05	down	Traes_2BL_DD9CF6B84.1	Nuclease PA3 [Aegilops tauschii]	sp|Q9SXA6|ENDO1_ARATH	Endonuclease 1 OS=Arabidopsis thaliana GN=ENDO1 PE=1 SV=1
Traes_2BL_DF71AA091	1503.51	2851	80.2667	141.303	1.08619	1.2e-05	0.00105762	up	Traes_2BL_DF71AA091.2	PREDICTED: uncharacterized membrane protein At4g09580 [Brachypodium distachyon]	sp|Q8L586|Y4958_ARATH	Uncharacterized membrane protein At4g09580 OS=Arabidopsis thaliana GN=At4g09580 PE=1 SV=1
Traes_2BL_DFF454BB8	9	34	1.33667	4.63667	2.07253	6.14e-06	0.000629281	up	Traes_2BL_DFF454BB8.1	PREDICTED: cytochrome P450 89A2-like [Zea mays]	sp|Q42602|C89A2_ARATH	Cytochrome P450 89A2 OS=Arabidopsis thaliana GN=CYP89A2 PE=2 SV=2
Traes_2BL_E0E0A1EEC	114.063	42.3333	4.46667	1.55	-1.26176	2.95e-06	0.000353549	down	Traes_2BL_E0E0A1EEC.1	PREDICTED: coiled-coil domain-containing protein 157-like isoform X2 [Brachypodium distachyon]	-	-
Traes_2BL_E366A5226	328.913	59.9067	27.6367	4.66333	-2.22354	5.76e-08	1.49e-05	down	Traes_2BL_E366A5226.1	PREDICTED: chitinase 5-like [Brachypodium distachyon]	sp|O04138|CHI4_ORYSJ	Chitinase 4 OS=Oryza sativa subsp. japonica GN=Cht4 PE=2 SV=2
Traes_2BL_E8A65526C	44	6.99667	3.13333	0.463333	-2.41901	1.04e-05	0.000935373	down	Traes_2BL_E8A65526C.1	Peroxidase 12 [Triticum urartu]	sp|Q96520|PER12_ARATH	Peroxidase 12 OS=Arabidopsis thaliana GN=PER12 PE=1 SV=1
Traes_2BL_EE22FBE18	36.0633	4	0.93	0.0966667	-2.98597	2.79e-09	1.12e-06	down	Traes_2BL_EE22FBE18.1	phenylalanine ammonia-lyase, partial [Hordeum vulgare subsp. vulgare]	sp|Q43210|PALY_WHEAT	Phenylalanine ammonia-lyase OS=Triticum aestivum GN=PAL PE=3 SV=1
Traes_2BL_EE25FF117	812.787	1691.73	2189.03	4386.89	1.19927	0.000251482	0.0103883	up	Traes_2BL_EE25FF117.1	Cytochrome c [Aegilops tauschii]	sp|P00070|CYC_HELAN	Cytochrome c OS=Helianthus annuus GN=CYTC1 PE=1 SV=3
Traes_2BL_F130ED628	6.66667	17.6667	0.346667	0.843333	1.54669	0.00104887	0.0291736	up	Traes_2BL_F130ED628.1	26S proteasome non-ATPase regulatory subunit 8 [Zea mays]	sp|Q9SGW3|PSD8A_ARATH	26S proteasome non-ATPase regulatory subunit 8 homolog A OS=Arabidopsis thaliana GN=RPN12A PE=1 SV=1
Traes_2BL_F1A254464	1441.21	538.867	61.15	21.29	-1.24527	2.45e-09	1.01e-06	down	Traes_2BL_F1A254464.1	ammonium transporter [Triticum aestivum]	sp|Q7XQ12|AMT11_ORYSJ	Ammonium transporter 1 member 1 OS=Oryza sativa subsp. japonica GN=AMT1-1 PE=2 SV=1
Traes_2BL_F7BC67D86	198.373	602.233	49.5667	138.943	1.75498	1.47e-12	1.46e-09	up	Traes_2BL_F7BC67D86.1	senescence-associated protein-related similar to senescence-associated protein sag102, partial [Oryza sativa Indica Group]	-	-
Traes_2BL_FA25ADA121	21.56	0	0.656667	0.001	-7.23902	0.000853038	0.0251801	down	Traes_2BL_FA25ADA121.2	Potassium transporter 27 [Aegilops tauschii]	sp|Q84MS4|HAK27_ORYSJ	Potassium transporter 27 OS=Oryza sativa subsp. japonica GN=HAK27 PE=2 SV=1
Traes_2BL_FD8C2F815	45.4467	9	2.28333	0.416667	-2.11661	6.13e-06	0.000628225	down	Traes_2BL_FD8C2F815.1	PREDICTED: myb-related protein Zm1-like [Oryza brachyantha]	sp|P20024|MYB1_MAIZE	Myb-related protein Zm1 OS=Zea mays PE=2 SV=1
Traes_2BL_FEE68EF64	5	18.72	4.53333	16.7333	2.05447	0.000350882	0.0132796	up	Traes_2BL_FEE68EF64.1	PREDICTED: indole-3-acetic acid-induced protein ARG7-like [Brachypodium distachyon]	sp|P33080|AX10A_SOYBN	Auxin-induced protein X10A OS=Glycine max PE=2 SV=1
Traes_2BS_015167E00	59.28	108.417	3.06	5.18333	1.03246	4.45e-05	0.00286416	up	Traes_2BS_015167E00.1	PREDICTED: scarecrow-like protein 23 [Brachypodium distachyon]	sp|Q9FHZ1|SCL23_ARATH	Scarecrow-like protein 23 OS=Arabidopsis thaliana GN=SCL23 PE=1 SV=1
Traes_2BS_05A9B0240	2.66667	11	0.173333	0.67	2.16015	0.000531753	0.0179497	up	Traes_2BS_05A9B0240.1	Cytochrome c6, chloroplastic [Aegilops tauschii]	sp|Q93VA3|CYC6_ARATH	Cytochrome c6, chloroplastic OS=Arabidopsis thaliana GN=PETJ PE=1 SV=1
Traes_2BS_0AF3C934E	553.23	221.727	43.7333	16.2733	-1.15569	9.62e-08	2.29e-05	down	Traes_2BS_0AF3C934E.2	12-oxo-phytodienoic acid reductase [Triticum aestivum]	sp|Q84QK0|OPR1_ORYSJ	12-oxophytodienoate reductase 1 OS=Oryza sativa subsp. japonica GN=OPR1 PE=2 SV=1
Traes_2BS_0E6D454B0	153.193	342.313	20.7967	42.2033	1.29042	2.32e-05	0.0017326	up	Traes_2BS_0E6D454B0.1	PREDICTED: calvin cycle protein CP12-2, chloroplastic [Brachypodium distachyon]	sp|Q9LZP9|CP122_ARATH	Calvin cycle protein CP12-2, chloroplastic OS=Arabidopsis thaliana GN=CP12-2 PE=1 SV=1
Traes_2BS_0FC4E2A69	60.23	11.6667	2.6	0.476667	-2.1709	3.04e-10	1.64e-07	down	Traes_2BS_0FC4E2A69.1	Cysteine-rich receptor-like protein kinase 8 [Aegilops tauschii]	sp|O65468|CRK8_ARATH	Cysteine-rich receptor-like protein kinase 8 OS=Arabidopsis thaliana GN=CRK8 PE=3 SV=2
Traes_2BS_14A78E8AD	11.6667	62	2.34333	11.7167	2.61054	9.74e-09	3.35e-06	up	Traes_2BS_14A78E8AD.1	PREDICTED: UDP-glycosyltransferase 74E1-like isoform X2 [Brachypodium distachyon]	sp|O22822|U74F2_ARATH	UDP-glycosyltransferase 74F2 OS=Arabidopsis thaliana GN=UGT74F2 PE=1 SV=1
Traes_2BS_1769DBC79	2372.11	6448.63	115.947	291.453	1.57855	1.88e-05	0.00147525	up	Traes_2BS_1769DBC79.1	PREDICTED: septum-promoting GTP-binding protein 1 [Brachypodium distachyon]	sp|P87027|SPG1_SCHPO	Septum-promoting GTP-binding protein 1 OS=Schizosaccharomyces pombe (strain 972 / ATCC 24843) GN=spg1 PE=1 SV=1
Traes_2BS_186EA570A	5.33333	39.6667	0.54	3.85	3.0208	0.00210753	0.0471296	up	Traes_2BS_186EA570A.1	Squamosa promoter-binding-like protein 8 [Aegilops tauschii]	sp|Q6Z461|SPL13_ORYSJ	Squamosa promoter-binding-like protein 13 OS=Oryza sativa subsp. japonica GN=SPL13 PE=2 SV=1
Traes_2BS_1CDFC2FF61	118.003	494.97	6.92	26.6967	2.17678	5.3e-12	4.35e-09	up	Traes_2BS_1CDFC2FF61.2	Solute carrier family 22 member 3 [Aegilops tauschii]	sp|O64515|OCT2_ARATH	Organic cation/carnitine transporter 2 OS=Arabidopsis thaliana GN=OCT2 PE=2 SV=1
Traes_2BS_1FE24E02F	130.77	47.8033	9.49667	3.25333	-1.28457	1.52e-07	3.32e-05	down	Traes_2BS_1FE24E02F.1	PREDICTED: probable protein phosphatase 2C 62 [Brachypodium distachyon]	sp|Q0D673|P2C62_ORYSJ	Probable protein phosphatase 2C 62 OS=Oryza sativa subsp. japonica GN=Os07g0507000 PE=2 SV=1
Traes_2BS_262434B09	56.16	22.7567	2.03	0.78	-1.11937	0.000777661	0.023593	down	Traes_2BS_262434B09.1	PREDICTED: HUA2-like protein 3 [Brachypodium distachyon]	sp|F4IZM8|HUAL3_ARATH	Protein HUA2-LIKE 3 OS=Arabidopsis thaliana GN=HULK3 PE=2 SV=1
Traes_2BS_26ED8506D	55.9133	4	6.87333	0.45	-3.63006	2.41e-10	1.35e-07	down	Traes_2BS_26ED8506D.1	Cytochrome P450 71C4 [Aegilops tauschii]	sp|Q43257|C71C4_MAIZE	indole-2-monooxygenase OS=Zea mays GN=CYP71C4 PE=1 SV=1
Traes_2BS_29C388771	1206.7	525.033	77.5533	31.3567	-1.01267	0.000118469	0.00604983	down	Traes_2BS_29C388771.1	Trehalose-phosphate phosphatase [Aegilops tauschii]	sp|Q7XI41|TPP3_ORYSJ	Probable trehalose-phosphate phosphatase 3 OS=Oryza sativa subsp. japonica GN=TPP3 PE=2 SV=1
Traes_2BS_29FB79919	106.323	35.6667	2.75333	0.876667	-1.39688	2.96e-06	0.000354421	down	Traes_2BS_29FB79919.2	PREDICTED: cysteine-rich receptor-like protein kinase 10 isoform X2 [Brachypodium distachyon]	sp|Q8GYA4|CRK10_ARATH	Cysteine-rich receptor-like protein kinase 10 OS=Arabidopsis thaliana GN=CRK10 PE=1 SV=3
Traes_2BS_2B879B58D	356.067	704.177	21.9167	40.1633	1.12664	1.09e-07	2.51e-05	up	Traes_2BS_2B879B58D.1	PREDICTED: ervatamin-C-like [Brachypodium distachyon]	sp|O23791|BROM1_ANACO	Fruit bromelain OS=Ananas comosus PE=1 SV=1
Traes_2BS_363AC8AF9	4.66667	0	0.276667	0.001	-5.16091	0.0014206	0.0360868	down	Traes_2BS_363AC8AF9.1	PREDICTED: protein trichome birefringence-like 3 [Brachypodium distachyon]	sp|Q9LHL6|TBL1_ARATH	Protein trichome birefringence-like 1 OS=Arabidopsis thaliana GN=TBL1 PE=2 SV=1
Traes_2BS_393EDF5DC	9.33333	1	5.99333	0.566667	-2.93913	0.000223657	0.0095029	down	Traes_2BS_393EDF5DC.1	PREDICTED: ripening-related protein 3-like [Brachypodium distachyon]	sp|Q9M4H4|GRI22_VITVI	Ripening-related protein grip22 OS=Vitis vinifera GN=grip22 PE=2 SV=1
Traes_2BS_3BE74AB33	1765.67	6137.06	78.7167	253.55	1.95605	2.37e-08	7.16e-06	up	Traes_2BS_3BE74AB33.1	membrane protein [Zea mays]	sp|O74507|YJD4_SCHPO	Uncharacterized protein C594.04c OS=Schizosaccharomyces pombe (strain 972 / ATCC 24843) GN=SPCC594.04c PE=3 SV=2
Traes_2BS_3C52AA683	8	0.333333	0.506667	0.02	-4.01834	0.000110926	0.00576014	down	Traes_2BS_3C52AA683.1	PREDICTED: vestitone reductase-like [Brachypodium distachyon]	sp|P51110|DFRA_VITVI	Dihydroflavonol-4-reductase OS=Vitis vinifera GN=DFR PE=1 SV=1
Traes_2BS_4138269E5	133.89	51.7967	4.79333	1.74667	-1.17889	1.46e-06	0.000206423	down	Traes_2BS_4138269E5.1	cysteine-rich receptor kinase [Triticum aestivum]	sp|Q8GYA4|CRK10_ARATH	Cysteine-rich receptor-like protein kinase 10 OS=Arabidopsis thaliana GN=CRK10 PE=1 SV=3
Traes_2BS_457A03DD9	22.3333	6	2.32333	0.583333	-1.72728	0.00152268	0.0379469	down	Traes_2BS_457A03DD9.1	Os04g0105200 [Oryza sativa Japonica Group]	-	-
Traes_2BS_488719EBA	19.6667	41	8.24667	15.7133	1.23589	0.000198254	0.0087022	up	Traes_2BS_488719EBA.1	Os07g0658000 [Oryza sativa Japonica Group]	-	-
Traes_2BS_4AFB3E8EB	23.4167	7.07	2.27	0.636667	-1.56994	0.000592157	0.0193245	down	Traes_2BS_4AFB3E8EB.2	UDP-N-acetylglucosamine--dolichyl-phosphate N-acetylglucosaminephosphotransferase [Triticum urartu]	sp|P0CD61|GPT_DICDI	UDP-N-acetylglucosamine--dolichyl-phosphate N-acetylglucosaminephosphotransferase OS=Dictyostelium discoideum GN=alg7 PE=3 SV=1
Traes_2BS_4BAD008CB	29.6567	9.14333	2.92	0.843333	-1.55849	0.000276377	0.0112285	down	Traes_2BS_4BAD008CB.1	SNAP25 homologous protein SNAP33 [Triticum urartu]	sp|Q9S7P9|SNP33_ARATH	SNAP25 homologous protein SNAP33 OS=Arabidopsis thaliana GN=SNAP33 PE=1 SV=1
Traes_2BS_4BB70C2E0	34.2167	78.6733	2.03	4.33	1.3538	2.2e-05	0.00167013	up	Traes_2BS_4BB70C2E0.1	PREDICTED: sex determination protein tasselseed-2-like [Oryza brachyantha]	sp|H9BFQ1|TPRL2_ERYCB	Tropinone reductase-like 2 OS=Erythroxylum coca PE=2 SV=1
Traes_2BS_510BCDA5A	66.79	24.32	1.94333	0.67	-1.30325	0.000227254	0.00960839	down	Traes_2BS_510BCDA5A.1	Receptor-like protein kinase HSL1 [Aegilops tauschii]	sp|Q9SGP2|HSL1_ARATH	Receptor-like protein kinase HSL1 OS=Arabidopsis thaliana GN=HSL1 PE=2 SV=1
Traes_2BS_539B0CDFE	44.96	91.0867	2.08	3.88333	1.1831	6.04e-05	0.00362212	up	Traes_2BS_539B0CDFE.2	H0207B04.9 [Oryza sativa Indica Group]	-	-
Traes_2BS_559E90302	17.0167	36.3033	1.33667	2.65	1.25358	0.00037128	0.0138631	up	Traes_2BS_559E90302.1	PHI-1 precursor [Zea mays]	sp|Q9SII5|EXOL5_ARATH	Protein EXORDIUM-like 5 OS=Arabidopsis thaliana GN=EXL5 PE=2 SV=1
Traes_2BS_56373D360	53.04	132.57	5.78667	13.3	1.48488	1.99e-08	6.25e-06	up	Traes_2BS_56373D360.1	PREDICTED: short-chain dehydrogenase reductase 2a-like [Brachypodium distachyon]	sp|P50160|TS2_MAIZE	Sex determination protein tasselseed-2 OS=Zea mays GN=TS2 PE=2 SV=1
Traes_2BS_5E363420C	30.3333	10.77	1.13667	0.373333	-1.31263	0.00212945	0.0474053	down	Traes_2BS_5E363420C.1	PREDICTED: cysteine-rich receptor-like protein kinase 15 [Brachypodium distachyon]	sp|O65468|CRK8_ARATH	Cysteine-rich receptor-like protein kinase 8 OS=Arabidopsis thaliana GN=CRK8 PE=3 SV=2
Traes_2BS_5E392919C	105.667	28.3367	4.55667	1.14667	-1.7216	3.79e-09	1.48e-06	down	Traes_2BS_5E392919C.1	isocitrate lyase [Triticum aestivum]	sp|Q6Z6M4|ACEA_ORYSJ	Isocitrate lyase OS=Oryza sativa subsp. japonica GN=ICL PE=1 SV=1
Traes_2BS_6374BF6AC	24.1633	7.55	0.47	0.136667	-1.47211	0.0020374	0.0461475	down	Traes_2BS_6374BF6AC.1	Abnormal spindle-like microcephaly-associated protein-like protein [Aegilops tauschii]	sp|P62297|ASPM_SHEEP	Abnormal spindle-like microcephaly-associated protein homolog (Fragment) OS=Ovis aries GN=ASPM PE=2 SV=1
Traes_2BS_65C9C0F08	88.6667	33	1.57667	0.543333	-1.29256	0.000142498	0.00686693	down	Traes_2BS_65C9C0F08.1	Os04g0209300 [Oryza sativa Japonica Group]	sp|Q7DM58|AB4C_ARATH	ABC transporter C family member 4 OS=Arabidopsis thaliana GN=ABCC4 PE=2 SV=2
Traes_2BS_6EAAACBDB	4483.64	11831.7	505.887	1225.01	1.54398	1.47e-06	0.000207094	up	Traes_2BS_6EAAACBDB.1	PREDICTED: probable calcium-binding protein CML24 [Brachypodium distachyon]	sp|Q7XHW4|CML24_ORYSJ	Probable calcium-binding protein CML24 OS=Oryza sativa subsp. japonica GN=CML24 PE=2 SV=1
Traes_2BS_6F7623475	115.69	26.8633	8.03	1.78	-1.91437	2.16e-06	0.000276456	down	Traes_2BS_6F7623475.1	PREDICTED: methionine gamma-lyase [Brachypodium distachyon]	sp|Q9SGU9|MGL_ARATH	Methionine gamma-lyase OS=Arabidopsis thaliana GN=MGL PE=1 SV=1
Traes_2BS_718E091E0	2396.45	4803.98	167.66	312.093	1.17184	3.71e-05	0.00248384	up	Traes_2BS_718E091E0.2	PREDICTED: ELMO domain-containing protein A [Brachypodium distachyon]	sp|Q54YW1|ELMOA_DICDI	ELMO domain-containing protein A OS=Dictyostelium discoideum GN=elmoA PE=1 SV=1
Traes_2BS_72D57C569	130.167	356.82	22.7167	57.6333	1.62589	9.71e-06	0.000896469	up	Traes_2BS_72D57C569.1	Os07g0641800 [Oryza sativa Japonica Group]	-	-
Traes_2BS_73911552F	6236.99	16936.5	331.297	831.56	1.58607	4.14e-06	0.000457196	up	Traes_2BS_73911552F.2	PREDICTED: monoacylglycerol lipase ABHD6-like [Brachypodium distachyon]	sp|Q6GLL2|ABH6A_XENLA	Monoacylglycerol lipase abhd6-A OS=Xenopus laevis GN=abhd6-a PE=2 SV=1
Traes_2BS_74269A4C5	5.30333	0	0.8	0.001	-5.43396	0.00106213	0.0294451	down	Traes_2BS_74269A4C5.1	Sulfotransferase 16 [Triticum urartu]	sp|Q84X53|MTEF1_ARATH	Transcription termination factor MTEF1, chloroplastic OS=Arabidopsis thaliana GN=MTERF1 PE=2 SV=2
Traes_2BS_7A134BBD0	1391.33	3388.42	206.987	463.51	1.43983	1.15e-06	0.000173138	up	Traes_2BS_7A134BBD0.1	-	-	-
Traes_2BS_7C174F31D	105.03	12.9567	5.91333	0.673333	-2.81231	2.91e-14	4.65e-11	down	Traes_2BS_7C174F31D.1	4-coumarate:coenzyme A ligase [Lolium perenne]	sp|Q6ZAC1|4CL5_ORYSJ	Probable 4-coumarate--CoA ligase 5 OS=Oryza sativa subsp. japonica GN=4CL5 PE=2 SV=1
Traes_2BS_7DF366FE1	267.307	50.4733	10.16	1.78667	-2.19711	4.07e-13	4.88e-10	down	Traes_2BS_7DF366FE1.1	Sugar carrier protein C [Aegilops tauschii]	sp|Q41144|STC_RICCO	Sugar carrier protein C OS=Ricinus communis GN=STC PE=2 SV=1
Traes_2BS_8060CD111	190.147	56.6067	6.82333	1.9	-1.58145	1.52e-12	1.48e-09	down	Traes_2BS_8060CD111.2	PREDICTED: cysteine-rich receptor-like protein kinase 15 [Brachypodium distachyon]	sp|Q9M0X5|CRK25_ARATH	Cysteine-rich receptor-like protein kinase 25 OS=Arabidopsis thaliana GN=CRK25 PE=3 SV=1
Traes_2BS_80806CA5F	43	10.3333	1.62667	0.36	-1.89488	1.53e-06	0.0002116	down	Traes_2BS_80806CA5F.1	Lectin-domain containing receptor kinase A4.3 [Aegilops tauschii]	sp|O80939|LRK41_ARATH	L-type lectin-domain containing receptor kinase IV.1 OS=Arabidopsis thaliana GN=LECRK41 PE=2 SV=1
Traes_2BS_88CF42F2E	96.0267	15.8133	3.63	0.553333	-2.40309	7.66e-13	8.36e-10	down	Traes_2BS_88CF42F2E.1	Phenylalanine ammonia-lyase [Aegilops tauschii]	sp|Q43210|PALY_WHEAT	Phenylalanine ammonia-lyase OS=Triticum aestivum GN=PAL PE=3 SV=1
Traes_2BS_956489811	23.6667	77.3333	4.64333	14.2133	1.89959	0.000543719	0.0181996	up	Traes_2BS_956489811.1	UDP-sugar-dependent glycosyltransferase 52 [Aegilops tauschii]	sp|Q9M8Z7|U80A2_ARATH	Sterol 3-beta-glucosyltransferase UGT80A2 OS=Arabidopsis thaliana GN=UGT80A2 PE=1 SV=1
Traes_2BS_96BDA5D90	15.3333	3	1.21333	0.223333	-2.12374	0.000705624	0.0220433	down	Traes_2BS_96BDA5D90.1	PREDICTED: probable L-ascorbate peroxidase 3 isoform X1 [Brachypodium distachyon]	sp|Q0JEQ2|APX3_ORYSJ	Probable L-ascorbate peroxidase 3 OS=Oryza sativa subsp. japonica GN=APX3 PE=3 SV=1
Traes_2BS_9C52B176E	44.6667	7.33333	1.78667	0.28	-2.44163	2.85e-06	0.000344285	down	Traes_2BS_9C52B176E.1	PREDICTED: glucan endo-1,3-beta-glucosidase 3-like [Brachypodium distachyon]	sp|Q9ZU91|E133_ARATH	Glucan endo-1,3-beta-glucosidase 3 OS=Arabidopsis thaliana GN=At2g01630 PE=1 SV=2
Traes_2BS_A26F736F7	296.047	114.013	16.52	5.94667	-1.22651	1.57e-08	5.04e-06	down	Traes_2BS_A26F736F7.2	PREDICTED: internal alternative NAD(P)H-ubiquinone oxidoreductase A1, mitochondrial-like [Brachypodium distachyon]	sp|Q8GWA1|NDA1_ARATH	Internal alternative NAD(P)H-ubiquinone oxidoreductase A1, mitochondrial OS=Arabidopsis thaliana GN=NDA1 PE=2 SV=1
Traes_2BS_A9AF219E1	7	44.6667	0.3	1.86667	2.86479	0.00160566	0.0394922	up	Traes_2BS_A9AF219E1.1	Os07g0658600 [Oryza sativa Japonica Group]	sp|O04496|AED3_ARATH	Aspartyl protease AED3 OS=Arabidopsis thaliana GN=AED3 PE=1 SV=1
Traes_2BS_B296754F9	191.693	37.9433	20.14	3.69333	-2.16517	1.8e-14	2.98e-11	down	Traes_2BS_B296754F9.1	Ribonuclease 1 [Triticum urartu]	sp|P42813|RNS1_ARATH	Ribonuclease 1 OS=Arabidopsis thaliana GN=RNS1 PE=1 SV=1
Traes_2BS_B2FA6EBBC	542.97	1075.17	50.8367	91.8133	1.09733	0.00148202	0.0371375	up	Traes_2BS_B2FA6EBBC.1	Os07g0631200 [Oryza sativa Japonica Group]	sp|P0CH30|RING1_GOSHI	E3 ubiquitin-protein ligase RING1 OS=Gossypium hirsutum GN=RING1 PE=1 SV=1
Traes_2BS_B65714572	88.36	26.3267	6.16	1.72	-1.57498	6.64e-09	2.38e-06	down	Traes_2BS_B65714572.1	WRKY transcription factor WRKY1A [Triticum aestivum]	sp|Q8H0Y8|WRK41_ARATH	Probable WRKY transcription factor 41 OS=Arabidopsis thaliana GN=WRKY41 PE=2 SV=2
Traes_2BS_B6E90913E	467.32	200.177	46.9067	18.8533	-1.04929	0.000119693	0.00608713	down	Traes_2BS_B6E90913E.2	PREDICTED: phospho-2-dehydro-3-deoxyheptonate aldolase 2, chloroplastic [Brachypodium distachyon]	sp|Q75W16|AROG_ORYSJ	Phospho-2-dehydro-3-deoxyheptonate aldolase 2, chloroplastic OS=Oryza sativa subsp. japonica GN=DAHPS2 PE=2 SV=1
Traes_2BS_B8E7189CF	199.453	72.5633	24.4367	8.34667	-1.27747	2.31e-06	0.000288315	down	Traes_2BS_B8E7189CF.1	chitinase 2 [Triticum aestivum]	sp|Q9FRV1|CHIA_SECCE	Basic endochitinase A OS=Secale cereale GN=rsca PE=1 SV=1
Traes_2BS_B8E7189CF1	199.453	72.5633	24.4367	8.34667	-1.27747	2.31e-06	0.000288315	down	Traes_2BS_B8E7189CF1.1	chitinase 2 [Triticum aestivum]	sp|Q9FRV1|CHIA_SECCE	Basic endochitinase A OS=Secale cereale GN=rsca PE=1 SV=1
Traes_2BS_BD0ED621D	138.227	15.3333	11.4	1.17333	-2.9887	1.1e-26	1.58e-22	down	Traes_2BS_BD0ED621D.2	homeodomain leucine zipper protein class 1 [Hordeum vulgare subsp. vulgare]	sp|Q7XI85|HOX14_ORYSJ	Homeobox-leucine zipper protein HOX14 OS=Oryza sativa subsp. japonica GN=HOX14 PE=2 SV=1
Traes_2BS_BDB1BA66F	44.6	18.4533	1.89	0.736667	-1.08086	0.0015903	0.0392299	down	Traes_2BS_BDB1BA66F.3	PREDICTED: probable inactive receptor kinase At5g58300 [Brachypodium distachyon]	sp|Q9LVM0|Y5830_ARATH	Probable inactive receptor kinase At5g58300 OS=Arabidopsis thaliana GN=At5g58300 PE=2 SV=1
Traes_2BS_BDF775B04	266.703	84.5633	5.73	1.69	-1.46674	3.77e-09	1.48e-06	down	Traes_2BS_BDF775B04.2	PREDICTED: probable LRR receptor-like serine/threonine-protein kinase At1g74360 [Setaria italica]	sp|C0LGJ1|Y1743_ARATH	Probable LRR receptor-like serine/threonine-protein kinase At1g74360 OS=Arabidopsis thaliana GN=At1g74360 PE=2 SV=1
Traes_2BS_C1C513A9F	68.25	250.333	21.4167	75.33	2.10408	6.12e-05	0.00365697	up	Traes_2BS_C1C513A9F.1	Os04g0117100 [Oryza sativa Japonica Group]	-	-
Traes_2BS_C57F6F3AD	18.29	1.24667	0.49	0.03	-3.51028	4.56e-08	1.23e-05	down	Traes_2BS_C57F6F3AD.1	PREDICTED: ABC transporter G family member 24-like [Brachypodium distachyon]	sp|Q9FF46|AB28G_ARATH	ABC transporter G family member 28 OS=Arabidopsis thaliana GN=ABCG28 PE=3 SV=1
Traes_2BS_C5F591C24	4669.47	8814.9	99.7033	174.237	1.04885	0.000718741	0.0223156	up	Traes_2BS_C5F591C24.2	PREDICTED: inactive beta-amylase 9-like [Brachypodium distachyon]	sp|Q8VYW2|BAM9_ARATH	Inactive beta-amylase 9 OS=Arabidopsis thaliana GN=BAM9 PE=2 SV=1
Traes_2BS_C8FB3060D	2130.64	926.45	90.58	36.9867	-1.03503	2.24e-06	0.000283351	down	Traes_2BS_C8FB3060D.2	Polyol transporter 5 [Triticum urartu]	sp|Q8VZ80|PLT5_ARATH	Polyol transporter 5 OS=Arabidopsis thaliana GN=PLT5 PE=1 SV=2
Traes_2BS_C9A338257	2168.61	5236.3	147.033	328.447	1.4062	3.97e-05	0.00261403	up	Traes_2BS_C9A338257.1	PREDICTED: basic leucine zipper 2-like [Setaria italica]	sp|Q5QNI5|BZP02_ORYSJ	Basic leucine zipper 2 OS=Oryza sativa subsp. japonica GN=BZIP02 PE=2 SV=1
Traes_2BS_CD53C5F59	12.17	2.31333	1.27333	0.226667	-2.17201	0.0020022	0.04565	down	Traes_2BS_CD53C5F59.1	Cytochrome P450 71C4 [Aegilops tauschii]	sp|Q43250|C71C1_MAIZE	3-hydroxyindolin-2-one monooxygenase OS=Zea mays GN=CYP71C1 PE=1 SV=1
Traes_2BS_CF4F892DD	34.3333	8.66667	2.20667	0.516667	-1.81479	1.53e-05	0.00125917	down	Traes_2BS_CF4F892DD.1	PREDICTED: 1-aminocyclopropane-1-carboxylate oxidase homolog 2-like [Brachypodium distachyon]	sp|Q84MB3|ACCH1_ARATH	1-aminocyclopropane-1-carboxylate oxidase homolog 1 OS=Arabidopsis thaliana GN=At1g06620 PE=2 SV=1
Traes_2BS_D38AA0BF9	1348.33	4376.67	242.44	723.633	1.83137	6.46e-08	1.64e-05	up	Traes_2BS_D38AA0BF9.1	PREDICTED: cell number regulator 10-like [Setaria italica]	sp|D9HP26|CNR10_MAIZE	Cell number regulator 10 OS=Zea mays GN=CNR10 PE=2 SV=1
Traes_2BS_D5A97B888	330.29	94.0167	15.8933	4.26333	-1.64917	2.03e-09	8.52e-07	down	Traes_2BS_D5A97B888.2	PREDICTED: polyol transporter 5-like [Brachypodium distachyon]	sp|Q8VZ80|PLT5_ARATH	Polyol transporter 5 OS=Arabidopsis thaliana GN=PLT5 PE=1 SV=2
Traes_2BS_DABEABDDC	7.23667	0.333333	0.343333	0.0166667	-3.86931	0.000217931	0.00931493	down	Traes_2BS_DABEABDDC.1	seven trans-membrane protein [Triticum aestivum]	sp|O49621|MLO1_ARATH	MLO-like protein 1 OS=Arabidopsis thaliana GN=MLO1 PE=1 SV=1
Traes_2BS_DB5883484	81.72	28.9067	9.26333	3.03667	-1.28331	0.000840886	0.0248895	down	Traes_2BS_DB5883484.1	zn-dependent hydrolase, partial [Oryza sativa Indica Group]	-	-
Traes_2BS_DD098DA8B	123.727	53.6833	2.19	0.9	-1.02849	0.00109937	0.0301601	down	Traes_2BS_DD098DA8B.2	PREDICTED: mediator of RNA polymerase II transcription subunit 33A-like isoform X1 [Brachypodium distachyon]	sp|Q9LUG9|MD33A_ARATH	Mediator of RNA polymerase II transcription subunit 33A OS=Arabidopsis thaliana GN=MED33A PE=1 SV=1
Traes_2BS_E9DF7190B	24.6833	1.67	1.18333	0.0733333	-3.63726	5.33e-08	1.4e-05	down	Traes_2BS_E9DF7190B.1	PREDICTED: polyol transporter 5-like [Setaria italica]	sp|Q8VZ80|PLT5_ARATH	Polyol transporter 5 OS=Arabidopsis thaliana GN=PLT5 PE=1 SV=2
Traes_2BS_EBCD10293	784.333	1703	44.4733	89.8233	1.26024	0.000155191	0.00728266	up	Traes_2BS_EBCD10293.1	PREDICTED: subtilisin-like protease [Brachypodium distachyon]	sp|O64495|SBT12_ARATH	Subtilisin-like protease SBT1.2 OS=Arabidopsis thaliana GN=SBT1.2 PE=2 SV=1
Traes_2BS_EDC05A7C5	123.323	441.123	25.6933	84.2867	1.99987	2.13e-12	1.97e-09	up	Traes_2BS_EDC05A7C5.1	Os03g0381500 [Oryza sativa Japonica Group]	-	-
Traes_2BS_F10DFB01C	73.7533	179.11	11.7033	25.88	1.43948	1.06e-06	0.000162389	up	Traes_2BS_F10DFB01C.1	photosystem I subunit N [Hordeum vulgare subsp. vulgare]	sp|P31093|PSAN_HORVU	Photosystem I reaction center subunit N, chloroplastic OS=Hordeum vulgare GN=PSAN PE=2 SV=1
Traes_2BS_F1D9C913E	16.6667	3.33333	0.75	0.14	-2.18922	0.000905481	0.0263076	down	Traes_2BS_F1D9C913E.1	PREDICTED: cytochrome P450 78A5-like [Setaria italica]	sp|Q9LMX7|C78A5_ARATH	Cytochrome P450 78A5 OS=Arabidopsis thaliana GN=CYP78A5 PE=2 SV=1
Traes_2BS_FF5A68083	11	1.33333	0.433333	0.0533333	-2.77039	9.82e-05	0.00524829	down	Traes_2BS_FF5A68083.4	Luminal-binding protein [Aegilops tauschii]	sp|Q42434|BIP_SPIOL	Luminal-binding protein OS=Spinacia oleracea GN=HSC70 PE=2 SV=1
Traes_2DL_06E6A2543	573.493	237.503	23.6367	9.17	-1.09032	1.27e-07	2.86e-05	down	Traes_2DL_06E6A2543.1	Glucose-6-phosphate 1-dehydrogenase, cytoplasmic isoform [Aegilops tauschii]	sp|P37830|G6PD_SOLTU	Glucose-6-phosphate 1-dehydrogenase, cytoplasmic isoform OS=Solanum tuberosum GN=G6PDH PE=2 SV=1
Traes_2DL_07AA4B79F	4991.13	10620.6	813.737	1599.68	1.2519	3.49e-06	0.000400981	up	Traes_2DL_07AA4B79F.1	PREDICTED: probable ADP-ribosylation factor GTPase-activating protein AGD13 [Brachypodium distachyon]	sp|Q9C6B7|CAR3_ARATH	Protein C2-DOMAIN ABA-RELATED 3 OS=Arabidopsis thaliana GN=CAR3 PE=3 SV=1
Traes_2DL_0DFFD3CE2	27.3	10.0433	1.53667	0.533333	-1.28144	0.00196439	0.0450259	down	Traes_2DL_0DFFD3CE2.1	Lysine-specific histone demethylase 1-3-like protein [Aegilops tauschii]	sp|Q8GW72|FUCO1_ARATH	Alpha-L-fucosidase 1 OS=Arabidopsis thaliana GN=FUC1 PE=1 SV=2
Traes_2DL_10A4DDD75	73.4733	8.93	4.33	0.486667	-2.80578	1.66e-09	7.13e-07	down	Traes_2DL_10A4DDD75.1	phenylalanine ammonia-lyase, partial [Hordeum vulgare subsp. vulgare]	sp|Q43210|PALY_WHEAT	Phenylalanine ammonia-lyase OS=Triticum aestivum GN=PAL PE=3 SV=1
Traes_2DL_14E458B97	31.6667	2	10.8567	0.643333	-3.71109	5.99e-09	2.18e-06	down	Traes_2DL_14E458B97.1	agmatine coumaroyltransferase, partial [Triticum aestivum]	sp|A9ZPJ6|AGCT1_HORVU	Agmatine coumaroyltransferase-1 OS=Hordeum vulgare GN=ACT-1 PE=1 SV=1
Traes_2DL_18577A96D	42.6667	18.3333	3.59667	1.43667	-1.04711	0.00136483	0.0352454	down	Traes_2DL_18577A96D.1	Branched-chain-amino-acid aminotransferase 5, chloroplastic [Triticum urartu]	sp|Q9M401|BCAT3_ARATH	Branched-chain-amino-acid aminotransferase 3, chloroplastic OS=Arabidopsis thaliana GN=BCAT3 PE=1 SV=1
Traes_2DL_1AA53E6B0	1.33333	8.64	0.12	0.706667	2.71484	0.000990573	0.0279944	up	Traes_2DL_1AA53E6B0.1	Nuclease P1 [Triticum urartu]	sp|Q9C9G4|ENDO2_ARATH	Endonuclease 2 OS=Arabidopsis thaliana GN=ENDO2 PE=1 SV=1
Traes_2DL_1CB540BCC	108.14	16.13	7.31667	1.02	-2.51836	4.95e-10	2.57e-07	down	Traes_2DL_1CB540BCC.3	PREDICTED: chitinase 5-like [Brachypodium distachyon]	sp|O04138|CHI4_ORYSJ	Chitinase 4 OS=Oryza sativa subsp. japonica GN=Cht4 PE=2 SV=2
Traes_2DL_281A19C6F	1574.55	3189.94	113.937	213.347	1.17628	3.94e-05	0.00259994	up	Traes_2DL_281A19C6F.7	Cytochrome c [Aegilops tauschii]	sp|Q0DI31|CYC_ORYSJ	Cytochrome c OS=Oryza sativa subsp. japonica GN=CC-1 PE=1 SV=1
Traes_2DL_281F2948F	6.66667	0	0.77	0.001	-5.63801	0.000586613	0.0192115	down	Traes_2DL_281F2948F.1	Os08g0451800 [Oryza sativa Japonica Group]	sp|F4KGU4|DEAHC_ARATH	ATP-dependent RNA helicase DEAH12, chloroplastic OS=Arabidopsis thaliana GN=At5g10370 PE=3 SV=1
Traes_2DL_2AE90059F	8636.69	15817.6	435.327	740.16	1.02548	0.0004019	0.0146141	up	Traes_2DL_2AE90059F.2	PREDICTED: G protein-regulated inducer of neurite outgrowth 1-like [Brachypodium distachyon]	-	-
Traes_2DL_2B74C71EB	61.72	116.04	1.95667	3.44667	1.07167	0.00049173	0.0169651	up	Traes_2DL_2B74C71EB.1	PREDICTED: probable transporter mch1 [Brachypodium distachyon]	sp|F4I9E1|NFD4_ARATH	Protein NUCLEAR FUSION DEFECTIVE 4 OS=Arabidopsis thaliana GN=NFD4 PE=3 SV=1
Traes_2DL_2D6633351	14	74.7033	4.6	22.9267	2.57043	1.49e-05	0.00123535	up	Traes_2DL_2D6633351.1	PREDICTED: probable metal-nicotianamine transporter YSL7 [Brachypodium distachyon]	sp|Q6ZCX1|YSL17_ORYSJ	Probable metal-nicotianamine transporter YSL17 OS=Oryza sativa subsp. japonica GN=YSL17 PE=2 SV=1
Traes_2DL_30F8555D4	6.66667	78.81	0.586667	7.43667	3.36114	2.46e-13	3.12e-10	up	Traes_2DL_30F8555D4.1	Phenylalanine ammonia-lyase [Aegilops tauschii]	sp|Q43210|PALY_WHEAT	Phenylalanine ammonia-lyase OS=Triticum aestivum GN=PAL PE=3 SV=1
Traes_2DL_3118367B8	295.447	698.52	52.6	115.12	1.38555	5.35e-05	0.00330161	up	Traes_2DL_3118367B8.1	PREDICTED: probable pectinesterase/pectinesterase inhibitor 21 [Brachypodium distachyon]	sp|Q8GX86|PME21_ARATH	Probable pectinesterase/pectinesterase inhibitor 21 OS=Arabidopsis thaliana GN=PME21 PE=2 SV=2
Traes_2DL_3214C7F2E	755.323	1393.21	105.417	179.923	1.02864	0.000327393	0.0126402	up	Traes_2DL_3214C7F2E.1	PREDICTED: probable ADP-ribosylation factor GTPase-activating protein AGD11-like [Oryza brachyantha]	sp|Q9LP65|CAR5_ARATH	Protein C2-DOMAIN ABA-RELATED 5 OS=Arabidopsis thaliana GN=CAR5 PE=2 SV=1
Traes_2DL_3A0D67F79	18.5967	46.2967	17.4067	40.7733	1.46879	2.72e-05	0.00196593	up	Traes_2DL_3A0D67F79.1	PREDICTED: probable pectinesterase/pectinesterase inhibitor 21-like [Oryza brachyantha]	sp|Q8GX86|PME21_ARATH	Probable pectinesterase/pectinesterase inhibitor 21 OS=Arabidopsis thaliana GN=PME21 PE=2 SV=2
Traes_2DL_3B0C839E5	57.57	22.67	1.49333	0.55	-1.16782	0.000177793	0.00804143	down	Traes_2DL_3B0C839E5.1	PREDICTED: probable leucine-rich repeat receptor-like protein kinase At5g49770 [Brachypodium distachyon]	sp|Q9LT96|Y5977_ARATH	Probable leucine-rich repeat receptor-like protein kinase At5g49770 OS=Arabidopsis thaliana GN=At5g49770 PE=2 SV=1
Traes_2DL_3C3DA7F54	160.113	366.737	1195.12	2880.85	1.35478	9.87e-06	0.000905857	up	Traes_2DL_3C3DA7F54.1	PREDICTED: protein MIZU-KUSSEI 1-like [Brachypodium distachyon]	-	-
Traes_2DL_415DED284	37.3333	75.6667	7.27333	13.53	1.16008	2.4e-05	0.00178389	up	Traes_2DL_415DED284.1	senescence-associated protein-related similar to senescence-associated protein sag102, partial [Oryza sativa Indica Group]	sp|Q8LGS1|MARD1_ARATH	Protein MARD1 OS=Arabidopsis thaliana GN=MARD1 PE=2 SV=2
Traes_2DL_474AC3773	266.183	107.423	64.6867	23.74	-1.15763	6.1e-05	0.00364816	down	Traes_2DL_474AC3773.1	Endo-1,4-beta-xylanase Z [Aegilops tauschii]	-	-
Traes_2DL_4A4C48C9D	6.66667	0.333333	0.683333	0.03	-3.72228	0.000618854	0.0199766	down	Traes_2DL_4A4C48C9D.1	PREDICTED: xylosyltransferase 1-like [Setaria italica]	sp|Q9FLD7|GT14A_ARATH	Beta-glucuronosyltransferase GlcAT14A OS=Arabidopsis thaliana GN=GLCAT14A PE=2 SV=1
Traes_2DL_4CFD341D6	86.64	19.84	2.42667	0.516667	-1.91028	3.13e-06	0.000368779	down	Traes_2DL_4CFD341D6.2	LRR receptor-like protein kinase 1 [Triticum aestivum]	sp|C0LGH2|Y1561_ARATH	Probable LRR receptor-like serine/threonine-protein kinase At1g56130 OS=Arabidopsis thaliana GN=At1g56130 PE=2 SV=2
Traes_2DL_50F662E15	175.693	58.2067	10.6267	3.31333	-1.4217	2.85e-08	8.43e-06	down	Traes_2DL_50F662E15.1	D-3-phosphoglycerate dehydrogenase, chloroplastic [Triticum urartu]	sp|O49485|SERA1_ARATH	D-3-phosphoglycerate dehydrogenase 1, chloroplastic OS=Arabidopsis thaliana GN=PGDH1 PE=1 SV=1
Traes_2DL_5379C1D05	236.01	101.127	16.9633	6.81	-1.02416	7.23e-05	0.00410802	down	Traes_2DL_5379C1D05.2	Nuclease S1 [Aegilops tauschii]	sp|F4JJL0|ENDO4_ARATH	Endonuclease 4 OS=Arabidopsis thaliana GN=ENDO4 PE=3 SV=1
Traes_2DL_53A42F39A	1816.46	3690.02	125.997	237.323	1.18501	9.07e-06	0.000855225	up	Traes_2DL_53A42F39A.1	PREDICTED: uncharacterized membrane protein At4g09580 [Brachypodium distachyon]	sp|Q8L586|Y4958_ARATH	Uncharacterized membrane protein At4g09580 OS=Arabidopsis thaliana GN=At4g09580 PE=1 SV=1
Traes_2DL_54095DA5D	38.3333	7.33333	7.61333	1.37	-2.20098	1.65e-07	3.58e-05	down	Traes_2DL_54095DA5D.1	PREDICTED: protein NRT1/ PTR FAMILY 4.5-like [Brachypodium distachyon]	sp|Q93VV5|PTR16_ARATH	Protein NRT1/ PTR FAMILY 4.3 OS=Arabidopsis thaliana GN=NPF4.3 PE=2 SV=1
Traes_2DL_54E6F0446	15	1.33333	5.73333	0.463333	-3.17115	9.53e-05	0.00513386	down	Traes_2DL_54E6F0446.1	Myb-related protein Zm1 [Aegilops tauschii]	sp|P20024|MYB1_MAIZE	Myb-related protein Zm1 OS=Zea mays PE=2 SV=1
Traes_2DL_557987E70	58.5833	116.077	6.26	11.5167	1.15073	1.31e-06	0.000190482	up	Traes_2DL_557987E70.1	Os04g0668800 [Oryza sativa Japonica Group]	sp|Q8W485|Y5010_ARATH	Uncharacterized protein At5g50100, mitochondrial OS=Arabidopsis thaliana GN=At5g50100 PE=2 SV=1
Traes_2DL_58A8C528E	62.89	7.35667	16.3967	1.76667	-2.90042	4.68e-14	7.33e-11	down	Traes_2DL_58A8C528E.1	Sugar transport protein 1 [Aegilops tauschii]	sp|Q9LT15|STP10_ARATH	Sugar transport protein 10 OS=Arabidopsis thaliana GN=STP10 PE=2 SV=1
Traes_2DL_59588BD68	16.6667	1.66667	5.92333	0.513333	-3.07872	5.51e-05	0.00335954	down	Traes_2DL_59588BD68.1	Peroxidase 12 [Triticum urartu]	sp|Q96520|PER12_ARATH	Peroxidase 12 OS=Arabidopsis thaliana GN=PER12 PE=1 SV=1
Traes_2DL_5BA00F2A0	82.6133	35.5867	6.18667	2.50333	-1.04372	0.000468651	0.0163326	down	Traes_2DL_5BA00F2A0.1	PREDICTED: homeobox-leucine zipper protein ROC2-like [Brachypodium distachyon]	sp|Q6ZAR0|ROC1_ORYSJ	Homeobox-leucine zipper protein ROC1 OS=Oryza sativa subsp. japonica GN=ROC1 PE=2 SV=1
Traes_2DL_5BAEF2531	118.133	255.497	57.95	114.663	1.26722	6.21e-07	0.000105	up	Traes_2DL_5BAEF2531.1	Nudix hydrolase 8 [Aegilops tauschii]	sp|Q8L7W2|NUDT8_ARATH	Nudix hydrolase 8 OS=Arabidopsis thaliana GN=NUDT8 PE=2 SV=2
Traes_2DL_631322659	217.333	75.3333	15.7167	5.11667	-1.35998	3.13e-09	1.25e-06	down	Traes_2DL_631322659.1	Peptide transporter PTR2 [Aegilops tauschii]	sp|Q8H157|PTR19_ARATH	Protein NRT1/ PTR FAMILY 4.6 OS=Arabidopsis thaliana GN=NPF4.6 PE=1 SV=1
Traes_2DL_6325119EE	212.353	548.053	50.4267	120.503	1.53709	9.83e-08	2.31e-05	up	Traes_2DL_6325119EE.1	Os04g0680300 [Oryza sativa Japonica Group]	-	-
Traes_2DL_634254F09	2206.3	962.117	270.277	110.1	-1.00822	7.94e-06	0.000771184	down	Traes_2DL_634254F09.1	Potassium transporter 1 [Aegilops tauschii]	sp|Q6VVA6|HAK1_ORYSJ	Potassium transporter 1 OS=Oryza sativa subsp. japonica GN=HAK1 PE=1 SV=2
Traes_2DL_69CA30267	242.603	91.3333	7.53667	2.65333	-1.20403	1.67e-05	0.00136118	down	Traes_2DL_69CA30267.2	LRR receptor-like protein kinase 1 [Triticum aestivum]	sp|C0LGH2|Y1561_ARATH	Probable LRR receptor-like serine/threonine-protein kinase At1g56130 OS=Arabidopsis thaliana GN=At1g56130 PE=2 SV=2
Traes_2DL_745120090	2478.96	4699.86	305.44	536.417	1.08044	0.000123148	0.00622246	up	Traes_2DL_745120090.1	Hydrophobic protein LTI6A [Triticum urartu]	sp|Q8H5T6|LTI6A_ORYSJ	Hydrophobic protein LTI6A OS=Oryza sativa subsp. japonica GN=LTI6A PE=2 SV=1
Traes_2DL_74E015594	2198.41	819.77	114.33	39.9233	-1.23371	1.49e-06	0.000208344	down	Traes_2DL_74E015594.1	Potassium transporter 1 [Aegilops tauschii]	sp|Q6VVA6|HAK1_ORYSJ	Potassium transporter 1 OS=Oryza sativa subsp. japonica GN=HAK1 PE=1 SV=2
Traes_2DL_784FC5773	465.703	153.533	15.31	4.65	-1.39269	0.00108698	0.0299918	down	Traes_2DL_784FC5773.2	PREDICTED: probable metal-nicotianamine transporter YSL12 [Brachypodium distachyon]	sp|Q5JQD7|YSL12_ORYSJ	Probable metal-nicotianamine transporter YSL12 OS=Oryza sativa subsp. japonica GN=YSL12 PE=2 SV=2
Traes_2DL_88EECABFE	64.6667	116.667	32.0833	54.17	1.02133	0.000432208	0.0154427	up	Traes_2DL_88EECABFE.1	H0701F11.6 [Oryza sativa Indica Group]	-	-
Traes_2DL_892F83E0B	5604.98	10078.4	254.73	425.57	1.00561	0.000516048	0.0176069	up	Traes_2DL_892F83E0B.1	Sec14 cytosolic factor [Triticum urartu]	sp|Q93ZE9|SFH3_ARATH	Phosphatidylinositol/phosphatidylcholine transfer protein SFH3 OS=Arabidopsis thaliana GN=SFH3 PE=2 SV=1
Traes_2DL_8BDBBE693	283.083	113.71	10.1567	3.79	-1.12678	1.88e-05	0.00147682	down	Traes_2DL_8BDBBE693.1	Anthranilate N-benzoyltransferase protein 1 [Triticum urartu]	sp|Q9FI78|HST_ARATH	Shikimate O-hydroxycinnamoyltransferase OS=Arabidopsis thaliana GN=HST PE=2 SV=1
Traes_2DL_8C21AAAEF	19.8433	1.33	1.16333	0.07	-3.553	1.41e-05	0.00119099	down	Traes_2DL_8C21AAAEF.1	Phenylalanine ammonia-lyase [Aegilops tauschii]	sp|Q43210|PALY_WHEAT	Phenylalanine ammonia-lyase OS=Triticum aestivum GN=PAL PE=3 SV=1
Traes_2DL_8D717B7771	270.497	529.743	19.5267	35.4233	1.11095	7.7e-07	0.000123699	up	Traes_2DL_8D717B7771.1	Os04g0586100 [Oryza sativa Japonica Group]	sp|Q8LGS1|MARD1_ARATH	Protein MARD1 OS=Arabidopsis thaliana GN=MARD1 PE=2 SV=2
Traes_2DL_909D304F6	30.7567	84.0833	1.64333	4.16667	1.58883	3.31e-06	0.000385868	up	Traes_2DL_909D304F6.1	Os07g0160300 [Oryza sativa Japonica Group]	-	-
Traes_2DL_90E6FC6FA	31.34	11.0767	6.04	2	-1.33248	0.000871556	0.0255953	down	Traes_2DL_90E6FC6FA.1	PREDICTED: probable amino acid permease 7 [Brachypodium distachyon]	sp|Q38967|AAP2_ARATH	Amino acid permease 2 OS=Arabidopsis thaliana GN=AAP2 PE=1 SV=1
Traes_2DL_92FA97E701	23	58.3333	54.4167	131.647	1.5132	3.29e-05	0.00226915	up	Traes_2DL_92FA97E701.1	PREDICTED: probable metal-nicotianamine transporter YSL17 [Brachypodium distachyon]	sp|Q6ZGM7|YSL7_ORYSJ	Probable metal-nicotianamine transporter YSL7 OS=Oryza sativa subsp. japonica GN=YSL7 PE=2 SV=1
Traes_2DL_95149ED20	746	1724.3	77.1333	164.957	1.36708	1.08e-06	0.000164216	up	Traes_2DL_95149ED20.1	PREDICTED: probable ribonuclease P/MRP protein subunit POP5 [Brachypodium distachyon]	sp|Q6AWV1|POP5_ARATH	Probable ribonuclease P/MRP protein subunit POP5 OS=Arabidopsis thaliana GN=EMB1687 PE=2 SV=1
Traes_2DL_9800294AD	128.57	31.2167	28.2567	6.32	-1.86779	1.3e-06	0.00018936	down	Traes_2DL_9800294AD.1	Oligopeptide transporter 4 [Triticum urartu]	sp|Q9FME8|OPT4_ARATH	Oligopeptide transporter 4 OS=Arabidopsis thaliana GN=OPT4 PE=1 SV=1
Traes_2DL_98E20DC66	14	28.67	3.03	5.75	1.18741	0.000796257	0.0239549	up	Traes_2DL_98E20DC66.1	Os04g0586100 [Oryza sativa Japonica Group]	-	-
Traes_2DL_A1A66D0AE	30.3333	74	6.96333	15.48	1.44346	1.03e-05	0.000932304	up	Traes_2DL_A1A66D0AE.1	Os04g0558700 [Oryza sativa Japonica Group]	-	-
Traes_2DL_A270533A81	3991.75	9101.08	637.65	1342.42	1.34382	7.94e-06	0.000771184	up	Traes_2DL_A270533A81.1	PREDICTED: protein MIZU-KUSSEI 1-like [Oryza brachyantha]	sp|O22227|MIZ1_ARATH	Protein MIZU-KUSSEI 1 OS=Arabidopsis thaliana GN=MIZ1 PE=1 SV=1
Traes_2DL_A381337F4	19.2967	3.68	0.176667	0.0366667	-2.1786	6.63e-05	0.00385363	down	Traes_2DL_A381337F4.1	Lupus brain antigen 1-like protein [Aegilops tauschii]	sp|O15050|TRNK1_HUMAN	TPR and ankyrin repeat-containing protein 1 OS=Homo sapiens GN=TRANK1 PE=2 SV=4
Traes_2DL_ABA700EBD	519.053	228.91	20.0133	8.22333	-1.0132	9.45e-07	0.000146096	down	Traes_2DL_ABA700EBD.1	glycerol kinase [Triticum aestivum]	sp|Q9M8L4|GLPK_ARATH	Glycerol kinase OS=Arabidopsis thaliana GN=GLPK PE=1 SV=1
Traes_2DL_AD616CD82	325.597	835.34	152.64	350.607	1.47993	3.3e-07	6.32e-05	up	Traes_2DL_AD616CD82.3	Ananain [Triticum urartu]	sp|O23791|BROM1_ANACO	Fruit bromelain OS=Ananas comosus PE=1 SV=1
Traes_2DL_AE9EA2DBA	289.62	121.24	7.01333	2.76333	-1.07285	3.33e-06	0.00038789	down	Traes_2DL_AE9EA2DBA.2	Glycogenin-2 [Aegilops tauschii]	sp|Q8GWB7|GUX6_ARATH	Inositol phosphorylceramide glucuronosyltransferase 1 OS=Arabidopsis thaliana GN=IPUT1 PE=1 SV=1
Traes_2DL_B0054AAC7	105	45	5.15667	2.06333	-1.04962	0.000102814	0.00543376	down	Traes_2DL_B0054AAC7.2	PREDICTED: probable leucine-rich repeat receptor-like serine/threonine-protein kinase At3g14840-like [Oryza brachyantha]	sp|C0LGN2|Y3148_ARATH	Probable leucine-rich repeat receptor-like serine/threonine-protein kinase At3g14840 OS=Arabidopsis thaliana GN=LRR-RLK PE=2 SV=1
Traes_2DL_B06BF22B2	86.2233	169.017	11.5933	21.0167	1.1189	0.000404455	0.0146905	up	Traes_2DL_B06BF22B2.2	U-box domain-containing protein 7 [Triticum urartu]	sp|O48700|PUB6_ARATH	U-box domain-containing protein 6 OS=Arabidopsis thaliana GN=PUB6 PE=2 SV=2
Traes_2DL_B08F158E1	45.4167	95.2233	4.61667	9.04667	1.24323	7.46e-07	0.000120662	up	Traes_2DL_B08F158E1.1	Os04g0687300 [Oryza sativa Japonica Group]	-	-
Traes_2DL_B16768850	118.11	45.71	10.6533	3.85	-1.21421	0.000835212	0.0247896	down	Traes_2DL_B16768850.2	PREDICTED: aldose 1-epimerase-like [Brachypodium distachyon]	sp|Q9GKX6|GALM_PIG	Aldose 1-epimerase OS=Sus scrofa GN=GALM PE=2 SV=1
Traes_2DL_B5F7BDF13	12	0.666667	1.49333	0.0766667	-3.78337	2.06e-06	0.00026671	down	Traes_2DL_B5F7BDF13.1	Os02g0227100 [Oryza sativa Japonica Group]	-	-
Traes_2DL_B68F2E4CC	5.66667	0	0.54	0.001	-5.44977	0.000185068	0.00827071	down	Traes_2DL_B68F2E4CC.1	OSJNBa0070C17.11 [Oryza sativa Japonica Group]	sp|Q00451|PRF1_SOLLC	36.4 kDa proline-rich protein OS=Solanum lycopersicum GN=TPRP-F1 PE=2 SV=1
Traes_2DL_B7ABC1CB9	268.83	517.983	63.5	113.357	1.10585	2.15e-05	0.00163517	up	Traes_2DL_B7ABC1CB9.2	Os02g0592400 [Oryza sativa Japonica Group]	-	-
Traes_2DL_B87857C02	437.307	144.13	127.367	38.0067	-1.44712	0.000393344	0.0144124	down	Traes_2DL_B87857C02.1	Lysosomal beta glucosidase [Triticum urartu]	sp|A7LXU3|BGH3B_BACO1	Beta-glucosidase BoGH3B OS=Bacteroides ovatus (strain ATCC 8483 / DSM 1896 / JCM 5824 / NCTC 11153) GN=BACOVA_02659 PE=1 SV=1
Traes_2DL_B9574CFF6	9.99333	0.666667	0.646667	0.04	-3.50246	0.000186742	0.00831535	down	Traes_2DL_B9574CFF6.1	Peroxidase 12 [Aegilops tauschii]	sp|Q96520|PER12_ARATH	Peroxidase 12 OS=Arabidopsis thaliana GN=PER12 PE=1 SV=1
Traes_2DL_B9663237F	172.637	72.8633	76.8	29.27	-1.08492	0.000183212	0.0082087	down	Traes_2DL_B9663237F.1	PREDICTED: exopolygalacturonase-like [Brachypodium distachyon]	sp|P35337|PGLR_BRANA	Polygalacturonase OS=Brassica napus PE=2 SV=1
Traes_2DL_B98FDF67A1	57.9967	109.997	10.3733	18.27	1.07512	0.00100555	0.0282828	up	Traes_2DL_B98FDF67A1.1	Os02g0509600 [Oryza sativa Japonica Group]	-	-
Traes_2DL_BA1B746DF	1.66667	41.6967	0.18	4.28667	4.74847	0.000567237	0.0187861	up	Traes_2DL_BA1B746DF.1	MLP-like protein 423 [Aegilops tauschii]	sp|Q93VR4|ML423_ARATH	MLP-like protein 423 OS=Arabidopsis thaliana GN=MLP423 PE=2 SV=1
Traes_2DL_BBE65D431	19.6467	4.33333	0.446667	0.0933333	-1.99236	0.000300138	0.0118424	down	Traes_2DL_BBE65D431.3	PREDICTED: pre-mRNA-processing-splicing factor 8-like, partial [Musa acuminata subsp. malaccensis]	sp|Q99PV0|PRP8_MOUSE	Pre-mRNA-processing-splicing factor 8 OS=Mus musculus GN=Prpf8 PE=1 SV=2
Traes_2DL_BD9A8D711	145.483	63.3533	7.50667	3.05667	-1.01257	1.9e-05	0.00148522	down	Traes_2DL_BD9A8D711.1	PREDICTED: probable staphylococcal-like nuclease CAN3 isoform X2 [Setaria italica]	sp|Q2QYR1|CAN3_ORYSJ	Probable staphylococcal-like nuclease CAN3 OS=Oryza sativa subsp. japonica GN=Os12g0109200 PE=2 SV=2
Traes_2DL_BE8C4E023	10.6567	1	0.533333	0.0466667	-3.10133	0.000164533	0.00760112	down	Traes_2DL_BE8C4E023.1	Disease resistance protein RPM1 [Aegilops tauschii]	sp|Q39214|RPM1_ARATH	Disease resistance protein RPM1 OS=Arabidopsis thaliana GN=RPM1 PE=1 SV=1
Traes_2DL_C1DE1FE24	14509	30357.4	1168.06	2265.64	1.22515	2.27e-05	0.0017025	up	Traes_2DL_C1DE1FE24.1	Os04g0282200 [Oryza sativa Japonica Group]	-	-
Traes_2DL_C5C149794	194.647	66.1533	34.0533	10.7267	-1.38283	3.11e-08	8.94e-06	down	Traes_2DL_C5C149794.1	ammonium transporter Amt1;2, partial [Triticum aestivum]	sp|Q7XQ12|AMT11_ORYSJ	Ammonium transporter 1 member 1 OS=Oryza sativa subsp. japonica GN=AMT1-1 PE=2 SV=1
Traes_2DL_C64A17D8F	160.03	41.2967	16.0867	3.84333	-1.80436	1.07e-06	0.000163326	down	Traes_2DL_C64A17D8F.1	Oligopeptide transporter 4 [Aegilops tauschii]	sp|Q9FME8|OPT4_ARATH	Oligopeptide transporter 4 OS=Arabidopsis thaliana GN=OPT4 PE=1 SV=1
Traes_2DL_CCB028478	106.123	240.463	34.8433	73.2467	1.36062	1.57e-05	0.00128742	up	Traes_2DL_CCB028478.1	PREDICTED: probable pectinesterase/pectinesterase inhibitor 21 [Brachypodium distachyon]	sp|Q8GX86|PME21_ARATH	Probable pectinesterase/pectinesterase inhibitor 21 OS=Arabidopsis thaliana GN=PME21 PE=2 SV=2
Traes_2DL_D0582A4B1	18.3333	4.66667	1.08667	0.256667	-1.76843	0.0010358	0.0289499	down	Traes_2DL_D0582A4B1.1	Zinc transporter 1 [Aegilops tauschii]	sp|A3BI11|ZIP8_ORYSJ	Zinc transporter 8 OS=Oryza sativa subsp. japonica GN=ZIP8 PE=2 SV=1
Traes_2DL_D4AAE1E4C	53.6567	12.3333	1.42333	0.303333	-1.92038	7.98e-07	0.000127321	down	Traes_2DL_D4AAE1E4C.1	Disease resistance protein RPS2 [Aegilops tauschii]	sp|Q42484|RPS2_ARATH	Disease resistance protein RPS2 OS=Arabidopsis thaliana GN=RPS2 PE=1 SV=1
Traes_2DL_D54054567	167.503	67.3833	18.7267	7.08667	-1.11763	1.89e-05	0.00147962	down	Traes_2DL_D54054567.1	Nuclease PA3 [Aegilops tauschii]	sp|Q9SXA6|ENDO1_ARATH	Endonuclease 1 OS=Arabidopsis thaliana GN=ENDO1 PE=1 SV=1
Traes_2DL_DB8D84D4C	5.34333	21.0433	0.356667	1.29	2.10696	9.26e-05	0.00503382	up	Traes_2DL_DB8D84D4C.2	S-locus receptor-like kinase RLK11 [Oryza sativa]	sp|O81906|B120_ARATH	G-type lectin S-receptor-like serine/threonine-protein kinase B120 OS=Arabidopsis thaliana GN=B120 PE=2 SV=1
Traes_2DL_DBF946197	558.887	236.433	7.31	2.92667	-1.07649	6.4e-05	0.00375952	down	Traes_2DL_DBF946197.2	Eukaryotic translation initiation factor 4G [Aegilops tauschii]	sp|B9FXV5|IF4G_ORYSJ	Eukaryotic translation initiation factor 4G OS=Oryza sativa subsp. japonica GN=Os07g0555200 PE=2 SV=2
Traes_2DL_E2F6CE2D9	64.39	27.8733	2.46	0.996667	-1.04372	0.000350504	0.0132712	down	Traes_2DL_E2F6CE2D9.1	somatic embryogenesis receptor kinase 1 [Triticum aestivum]	sp|Q94AG2|SERK1_ARATH	Somatic embryogenesis receptor kinase 1 OS=Arabidopsis thaliana GN=SERK1 PE=1 SV=2
Traes_2DL_E6C4F6B59	151.12	46.4233	9.81	2.82333	-1.52954	6.85e-11	4.28e-08	down	Traes_2DL_E6C4F6B59.1	ammonium transporter [Triticum aestivum]	sp|Q7XQ12|AMT11_ORYSJ	Ammonium transporter 1 member 1 OS=Oryza sativa subsp. japonica GN=AMT1-1 PE=2 SV=1
Traes_2DL_E95A6A101	1570.04	3265.33	102.65	198.187	1.21407	3.37e-05	0.00231101	up	Traes_2DL_E95A6A101.2	PREDICTED: aspartic proteinase-like protein 2 [Brachypodium distachyon]	sp|Q9S9K4|ASPL2_ARATH	Aspartic proteinase-like protein 2 OS=Arabidopsis thaliana GN=At1g65240 PE=1 SV=2
Traes_2DL_E9EDD2D51	44.8867	18.0133	1.48333	0.566667	-1.14427	0.00190015	0.0442022	down	Traes_2DL_E9EDD2D51.2	OSJNBb0040D15.5 [Oryza sativa Japonica Group]	-	-
Traes_2DL_EDB6FEF3B	5.26667	0	0.476667	0.001	-5.37351	0.000292853	0.0116348	down	Traes_2DL_EDB6FEF3B.1	PREDICTED: probable purine permease 11 [Brachypodium distachyon]	sp|Q9LPF6|PUP11_ARATH	Probable purine permease 11 OS=Arabidopsis thaliana GN=PUP11 PE=1 SV=1
Traes_2DL_EEEBD04E9	11.31	0	1.15667	0.001	-6.44736	3.52e-07	6.69e-05	down	Traes_2DL_EEEBD04E9.1	Blue copper protein [Triticum urartu]	sp|P80728|MAVI_CUCPE	Mavicyanin OS=Cucurbita pepo PE=1 SV=1
Traes_2DL_F12630493	863.597	2504.14	111.11	295.973	1.67777	9.82e-08	2.31e-05	up	Traes_2DL_F12630493.1	OJ000126_13.6 [Oryza sativa Japonica Group]	-	-
Traes_2DL_F47B9B20E	19.57	52.6233	9.95667	23.5167	1.52859	0.00135593	0.0351206	up	Traes_2DL_F47B9B20E.1	flavanone 3-hydroxylase, partial [Triticum aestivum]	sp|P28038|FL3H_HORVU	Naringenin,2-oxoglutarate 3-dioxygenase OS=Hordeum vulgare PE=2 SV=1
Traes_2DL_F4B124BC5	15.3733	46.65	1.94667	5.45667	1.75173	4.83e-08	1.28e-05	up	Traes_2DL_F4B124BC5.1	Os04g0586100 [Oryza sativa Japonica Group]	-	-
Traes_2DL_F6DE8BE15	174.1	327.727	16.17	28.5033	1.07319	2.62e-05	0.00191399	up	Traes_2DL_F6DE8BE15.1	PREDICTED: F-box protein At1g47056-like [Brachypodium distachyon]	-	-
Traes_2DL_FAF4631B2	8.66667	0.666667	0.43	0.03	-3.33723	0.000281022	0.0113477	down	Traes_2DL_FAF4631B2.1	Peptide transporter PTR1 [Aegilops tauschii]	sp|Q93VV5|PTR16_ARATH	Protein NRT1/ PTR FAMILY 4.3 OS=Arabidopsis thaliana GN=NPF4.3 PE=2 SV=1
Traes_2DS_026684D32	2157.83	5808.71	297.733	741.73	1.57913	1.32e-06	0.000190553	up	Traes_2DS_026684D32.2	PREDICTED: monoacylglycerol lipase ABHD6-like [Brachypodium distachyon]	sp|Q8R2Y0|ABHD6_MOUSE	Monoacylglycerol lipase ABHD6 OS=Mus musculus GN=Abhd6 PE=1 SV=1
Traes_2DS_0F2C6A075	46.1767	18.07	1.74333	0.646667	-1.18867	0.000317493	0.0123855	down	Traes_2DS_0F2C6A075.1	cysteine-rich receptor kinase [Triticum aestivum]	sp|Q8GYA4|CRK10_ARATH	Cysteine-rich receptor-like protein kinase 10 OS=Arabidopsis thaliana GN=CRK10 PE=1 SV=3
Traes_2DS_0FF13778E	37.8633	6.99667	2.07333	0.36	-2.21965	1.21e-06	0.00017923	down	Traes_2DS_0FF13778E.2	Cysteine-rich receptor-like protein kinase 8 [Aegilops tauschii]	sp|Q9C5S9|CRK6_ARATH	Cysteine-rich receptor-like protein kinase 6 OS=Arabidopsis thaliana GN=CRK6 PE=1 SV=1
Traes_2DS_1125D8A30	8.64	0	0.433333	0.001	-6.05533	1.17e-05	0.00103209	down	Traes_2DS_1125D8A30.1	Secologanin synthase [Aegilops tauschii]	sp|Q9ASR3|C7091_ARATH	Cytochrome P450 709B1 OS=Arabidopsis thaliana GN=CYP709B1 PE=2 SV=1
Traes_2DS_11AA87593	38.1933	68.63	3.99333	6.64	1.00196	0.000521176	0.0177048	up	Traes_2DS_11AA87593.1	Polyubiquitin-C [Triticum urartu]	sp|P46575|RL40_EIMBO	Ubiquitin-60S ribosomal protein L40 OS=Eimeria bovis PE=2 SV=2
Traes_2DS_20F748657	97.5267	4.33333	8.4	0.346667	-4.30443	4.72e-26	5.09e-22	down	Traes_2DS_20F748657.2	homeodomain leucine zipper protein class 1 [Hordeum vulgare subsp. vulgare]	sp|Q7XI85|HOX14_ORYSJ	Homeobox-leucine zipper protein HOX14 OS=Oryza sativa subsp. japonica GN=HOX14 PE=2 SV=1
Traes_2DS_28CA50371	7.47	55.0667	0.433333	3.49667	2.72055	1.83e-10	1.05e-07	up	Traes_2DS_28CA50371.1	Phenylalanine ammonia-lyase [Aegilops tauschii]	sp|Q43210|PALY_WHEAT	Phenylalanine ammonia-lyase OS=Triticum aestivum GN=PAL PE=3 SV=1
Traes_2DS_2D499E56F	4.14	62.1133	0.783333	12.5533	3.68529	2.01e-09	8.45e-07	up	Traes_2DS_2D499E56F.1	4-coumarate:coenzyme A ligase [Lolium perenne]	sp|Q6ZAC1|4CL5_ORYSJ	Probable 4-coumarate--CoA ligase 5 OS=Oryza sativa subsp. japonica GN=4CL5 PE=2 SV=1
Traes_2DS_30775DCAD	369.797	63.6367	43.7533	7.04333	-2.35813	3.58e-22	2.21e-18	down	Traes_2DS_30775DCAD.1	Ribonuclease 1 [Triticum urartu]	sp|P42813|RNS1_ARATH	Ribonuclease 1 OS=Arabidopsis thaliana GN=RNS1 PE=1 SV=1
Traes_2DS_3091F29FD	51	14.6667	9.18	2.46	-1.62485	1.41e-06	0.000200624	down	Traes_2DS_3091F29FD.1	Cysteine-rich receptor-like protein kinase 10 [Aegilops tauschii]	sp|Q8S9L6|CRK29_ARATH	Cysteine-rich receptor-like protein kinase 29 OS=Arabidopsis thaliana GN=CRK29 PE=2 SV=1
Traes_2DS_3791A8A36	62.8333	5.66667	2.09667	0.173333	-3.24932	3.5e-12	3.02e-09	down	Traes_2DS_3791A8A36.1	Phenylalanine ammonia-lyase [Aegilops tauschii]	sp|Q43210|PALY_WHEAT	Phenylalanine ammonia-lyase OS=Triticum aestivum GN=PAL PE=3 SV=1
Traes_2DS_3D954C125	57.58	18	6.90667	2.01333	-1.47241	3.46e-05	0.00236071	down	Traes_2DS_3D954C125.1	zn-dependent hydrolase, partial [Oryza sativa Indica Group]	-	-
Traes_2DS_40CE2D904	326.507	724.67	101.047	207.993	1.30574	8.35e-05	0.00462726	up	Traes_2DS_40CE2D904.2	Septum-promoting GTP-binding protein 1 [Triticum urartu]	sp|P87027|SPG1_SCHPO	Septum-promoting GTP-binding protein 1 OS=Schizosaccharomyces pombe (strain 972 / ATCC 24843) GN=spg1 PE=1 SV=1
Traes_2DS_5B4AC5553	63.8667	200.52	4.81667	13.9667	1.81499	4.43e-09	1.7e-06	up	Traes_2DS_5B4AC5553.1	Os03g0381500 [Oryza sativa Japonica Group]	-	-
Traes_2DS_5DD589A3D	578.61	1256.21	57.9333	115.843	1.25614	3.73e-06	0.000423028	up	Traes_2DS_5DD589A3D.2	Os07g0592000 [Oryza sativa Japonica Group]	sp|O80641|GASA8_ARATH	Gibberellin-regulated protein 8 OS=Arabidopsis thaliana GN=At2g39540 PE=2 SV=1
Traes_2DS_632399075	5.66667	0	0.516667	0.001	-5.45154	0.000192894	0.00852329	down	Traes_2DS_632399075.1	Phenylalanine ammonia-lyase [Aegilops tauschii]	sp|Q43210|PALY_WHEAT	Phenylalanine ammonia-lyase OS=Triticum aestivum GN=PAL PE=3 SV=1
Traes_2DS_688B07E1E	3.66667	15	0.7	2.68333	2.1852	0.00036357	0.0136648	up	Traes_2DS_688B07E1E.1	Germin-like protein 1-2 [Aegilops tauschii]	sp|Q94JF3|GL12_ORYSJ	Germin-like protein 1-2 OS=Oryza sativa subsp. japonica GN=Os01g0705100 PE=3 SV=1
Traes_2DS_851973269	26.3333	50	2.08667	3.7	1.06874	0.00140705	0.0359267	up	Traes_2DS_851973269.2	PREDICTED: monoacylglycerol lipase abhd6-B-like [Setaria italica]	sp|O05235|YUGF_BACSU	Uncharacterized hydrolase YugF OS=Bacillus subtilis (strain 168) GN=yugF PE=3 SV=1
Traes_2DS_8AEDC705C	23.29	43.9067	17.93	30.04	1.07532	0.000714953	0.02223	up	Traes_2DS_8AEDC705C.1	Os07g0685500 [Oryza sativa Japonica Group]	-	-
Traes_2DS_8F350C908	36.9967	142.997	8.89	31.3333	2.08168	2.06e-11	1.42e-08	up	Traes_2DS_8F350C908.1	carbohydrate transporter/ sugar porter [Zea mays]	sp|O64515|OCT2_ARATH	Organic cation/carnitine transporter 2 OS=Arabidopsis thaliana GN=OCT2 PE=2 SV=1
Traes_2DS_97EC0E281	13.69	32.94	4.37667	9.5	1.38524	0.000857976	0.025274	up	Traes_2DS_97EC0E281.1	Adipocyte plasma membrane-associated protein [Aegilops tauschii]	sp|Q9M1B4|SSL13_ARATH	Protein STRICTOSIDINE SYNTHASE-LIKE 13 OS=Arabidopsis thaliana GN=SSL13 PE=1 SV=1
Traes_2DS_9A13CC9C0	589.293	222.76	59.7533	21.0833	-1.21128	5.84e-06	0.000607275	down	Traes_2DS_9A13CC9C0.1	Trehalose-phosphate phosphatase [Aegilops tauschii]	sp|Q7XI41|TPP3_ORYSJ	Probable trehalose-phosphate phosphatase 3 OS=Oryza sativa subsp. japonica GN=TPP3 PE=2 SV=1
Traes_2DS_9B86CE58D	46.6667	106.677	1.84667	3.91	1.33957	6.62e-07	0.000109209	up	Traes_2DS_9B86CE58D.1	Alpha-L-arabinofuranosidase 1 [Aegilops tauschii]	sp|Q9SG80|ASD1_ARATH	Alpha-L-arabinofuranosidase 1 OS=Arabidopsis thaliana GN=ASD1 PE=1 SV=1
Traes_2DS_9CAAFC49D	3088.45	6020.49	183.3	332.117	1.12906	1.75e-05	0.00140248	up	Traes_2DS_9CAAFC49D.1	PREDICTED: ELMO domain-containing protein A [Brachypodium distachyon]	sp|Q54YW1|ELMOA_DICDI	ELMO domain-containing protein A OS=Dictyostelium discoideum GN=elmoA PE=1 SV=1
Traes_2DS_9CB714718	6	0.333333	0.74	0.0366667	-3.56639	0.00215713	0.0478294	down	Traes_2DS_9CB714718.1	Lectin-domain containing receptor kinase A4.3 [Aegilops tauschii]	sp|O80939|LRK41_ARATH	L-type lectin-domain containing receptor kinase IV.1 OS=Arabidopsis thaliana GN=LECRK41 PE=2 SV=1
Traes_2DS_A12C5002D	4.66667	0	0.573333	0.001	-5.19315	0.000960007	0.027368	down	Traes_2DS_A12C5002D.1	Ribonuclease 1 [Aegilops tauschii]	sp|P42813|RNS1_ARATH	Ribonuclease 1 OS=Arabidopsis thaliana GN=RNS1 PE=1 SV=1
Traes_2DS_A63DED725	23.96	8.11	0.783333	0.246667	-1.42472	0.00208119	0.0467587	down	Traes_2DS_A63DED725.1	Os07g0642400 [Oryza sativa Japonica Group]	sp|Q14527|HLTF_HUMAN	Helicase-like transcription factor OS=Homo sapiens GN=HLTF PE=1 SV=2
Traes_2DS_A8B23EC52	24.3333	5	0.943333	0.18	-2.06531	5.16e-05	0.00322537	down	Traes_2DS_A8B23EC52.1	PREDICTED: ABC transporter G family member 24-like [Brachypodium distachyon]	sp|Q9FF46|AB28G_ARATH	ABC transporter G family member 28 OS=Arabidopsis thaliana GN=ABCG28 PE=3 SV=1
Traes_2DS_AD8820C42	57.6667	10	7.7	1.25	-2.32642	2.52e-10	1.4e-07	down	Traes_2DS_AD8820C42.1	WRKY42 transcription factor, partial [Triticum aestivum]	sp|Q8H0Y8|WRK41_ARATH	Probable WRKY transcription factor 41 OS=Arabidopsis thaliana GN=WRKY41 PE=2 SV=2
Traes_2DS_BB63C229F	66.6833	24.8167	9.75333	3.39333	-1.24265	7.36e-05	0.00416518	down	Traes_2DS_BB63C229F.1	PREDICTED: probable protein phosphatase 2C 62 [Brachypodium distachyon]	sp|Q0D673|P2C62_ORYSJ	Probable protein phosphatase 2C 62 OS=Oryza sativa subsp. japonica GN=Os07g0507000 PE=2 SV=1
Traes_2DS_C69824B98	7.35333	0	0.276667	0.001	-5.82332	1.63e-05	0.00132978	down	Traes_2DS_C69824B98.1	Lectin-domain containing receptor kinase A4.3 [Aegilops tauschii]	sp|Q9M345|LRK42_ARATH	L-type lectin-domain containing receptor kinase IV.2 OS=Arabidopsis thaliana GN=LECRK42 PE=2 SV=1
Traes_2DS_CE8953DB0	5.66667	24.71	0.683333	2.71	2.22759	4.18e-06	0.000460152	up	Traes_2DS_CE8953DB0.1	Solute carrier family 22 member 3 [Aegilops tauschii]	sp|Q9SA38|OCT3_ARATH	Organic cation/carnitine transporter 3 OS=Arabidopsis thaliana GN=OCT3 PE=2 SV=1
Traes_2DS_D37817094	507.387	928.2	45.1467	76.59	1.01174	0.000600124	0.0195033	up	Traes_2DS_D37817094.1	Protein RUPTURED POLLEN GRAIN 1 [Aegilops tauschii]	sp|Q8W0K2|SWT6B_ORYSJ	Bidirectional sugar transporter SWEET6b OS=Oryza sativa subsp. japonica GN=SWEET6B PE=2 SV=1
Traes_2DS_E74DF5D13	10.3333	0.333333	2.06667	0.06	-4.38618	4.26e-06	0.000467025	down	Traes_2DS_E74DF5D13.1	PREDICTED: ABC transporter G family member 24-like [Brachypodium distachyon]	sp|Q9MAG3|AB24G_ARATH	ABC transporter G family member 24 OS=Arabidopsis thaliana GN=ABCG24 PE=2 SV=2
Traes_2DS_EBEF8CBBB	142.333	269.667	16.66	28.9733	1.06243	6.4e-05	0.00375952	up	Traes_2DS_EBEF8CBBB.1	PREDICTED: 18.8 kDa class V heat shock protein [Brachypodium distachyon]	sp|Q7EZ57|HS188_ORYSJ	18.8 kDa class V heat shock protein OS=Oryza sativa subsp. japonica GN=HSP18.8 PE=2 SV=1
Traes_2DS_EDECAEBE0	6853.42	16223	674.85	1467.54	1.38536	1.16e-05	0.00102347	up	Traes_2DS_EDECAEBE0.1	PREDICTED: probable calcium-binding protein CML24 [Brachypodium distachyon]	sp|Q7XHW4|CML24_ORYSJ	Probable calcium-binding protein CML24 OS=Oryza sativa subsp. japonica GN=CML24 PE=2 SV=1
Traes_2DS_F24B59683	4070.81	7792.61	167.177	297.563	1.10735	2.75e-05	0.00198114	up	Traes_2DS_F24B59683.1	TBC1 domain family member 15 [Aegilops tauschii]	sp|Q9CXF4|TBC15_MOUSE	TBC1 domain family member 15 OS=Mus musculus GN=Tbc1d15 PE=1 SV=1
Traes_2DS_F467ADBE7	101.717	17	30.15	4.65667	-2.41245	6.48e-17	1.86e-13	down	Traes_2DS_F467ADBE7.1	aleurone ribonuclease, partial [Hordeum vulgare subsp. vulgare]	sp|P42815|RNS3_ARATH	Ribonuclease 3 OS=Arabidopsis thaliana GN=RNS3 PE=2 SV=1
Traes_2DS_F6307AF21	27.92	3.33333	3.38667	0.38	-2.81982	5.15e-07	9.06e-05	down	Traes_2DS_F6307AF21.1	4-coumarate:coenzyme A ligase [Lolium perenne]	sp|O24145|4CL1_TOBAC	4-coumarate--CoA ligase 1 OS=Nicotiana tabacum GN=4CL1 PE=2 SV=1
Traes_2DS_FA2BDB1FD	4.33333	0	0.206667	0.001	-5.08639	0.00193282	0.0445989	down	Traes_2DS_FA2BDB1FD.1	Os04g0182900 [Oryza sativa Japonica Group]	sp|Q97EX8|GATA2_CLOAB	Glutamyl-tRNA(Gln) amidotransferase subunit A 2 OS=Clostridium acetobutylicum (strain ATCC 824 / DSM 792 / JCM 1419 / LMG 5710 / VKM B-1787) GN=gatA2 PE=3 SV=1
Traes_2DS_FE62DB7F5	32.3333	9.66667	2.21333	0.616667	-1.55565	5.73e-05	0.0034693	down	Traes_2DS_FE62DB7F5.1	Transcription factor bHLH47 [Aegilops tauschii]	sp|Q9SN74|BH047_ARATH	Transcription factor bHLH47 OS=Arabidopsis thaliana GN=BHLH47 PE=2 SV=1
Traes_3AL_04CD57FC2	12.3333	1	0.706667	0.05	-3.3251	9.34e-06	0.000873004	down	Traes_3AL_04CD57FC2.1	Mitochondrial inner membrane magnesium transporter mrs2 [Aegilops tauschii]	sp|Q8S1N1|MRS2E_ORYSJ	Magnesium transporter MRS2-E OS=Oryza sativa subsp. japonica GN=MRS2-E PE=2 SV=1
Traes_3AL_09BDFC4B4	32.6667	66.2933	1.73	3.26	1.18712	0.000129514	0.00642004	up	Traes_3AL_09BDFC4B4.2	-	-	-
Traes_3AL_126D4E648	548.817	1609.14	45.4	123.233	1.71097	4.44e-07	8.12e-05	up	Traes_3AL_126D4E648.2	U-box domain-containing protein 6 [Triticum urartu]	sp|Q8LBZ4|OTU_ARATH	OTU domain-containing protein At3g57810 OS=Arabidopsis thaliana GN=At3g57810 PE=2 SV=1
Traes_3AL_14A36F545	9.33333	0	0.673333	0.001	-6.16146	4.31e-05	0.0027924	down	Traes_3AL_14A36F545.1	Gibberellin 2-beta-dioxygenase [Triticum urartu]	sp|Q9XG83|G2OX_PHACN	Gibberellin 2-beta-dioxygenase OS=Phaseolus coccineus GN=GA2OX1 PE=2 SV=1
Traes_3AL_18B03D894	8062.54	20195.7	893.847	2069.52	1.48094	3.8e-06	0.000429162	up	Traes_3AL_18B03D894.1	SNAP25 homologous protein SNAP33 [Triticum urartu]	sp|Q9S7P9|SNP33_ARATH	SNAP25 homologous protein SNAP33 OS=Arabidopsis thaliana GN=SNAP33 PE=1 SV=1
Traes_3AL_2D2506693	6943.81	15849.1	290.483	617.32	1.35042	1.5e-05	0.00123943	up	Traes_3AL_2D2506693.1	Rho guanine nucleotide exchange factor 8 [Triticum urartu]	sp|Q9LV40|ROGF8_ARATH	Rho guanine nucleotide exchange factor 8 OS=Arabidopsis thaliana GN=ROPGEF8 PE=1 SV=1
Traes_3AL_2DFA99E9A	135.587	51.3467	6.01333	2.14	-1.22217	1.23e-06	0.000181555	down	Traes_3AL_2DFA99E9A.1	PREDICTED: probable NAD kinase 1-like [Oryza brachyantha]	sp|Q5JK52|NADK1_ORYSJ	Probable NAD kinase 1 OS=Oryza sativa subsp. japonica GN=Os01g0957000 PE=2 SV=1
Traes_3AL_3200489D8	5.95333	0.333333	0.373333	0.02	-3.60531	0.00081081	0.0242658	down	Traes_3AL_3200489D8.1	Disease resistance protein RGA2 [Aegilops tauschii]	sp|Q7XBQ9|RGA2_SOLBU	Disease resistance protein RGA2 OS=Solanum bulbocastanum GN=RGA2 PE=1 SV=1
Traes_3AL_3399B4022	1285.85	2593.98	36.94	69.6167	1.18499	6.26e-05	0.00371121	up	Traes_3AL_3399B4022.2	Diacylglycerol kinase iota [Triticum urartu]	sp|Q9C5E5|DGK5_ARATH	Diacylglycerol kinase 5 OS=Arabidopsis thaliana GN=DGK5 PE=2 SV=1
Traes_3AL_504F7F2BB	95.5667	39.3967	2.46667	0.95	-1.09816	1.43e-05	0.00120054	down	Traes_3AL_504F7F2BB.1	ABC transporter B family member 4 [Triticum urartu]	sp|O80725|AB4B_ARATH	ABC transporter B family member 4 OS=Arabidopsis thaliana GN=ABCB4 PE=1 SV=1
Traes_3AL_51989AB3B	297.457	668.237	32.3067	67.26	1.33043	1.32e-05	0.00112974	up	Traes_3AL_51989AB3B.2	PREDICTED: ras-related protein Rab11C-like [Brachypodium distachyon]	sp|Q40193|RB11C_LOTJA	Ras-related protein Rab11C OS=Lotus japonicus GN=RAB11C PE=2 SV=1
Traes_3AL_52C4F020E	94.7733	18.0433	44.5967	7.93	-2.18801	4.04e-07	7.5e-05	down	Traes_3AL_52C4F020E.2	Tropinone reductase 1 [Triticum urartu]	sp|Q9LHT0|TRNHF_ARATH	Tropinone reductase homolog At5g06060 OS=Arabidopsis thaliana GN=At5g06060 PE=2 SV=1
Traes_3AL_5AC012F15	413.92	744.33	27.4367	45.93	1.00434	0.000292114	0.0116215	up	Traes_3AL_5AC012F15.1	Transmembrane protein 56 [Aegilops tauschii]	sp|Q8CGF5|TMM56_MOUSE	Transmembrane protein 56 OS=Mus musculus GN=Tmem56 PE=2 SV=1
Traes_3AL_6ACA8B4C9	202.667	450.667	155.8	320.933	1.31373	3.81e-05	0.00252693	up	Traes_3AL_6ACA8B4C9.1	CBL-interacting protein kinase 30 [Hordeum vulgare subsp. spontaneum]	sp|Q5JLQ9|CIPKU_ORYSJ	CBL-interacting protein kinase 30 OS=Oryza sativa subsp. japonica GN=CIPK30 PE=2 SV=1
Traes_3AL_6B0BC71FE	317.973	758.81	108.71	238.107	1.40421	5e-06	0.000531615	up	Traes_3AL_6B0BC71FE.2	CBL-interacting protein kinase 30 [Triticum urartu]	sp|Q5JLQ9|CIPKU_ORYSJ	CBL-interacting protein kinase 30 OS=Oryza sativa subsp. japonica GN=CIPK30 PE=2 SV=1
Traes_3AL_77E6AA718	198.3	440.09	28.5667	58.4067	1.29793	3.13e-06	0.000368779	up	Traes_3AL_77E6AA718.1	Late embryogenesis abundant protein Lea14-A [Aegilops tauschii]	sp|P46518|LEA14_GOSHI	Late embryogenesis abundant protein Lea14-A OS=Gossypium hirsutum GN=LEA14-A PE=2 SV=1
Traes_3AL_7C8EF9125	61.3333	9.33333	14.5667	2.05333	-2.52412	1.86e-11	1.32e-08	down	Traes_3AL_7C8EF9125.1	beta-1,3-glucanase precursor [Triticum aestivum]	sp|Q02126|E13C_HORVU	Glucan endo-1,3-beta-glucosidase GIII OS=Hordeum vulgare PE=1 SV=1
Traes_3AL_7FBDA0AFB	323.1	576.13	12.89	21.3967	1.00712	0.000132717	0.00652633	up	Traes_3AL_7FBDA0AFB.1	PREDICTED: probable serine/threonine-protein kinase At1g54610 [Brachypodium distachyon]	sp|Q9ZVM9|Y1461_ARATH	Probable serine/threonine-protein kinase At1g54610 OS=Arabidopsis thaliana GN=At1g54610 PE=1 SV=1
Traes_3AL_838AB2D97	343.68	711.487	18.38	35.4467	1.19808	5.69e-05	0.00345511	up	Traes_3AL_838AB2D97.1	PREDICTED: probable glycosyltransferase At5g03795 [Brachypodium distachyon]	sp|Q9FFN2|GLYT3_ARATH	Probable glycosyltransferase At5g03795 OS=Arabidopsis thaliana GN=At5g03795 PE=3 SV=2
Traes_3AL_89DA6721C	10.7467	1.65333	0.95	0.14	-2.42587	0.00103793	0.0289896	down	Traes_3AL_89DA6721C.1	DNA polymerase III subunit gamma/tau [Aegilops tauschii]	sp|F4JRP0|STIL3_ARATH	Protein STICHEL-like 3 OS=Arabidopsis thaliana GN=At4g18820 PE=3 SV=1
Traes_3AL_91D4BCCD7	584.76	232.407	18.39	6.87667	-1.16368	9.29e-07	0.000143824	down	Traes_3AL_91D4BCCD7.1	Elongation factor 2 [Triticum urartu]	sp|Q9ASR1|EF2_ARATH	Elongation factor 2 OS=Arabidopsis thaliana GN=LOS1 PE=1 SV=1
Traes_3AL_945AEAD5B	96.81	35.2367	4.71667	1.61333	-1.27569	8.51e-07	0.000134214	down	Traes_3AL_945AEAD5B.1	Calreticulin-3 [Triticum urartu]	sp|O04153|CALR3_ARATH	Calreticulin-3 OS=Arabidopsis thaliana GN=CRT3 PE=1 SV=2
Traes_3AL_98569F66E	58.69	16.1533	3.39333	0.886667	-1.67751	3.72e-06	0.000422587	down	Traes_3AL_98569F66E.2	Plastidic ATP/ADP-transporter [Triticum urartu]	sp|O24381|TLC1_SOLTU	Plastidic ATP/ADP-transporter OS=Solanum tuberosum PE=2 SV=2
Traes_3AL_9E0B84E84	862.543	222.02	33.35	8.04	-1.77785	3.55e-16	8.33e-13	down	Traes_3AL_9E0B84E84.1	PREDICTED: potassium transporter 5 [Brachypodium distachyon]	sp|Q5JK32|HAK5_ORYSJ	Potassium transporter 5 OS=Oryza sativa subsp. japonica GN=HAK5 PE=2 SV=2
Traes_3AL_B27A64367	55.54	17.0233	2.43	0.69	-1.53521	2.2e-06	0.000279718	down	Traes_3AL_B27A64367.1	receptor serine/threonine kinase PR5K-like [Oryza sativa Japonica Group]	sp|F4HQ20|LRL25_ARATH	LEAF RUST 10 DISEASE-RESISTANCE LOCUS RECEPTOR-LIKE PROTEIN KINASE-like 2.5 OS=Arabidopsis thaliana GN=LRK10L-2.5 PE=3 SV=1
Traes_3AL_B564C0BE6	42.4633	99.39	143.057	332.87	1.40118	7.13e-06	0.000707987	up	Traes_3AL_B564C0BE6.1	CBL-interacting protein kinase 30 [Triticum urartu]	sp|Q5JLQ9|CIPKU_ORYSJ	CBL-interacting protein kinase 30 OS=Oryza sativa subsp. japonica GN=CIPK30 PE=2 SV=1
Traes_3AL_C34E2293C	9.78667	28.6667	40.7533	117.923	1.745	5.36e-05	0.00330267	up	Traes_3AL_C34E2293C.1	Proline-rich receptor-like protein kinase PERK12 [Triticum urartu]	sp|Q9ZUE0|PEK12_ARATH	Proline-rich receptor-like protein kinase PERK12 OS=Arabidopsis thaliana GN=PERK12 PE=2 SV=2
Traes_3AL_C4AD3A60B	14.6267	35.3333	0.71	1.61	1.41479	0.000173949	0.00791376	up	Traes_3AL_C4AD3A60B.1	Flavin-containing monooxygenase YUCCA2 [Triticum urartu]	sp|Q9SVQ1|YUC2_ARATH	Indole-3-pyruvate monooxygenase YUCCA2 OS=Arabidopsis thaliana GN=YUC2 PE=1 SV=1
Traes_3AL_C957A37EB	58.6667	24	2.15333	0.823333	-1.11761	0.000321479	0.0125014	down	Traes_3AL_C957A37EB.2	PREDICTED: carbon catabolite repressor protein 4 homolog 6 [Brachypodium distachyon]	sp|Q8VYU4|CCR4F_ARATH	Carbon catabolite repressor protein 4 homolog 6 OS=Arabidopsis thaliana GN=CCR4-6 PE=2 SV=2
Traes_3AL_CF1A4ACDE	2304.41	4319.87	270.83	470.72	1.05367	0.000329782	0.0127154	up	Traes_3AL_CF1A4ACDE.1	Rho guanine nucleotide exchange factor 8 [Triticum urartu]	sp|Q9M811|ROGFB_ARATH	Rop guanine nucleotide exchange factor 11 OS=Arabidopsis thaliana GN=ROPGEF11 PE=1 SV=2
Traes_3AL_D426C4603	44.1333	12.6567	0.896667	0.24	-1.58983	4.4e-05	0.00283838	down	Traes_3AL_D426C4603.1	AKT1-like potassium channel [Triticum aestivum]	sp|P0C550|AKT1_ORYSI	Potassium channel AKT1 OS=Oryza sativa subsp. indica GN=AKT1 PE=2 SV=1
Traes_3AL_DBED56B67	15.3333	3.33333	1.39333	0.286667	-1.96836	0.00186284	0.0436241	down	Traes_3AL_DBED56B67.1	Receptor-like serine/threonine-protein kinase SD1-8 [Triticum urartu]	sp|Q39086|SD17_ARATH	Receptor-like serine/threonine-protein kinase SD1-7 OS=Arabidopsis thaliana GN=SD17 PE=1 SV=1
Traes_3AL_E534F85E9	48.4433	9.75667	1.99	0.376667	-2.08166	1.61e-08	5.14e-06	down	Traes_3AL_E534F85E9.1	PREDICTED: probable receptor-like protein kinase At3g55450 [Brachypodium distachyon]	sp|Q8H186|Y3545_ARATH	Probable receptor-like protein kinase At3g55450 OS=Arabidopsis thaliana GN=At3g55450 PE=1 SV=1
Traes_3AL_E87B341B9	1313.22	2527.21	119.95	213.547	1.11008	5.41e-05	0.00332521	up	Traes_3AL_E87B341B9.1	Vesicle transport v-SNARE 13 [Triticum urartu]	sp|Q9LVP9|VTI13_ARATH	Vesicle transport v-SNARE 13 OS=Arabidopsis thaliana GN=VTI13 PE=2 SV=1
Traes_3AL_EDE2BBCD3	60.85	153.147	8.56667	20.2367	1.54389	3.39e-06	0.00039255	up	Traes_3AL_EDE2BBCD3.1	F-box protein SKIP8 [Triticum urartu]	sp|Q93YV9|SKIP8_ARATH	F-box protein SKIP8 OS=Arabidopsis thaliana GN=SKIP8 PE=1 SV=1
Traes_3AL_F36A7C211	154.62	424.003	57.4033	145.787	1.61019	4.19e-06	0.000460462	up	Traes_3AL_F36A7C211.2	Exostosin-1 [Aegilops tauschii]	sp|Q9FFN2|GLYT3_ARATH	Probable glycosyltransferase At5g03795 OS=Arabidopsis thaliana GN=At5g03795 PE=3 SV=2
Traes_3AS_075D3EB21	435	106	119.437	27.0633	-1.80289	0.000166559	0.00768647	down	Traes_3AS_075D3EB21.2	Subtilisin-chymotrypsin inhibitor-2A [Triticum urartu]	sp|P01053|ICI2_HORVU	Subtilisin-chymotrypsin inhibitor-2A OS=Hordeum vulgare PE=1 SV=2
Traes_3AS_166396B5C	19	4	0.96	0.19	-2.01918	0.000979298	0.0277421	down	Traes_3AS_166396B5C.1	Lectin-domain containing receptor kinase A4.2 [Aegilops tauschii]	sp|Q9M345|LRK42_ARATH	L-type lectin-domain containing receptor kinase IV.2 OS=Arabidopsis thaliana GN=LECRK42 PE=2 SV=1
Traes_3AS_1DCF51BC41	1598.87	3292.83	220.17	420.083	1.18381	9.34e-05	0.00505693	up	Traes_3AS_1DCF51BC41.1	PREDICTED: LOW QUALITY PROTEIN: phosphatidylinositol 4-kinase gamma 1-like, partial [Brachypodium distachyon]	sp|O22199|P4KG1_ARATH	Phosphatidylinositol 4-kinase gamma 1 OS=Arabidopsis thaliana GN=PI4KG1 PE=2 SV=1
Traes_3AS_2388C9B01	349.883	824.133	16.0567	35.0967	1.39257	4.61e-06	0.000496621	up	Traes_3AS_2388C9B01.1	E3 ubiquitin-protein ligase [Aegilops tauschii]	sp|Q93Z92|RING4_ARATH	E3 ubiquitin-protein ligase At4g11680 OS=Arabidopsis thaliana GN=At4g11680 PE=2 SV=1
Traes_3AS_319E05F4F	58.84	21.7433	10.3233	3.54333	-1.26905	4.1e-05	0.0026858	down	Traes_3AS_319E05F4F.1	PREDICTED: LOW QUALITY PROTEIN: S-type anion channel SLAH2-like [Brachypodium distachyon]	sp|Q9FLV9|SLAH3_ARATH	S-type anion channel SLAH3 OS=Arabidopsis thaliana GN=SLAH3 PE=1 SV=1
Traes_3AS_3345E6F16	289.943	575.54	19.0467	35.03	1.11701	0.000411705	0.0148766	up	Traes_3AS_3345E6F16.1	Os01g0144300 [Oryza sativa Japonica Group]	-	-
Traes_3AS_419EEC43B	42.6667	78.6667	571.197	1125.93	1.05688	0.000470885	0.0163835	up	Traes_3AS_419EEC43B.1	PREDICTED: phosphatidylinositol 4-kinase gamma 1-like [Setaria italica]	sp|Q0WMZ6|P4KG8_ARATH	Phosphatidylinositol 4-kinase gamma 8 OS=Arabidopsis thaliana GN=PI4KG8 PE=2 SV=2
Traes_3AS_44927A043	115.653	348.133	10.92	35.0767	1.39623	1.28e-08	4.2e-06	up	Traes_3AS_44927A043.1	Trans-cinnamate 4-monooxygenase [Aegilops tauschii]	sp|Q42797|TCMO_SOYBN	Trans-cinnamate 4-monooxygenase OS=Glycine max GN=CYP73A11 PE=2 SV=1
Traes_3AS_4B9462BD0	210.213	68.7367	10.0267	3.09	-1.40724	4.38e-07	8.03e-05	down	Traes_3AS_4B9462BD0.2	Cytokinin-O-glucosyltransferase 1 [Aegilops tauschii]	sp|Q9SCP6|U73D1_ARATH	UDP-glycosyltransferase 73D1 OS=Arabidopsis thaliana GN=UGT73D1 PE=3 SV=1
Traes_3AS_541E182FC	9.30333	23.5967	3.44667	7.98667	1.48973	0.00106239	0.0294451	up	Traes_3AS_541E182FC.2	Histone H2B.2 [Aegilops tauschii]	sp|P05621|H2B2_WHEAT	Histone H2B.2 OS=Triticum aestivum PE=1 SV=2
Traes_3AS_543509F59	56.3033	12.56	5.29	1.08667	-1.99022	5.7e-09	2.1e-06	down	Traes_3AS_543509F59.3	Hexose carrier protein HEX6 [Aegilops tauschii]	sp|Q07423|HEX6_RICCO	Hexose carrier protein HEX6 OS=Ricinus communis GN=HEX6 PE=2 SV=1
Traes_3AS_5B258E7EB	229.927	67.44	12	3.29333	-1.60064	1.44e-11	1.04e-08	down	Traes_3AS_5B258E7EB.2	Cytokinin-O-glucosyltransferase 1 [Aegilops tauschii]	sp|Q9SCP6|U73D1_ARATH	UDP-glycosyltransferase 73D1 OS=Arabidopsis thaliana GN=UGT73D1 PE=3 SV=1
Traes_3AS_5E161A3A3	54.04	16.3667	3.69667	1.03333	-1.4923	7.96e-05	0.00445157	down	Traes_3AS_5E161A3A3.1	PREDICTED: LOW QUALITY PROTEIN: probable serine/threonine-protein kinase At1g18390 [Brachypodium distachyon]	sp|P0C5E2|LRL12_ARATH	LEAF RUST 10 DISEASE-RESISTANCE LOCUS RECEPTOR-LIKE PROTEIN KINASE-like 1.2 OS=Arabidopsis thaliana GN=LRK10L-1.2 PE=2 SV=3
Traes_3AS_60F4494FC	22.6667	7	5.13	1.48	-1.50215	0.00138664	0.0356802	down	Traes_3AS_60F4494FC.1	Malonyl-coenzyme A:anthocyanin 3-O-glucoside-6''-O-malonyltransferase [Triticum urartu]	sp|Q9LJB4|5MAT_ARATH	Malonyl-CoA:anthocyanidin 5-O-glucoside-6''-O-malonyltransferase OS=Arabidopsis thaliana GN=5MAT PE=1 SV=1
Traes_3AS_630A1A38A	421.25	811.053	38.42	68.4833	1.09177	5.79e-05	0.00350191	up	Traes_3AS_630A1A38A.1	shikimate kinase family protein [Triticum monococcum]	sp|Q9LW20|SKL1_ARATH	Probable inactive shikimate kinase like 1, chloroplastic OS=Arabidopsis thaliana GN=SKL1 PE=2 SV=1
Traes_3AS_656018D6F	11	1	0.466667	0.0366667	-3.13306	0.000225616	0.00956627	down	Traes_3AS_656018D6F.1	LRR receptor-like serine/threonine-protein kinase EFR [Aegilops tauschii]	sp|C0LGP4|Y3475_ARATH	Probable LRR receptor-like serine/threonine-protein kinase At3g47570 OS=Arabidopsis thaliana GN=At3g47570 PE=2 SV=1
Traes_3AS_6E4722A6B	4	0	0.43	0.001	-4.985	0.00195171	0.0448188	down	Traes_3AS_6E4722A6B.1	Transcription factor ASG4 [Triticum urartu]	sp|Q8H0W3|RVE6_ARATH	Protein REVEILLE 6 OS=Arabidopsis thaliana GN=RVE6 PE=2 SV=1
Traes_3AS_855F86851	31.3433	7.34333	23.5067	5.01667	-1.90911	6.89e-06	0.000690329	down	Traes_3AS_855F86851.1	WRKY transcription factor 6 [Triticum urartu]	sp|Q9C519|WRKY6_ARATH	WRKY transcription factor 6 OS=Arabidopsis thaliana GN=WRKY6 PE=1 SV=1
Traes_3AS_8D51B157B	415.26	821.507	23.27	42.72	1.14868	1.33e-05	0.00113598	up	Traes_3AS_8D51B157B.2	Os01g0151600 [Oryza sativa Japonica Group]	-	-
Traes_3AS_8EF6BB210	19.4567	3.64333	1.18333	0.206667	-2.30515	6.02e-05	0.00361299	down	Traes_3AS_8EF6BB210.1	PREDICTED: LOW QUALITY PROTEIN: probable serine/threonine-protein kinase At1g18390 [Brachypodium distachyon]	sp|P0C5E2|LRL12_ARATH	LEAF RUST 10 DISEASE-RESISTANCE LOCUS RECEPTOR-LIKE PROTEIN KINASE-like 1.2 OS=Arabidopsis thaliana GN=LRK10L-1.2 PE=2 SV=3
Traes_3AS_90EADE379	3481.02	7407.98	279.533	552.38	1.24618	9.6e-06	0.000890136	up	Traes_3AS_90EADE379.1	PREDICTED: E3 ubiquitin-protein ligase SINAT5-like [Brachypodium distachyon]	sp|Q84JL3|SINA3_ARATH	E3 ubiquitin-protein ligase SINAT3 OS=Arabidopsis thaliana GN=SINAT3 PE=2 SV=1
Traes_3AS_924A341AA	786.833	166.667	57.4933	11.2933	-2.00381	2.09e-06	0.000270004	down	Traes_3AS_924A341AA.1	Cytochrome P450 71C4 [Aegilops tauschii]	sp|Q43257|C71C4_MAIZE	indole-2-monooxygenase OS=Zea mays GN=CYP71C4 PE=1 SV=1
Traes_3AS_96A8C01A5	10.8567	0.333333	1.12333	0.0333333	-4.44666	2.12e-06	0.000272606	down	Traes_3AS_96A8C01A5.2	Cytochrome P450 71C4 [Aegilops tauschii]	sp|Q43257|C71C4_MAIZE	indole-2-monooxygenase OS=Zea mays GN=CYP71C4 PE=1 SV=1
Traes_3AS_970B910D4	333.623	1033.82	114.29	329.36	1.79616	4.01e-08	1.12e-05	up	Traes_3AS_970B910D4.1	E3 ubiquitin-protein ligase RING1-like protein [Triticum urartu]	-	-
Traes_3AS_98B360ADE	26.6667	2	1.53667	0.11	-3.49241	1.55e-09	6.73e-07	down	Traes_3AS_98B360ADE.1	PREDICTED: protein DJ-1 homolog A-like [Setaria italica]	sp|Q9MAH3|DJ1B_ARATH	Protein DJ-1 homolog B OS=Arabidopsis thaliana GN=DJ1B PE=1 SV=1
Traes_3AS_A621195BE	30.1067	57.3267	1.42333	2.52	1.08881	0.000290202	0.0115869	up	Traes_3AS_A621195BE.1	Cytochrome P450 90D2 [Aegilops tauschii]	sp|Q94IW5|C90D2_ORYSJ	Cytochrome P450 90D2 OS=Oryza sativa subsp. japonica GN=CYP90D2 PE=1 SV=1
Traes_3AS_ADCD99D28	282.573	683.7	29.82	67.0567	1.43611	4.11e-06	0.000455954	up	Traes_3AS_ADCD99D28.1	PREDICTED: inactive rhomboid protein 1-like, partial [Oryza brachyantha]	sp|Q0WQX7|RBL1_ARATH	RHOMBOID-like protein 1 OS=Arabidopsis thaliana GN=RBL1 PE=2 SV=1
Traes_3AS_B31608007	98.3333	42.6667	27.9133	11.22	-1.01531	0.000208257	0.00902644	down	Traes_3AS_B31608007.1	seed imbibition protein [Triticum aestivum]	sp|Q94A08|RFS2_ARATH	Probable galactinol--sucrose galactosyltransferase 2 OS=Arabidopsis thaliana GN=RFS2 PE=2 SV=2
Traes_3AS_B772BFA86	82.8767	35.4433	7.71	3.06333	-1.04794	0.000201595	0.00880951	down	Traes_3AS_B772BFA86.2	PREDICTED: bifunctional 3-dehydroquinate dehydratase/shikimate dehydrogenase, chloroplastic-like [Brachypodium distachyon]	sp|Q9SQT8|DHQSD_ARATH	Bifunctional 3-dehydroquinate dehydratase/shikimate dehydrogenase, chloroplastic OS=Arabidopsis thaliana GN=EMB3004 PE=1 SV=1
Traes_3AS_D23A03DFB	62	21.6667	4.42333	1.43	-1.35151	2.21e-05	0.00167369	down	Traes_3AS_D23A03DFB.1	Os01g0174100 [Oryza sativa Japonica Group]	sp|Q9XI29|Y1540_ARATH	Uncharacterized protein At1g15400 OS=Arabidopsis thaliana GN=At1g15400 PE=1 SV=2
Traes_3AS_E9C085C84	7	0.333333	0.496667	0.0233333	-3.77456	0.00134999	0.0350193	down	Traes_3AS_E9C085C84.1	LRR receptor-like serine/threonine-protein kinase EFR [Aegilops tauschii]	sp|C0LGP4|Y3475_ARATH	Probable LRR receptor-like serine/threonine-protein kinase At3g47570 OS=Arabidopsis thaliana GN=At3g47570 PE=2 SV=1
Traes_3B_1B6B31737	52.13	133.573	14.04	33.6567	1.53571	3.62e-07	6.84e-05	up	Traes_3B_1B6B31737.1	Mitochondrial carnitine/acylcarnitine carrier protein CACL [Aegilops tauschii]	sp|Q9CA93|BAC2_ARATH	Mitochondrial arginine transporter BAC2 OS=Arabidopsis thaliana GN=BAC2 PE=1 SV=1
Traes_3B_1D8B6A556	42.5567	15.1467	57.25	18.3067	-1.28927	0.0020049	0.0456835	down	Traes_3B_1D8B6A556.1	hypothetical protein F775_43811 [Aegilops tauschii]	-	-
Traes_3B_240939BBF	353.333	156.197	37.2967	15.3033	-1.02024	1e-05	0.000915676	down	Traes_3B_240939BBF.1	Plastidic ATP/ADP-transporter [Aegilops tauschii]	sp|P92935|TLC2_ARATH	ADP,ATP carrier protein 2, chloroplastic OS=Arabidopsis thaliana GN=AATP2 PE=1 SV=2
Traes_3B_2B7B665A9	154.71	4.47333	10.87	0.283333	-5.01021	5.97e-06	0.000616881	down	Traes_3B_2B7B665A9.1	Zinc finger CCCH domain-containing protein 6 [Aegilops tauschii]	sp|Q5NAW2|C3H6_ORYSJ	Zinc finger CCCH domain-containing protein 6 OS=Oryza sativa subsp. japonica GN=Os01g0258700 PE=2 SV=2
Traes_3B_427E8C9C5	26	6.33333	3.62667	0.83	-1.83486	0.000236179	0.00990322	down	Traes_3B_427E8C9C5.1	Cytochrome P450 71A1 [Aegilops tauschii]	sp|P24465|C71A1_PERAE	Cytochrome P450 71A1 OS=Persea americana GN=CYP71A1 PE=1 SV=2
Traes_3B_4F1F03BB2	33.6667	70.6667	5.54	10.8567	1.23861	3.22e-05	0.00223456	up	Traes_3B_4F1F03BB2.1	Mannan endo-1,4-beta-mannosidase 1 [Aegilops tauschii]	sp|Q0JKM9|MAN1_ORYSJ	Mannan endo-1,4-beta-mannosidase 1 OS=Oryza sativa subsp. japonica GN=MAN1 PE=2 SV=2
Traes_3B_582DCEA06	42	17	3.55667	1.32667	-1.13602	0.000765437	0.023337	down	Traes_3B_582DCEA06.1	Cysteine-rich receptor-like protein kinase 2 [Triticum urartu]	sp|Q9CAL3|CRK2_ARATH	Cysteine-rich receptor-like protein kinase 2 OS=Arabidopsis thaliana GN=CRK2 PE=2 SV=1
Traes_3B_597AD2CBA	169.33	309.61	18.1567	30.6433	1.03591	0.000257699	0.0106147	up	Traes_3B_597AD2CBA.1	alpha-expansin EXPA2 [Triticum aestivum]	sp|Q40636|EXPA2_ORYSJ	Expansin-A2 OS=Oryza sativa subsp. japonica GN=EXPA2 PE=2 SV=2
Traes_3B_59F3A656E	2871.62	7561.88	50.4967	122.83	1.55099	8.87e-06	0.000840198	up	Traes_3B_59F3A656E.1	U-box domain-containing protein 45 [Aegilops tauschii]	sp|Q9C7G1|PUB45_ARATH	U-box domain-containing protein 45 OS=Arabidopsis thaliana GN=PUB45 PE=1 SV=1
Traes_3B_7CF4D72A8	408.793	818.507	72.88	135.28	1.16782	1.19e-05	0.00105252	up	Traes_3B_7CF4D72A8.1	PREDICTED: LOW QUALITY PROTEIN: phosphatidylinositol 4-kinase gamma 1-like, partial [Brachypodium distachyon]	sp|O22199|P4KG1_ARATH	Phosphatidylinositol 4-kinase gamma 1 OS=Arabidopsis thaliana GN=PI4KG1 PE=2 SV=1
Traes_3B_8602F4480	73.3333	139.667	6.44333	11.3633	1.06737	0.000131442	0.0064858	up	Traes_3B_8602F4480.1	TPA: hypothetical protein ZEAMMB73_423682 [Zea mays]	-	-
Traes_3B_8732922B8	99.3333	22	5.95667	1.23	-2.00001	4.6e-13	5.36e-10	down	Traes_3B_8732922B8.1	PREDICTED: cationic peroxidase SPC4-like [Brachypodium distachyon]	sp|P84516|PER1_SORBI	Cationic peroxidase SPC4 OS=Sorghum bicolor GN=Sb03g046810 PE=1 SV=2
Traes_3B_990298FF5	513.333	181.333	24.6667	8.01333	-1.31343	2.55e-05	0.00186893	down	Traes_3B_990298FF5.1	WRKY27 transcription factor [Triticum aestivum]	sp|Q8S8P5|WRK33_ARATH	Probable WRKY transcription factor 33 OS=Arabidopsis thaliana GN=WRKY33 PE=1 SV=2
Traes_3B_AAF753E78	10.6667	27.31	3.32667	7.92	1.5233	0.00174027	0.0415909	up	Traes_3B_AAF753E78.1	PREDICTED: cell division control protein 6 homolog [Brachypodium distachyon]	sp|Q5N897|CDC6_ORYSJ	Cell division control protein 6 homolog OS=Oryza sativa subsp. japonica GN=CDC6 PE=2 SV=1
Traes_3B_B28A8F1C01	85.13	15.51	12.48	2.09	-2.25571	2.64e-12	2.37e-09	down	Traes_3B_B28A8F1C01.1	xylanase inhibitor precursor, partial [Triticum aestivum]	sp|P13917|7SB1_SOYBN	Basic 7S globulin OS=Glycine max GN=BG PE=1 SV=2
Traes_3B_B40861C9B	54.7667	21.6667	1.88333	0.7	-1.18999	0.00126821	0.0336077	down	Traes_3B_B40861C9B.10	PREDICTED: titin-like [Brachypodium distachyon]	-	-
Traes_3B_C11E333EC	77.3333	31.6667	5.74	2.19667	-1.11058	0.000196948	0.0086596	down	Traes_3B_C11E333EC.1	Protein TRANSPARENT TESTA 12 [Triticum urartu]	sp|Q9LVD9|DTX40_ARATH	Protein DETOXIFICATION 40 OS=Arabidopsis thaliana GN=DTX40 PE=1 SV=1
Traes_3B_C1A0BCA34	38.23	7.83667	4.77667	0.906667	-2.04121	1.83e-05	0.00144969	down	Traes_3B_C1A0BCA34.1	UDP-glucoronosyl/UDP-glucosyl transferase protein [Triticum aestivum]	sp|Q9SCP6|U73D1_ARATH	UDP-glycosyltransferase 73D1 OS=Arabidopsis thaliana GN=UGT73D1 PE=3 SV=1
Traes_3B_D5FDB3EA4	1218.28	381.333	84.7967	24.67	-1.52107	0.00163584	0.0400155	down	Traes_3B_D5FDB3EA4.1	11S globulin seed storage protein 2 [Aegilops tauschii]	sp|Q9XHP0|11S2_SESIN	11S globulin seed storage protein 2 OS=Sesamum indicum PE=2 SV=1
Traes_3B_FC11F002C	319.907	132.31	33.43	12.93	-1.11549	2.51e-07	5.03e-05	down	Traes_3B_FC11F002C.1	Plastidic ATP/ADP-transporter [Aegilops tauschii]	sp|O24381|TLC1_SOLTU	Plastidic ATP/ADP-transporter OS=Solanum tuberosum PE=2 SV=2
Traes_3DL_0561AB365	2.33333	10	0.183333	0.736667	2.1821	0.00170046	0.0409917	up	Traes_3DL_0561AB365.1	selenium-binding protein-like [Zea mays]	sp|Q7Y211|PP285_ARATH	Pentatricopeptide repeat-containing protein At3g57430, chloroplastic OS=Arabidopsis thaliana GN=PCMP-H81 PE=2 SV=2
Traes_3DL_096A9C488	31.5433	58.83	9.74	16.7967	1.04044	0.00132744	0.03465	up	Traes_3DL_096A9C488.1	Ca2+/H+-exchanging protein [Hordeum vulgare subsp. vulgare]	sp|Q769E5|CAX1A_ORYSJ	Vacuolar cation/proton exchanger 1a OS=Oryza sativa subsp. japonica GN=CAX1a PE=1 SV=1
Traes_3DL_11635E831	31.4433	58.6333	7.18333	12.2733	1.03554	0.000762755	0.02328	up	Traes_3DL_11635E831.1	Os01g0891300 [Oryza sativa Japonica Group]	sp|Q9SLN8|DBR_TOBAC	2-alkenal reductase (NADP(+)-dependent) OS=Nicotiana tabacum GN=DBR PE=1 SV=1
Traes_3DL_1488959A8	45.7133	15.3433	3.50667	1.11667	-1.41768	0.000921666	0.0265288	down	Traes_3DL_1488959A8.1	Leucine-rich repeat receptor protein kinase EXS [Aegilops tauschii]	sp|Q8RZV7|MSP1_ORYSJ	Leucine-rich repeat receptor protein kinase MSP1 OS=Oryza sativa subsp. japonica GN=MSP1 PE=1 SV=1
Traes_3DL_1588BA6FD	4.66667	0	0.776667	0.001	-5.1859	0.00096518	0.0274531	down	Traes_3DL_1588BA6FD.1	Os01g0821900, partial [Oryza sativa Japonica Group]	sp|Q9LY03|IRK_ARATH	Probable LRR receptor-like serine/threonine-protein kinase IRK OS=Arabidopsis thaliana GN=IRK PE=1 SV=1
Traes_3DL_171CAEEDB	53.23	15.0533	2.01	0.54	-1.63966	5.41e-06	0.000567997	down	Traes_3DL_171CAEEDB.2	PREDICTED: probable receptor-like protein kinase At3g55450 [Brachypodium distachyon]	sp|Q8H186|Y3545_ARATH	Probable receptor-like protein kinase At3g55450 OS=Arabidopsis thaliana GN=At3g55450 PE=1 SV=1
Traes_3DL_1C09F92C9	230.247	485.28	34.4967	67.2467	1.22427	3.83e-06	0.000431001	up	Traes_3DL_1C09F92C9.2	Os01g0901800 [Oryza sativa Japonica Group]	sp|O32107|YUID_BACSU	Uncharacterized membrane protein YuiD OS=Bacillus subtilis (strain 168) GN=yuiD PE=4 SV=1
Traes_3DL_1DA454A9F	57.3333	3	61.4067	3.04333	-4.02273	1.23e-14	2.08e-11	down	Traes_3DL_1DA454A9F.1	pathogenesis-related protein [Hordeum vulgare]	-	-
Traes_3DL_1FF49653E	6.58	0.783333	0.21	0.0266667	-2.96457	0.00135774	0.0351253	down	Traes_3DL_1FF49653E.2	Serine/threonine-protein kinase-like protein ACR4 [Triticum urartu]	sp|Q9LX29|ACR4L_ARATH	Serine/threonine-protein kinase-like protein ACR4 OS=Arabidopsis thaliana GN=ACR4 PE=1 SV=1
Traes_3DL_24795A7A6	133.867	298.393	18.3533	37.6967	1.30687	2.78e-05	0.00199753	up	Traes_3DL_24795A7A6.2	DnaJ homolog subfamily B member 1 [Aegilops tauschii]	sp|P25685|DNJB1_HUMAN	DnaJ homolog subfamily B member 1 OS=Homo sapiens GN=DNAJB1 PE=1 SV=4
Traes_3DL_2E0299554	16.28	32.1433	2.48	4.52333	1.1304	0.00141728	0.0360386	up	Traes_3DL_2E0299554.1	E3 ubiquitin-protein ligase [Aegilops tauschii]	sp|Q9LN71|RING1_ARATH	E3 ubiquitin-protein ligase At1g12760 OS=Arabidopsis thaliana GN=At1g12760 PE=1 SV=1
Traes_3DL_335E02F75	16.5767	4.35333	0.606667	0.15	-1.76173	0.00123459	0.0329323	down	Traes_3DL_335E02F75.1	PREDICTED: pentatricopeptide repeat-containing protein At1g09900-like [Brachypodium distachyon]	sp|Q3EDF8|PPR28_ARATH	Pentatricopeptide repeat-containing protein At1g09900 OS=Arabidopsis thaliana GN=At1g09900 PE=2 SV=1
Traes_3DL_41E353D06	37.6733	9.66667	9.56333	2.30667	-1.77012	1.05e-05	0.000944357	down	Traes_3DL_41E353D06.1	Calreticulin-3 [Triticum urartu]	sp|O04153|CALR3_ARATH	Calreticulin-3 OS=Arabidopsis thaliana GN=CRT3 PE=1 SV=2
Traes_3DL_421F6D2AB	210.85	608.347	13.7367	36.7767	1.69544	2.02e-08	6.29e-06	up	Traes_3DL_421F6D2AB.2	U-box domain-containing protein 6 [Triticum urartu]	sp|Q8LBZ4|OTU_ARATH	OTU domain-containing protein At3g57810 OS=Arabidopsis thaliana GN=At3g57810 PE=2 SV=1
Traes_3DL_44B8C6002	24.5133	7.68	1.96	0.583333	-1.48116	0.00160445	0.0394922	down	Traes_3DL_44B8C6002.1	Siroheme synthase 2 [Triticum urartu]	sp|A1WYD5|CYSG2_HALHL	Siroheme synthase 2 OS=Halorhodospira halophila (strain DSM 244 / SL1) GN=cysG2 PE=3 SV=1
Traes_3DL_598708C12	1489.35	292.777	41.1233	7.58	-2.1641	3.64e-23	3.14e-19	down	Traes_3DL_598708C12.2	PREDICTED: potassium transporter 5 [Brachypodium distachyon]	sp|Q5JK32|HAK5_ORYSJ	Potassium transporter 5 OS=Oryza sativa subsp. japonica GN=HAK5 PE=2 SV=2
Traes_3DL_5E8D1FEEA	22.0533	1.66333	14.5067	1.01	-3.46317	1.36e-07	3.04e-05	down	Traes_3DL_5E8D1FEEA.1	Tropinone reductase-like protein [Aegilops tauschii]	sp|Q9ZW03|TRNH3_ARATH	Tropinone reductase homolog At2g29150 OS=Arabidopsis thaliana GN=At2g29150 PE=1 SV=1
Traes_3DL_689BDF932	3187.96	7635.1	83.96	187.01	1.41874	2.75e-06	0.000334872	up	Traes_3DL_689BDF932.1	Rho guanine nucleotide exchange factor 8 [Triticum urartu]	sp|Q9CA89|ROGFC_ARATH	Rop guanine nucleotide exchange factor 12 OS=Arabidopsis thaliana GN=ROPGEF12 PE=1 SV=1
Traes_3DL_7CFCC5F00	230.983	507.863	13.9833	28.5667	1.30457	1.84e-05	0.00145169	up	Traes_3DL_7CFCC5F00.1	PREDICTED: ras-related protein Rab11C-like [Brachypodium distachyon]	sp|Q40193|RB11C_LOTJA	Ras-related protein Rab11C OS=Lotus japonicus GN=RAB11C PE=2 SV=1
Traes_3DL_920C6D20E	145.887	31.9567	2.96333	0.61	-1.99755	6.09e-13	6.73e-10	down	Traes_3DL_920C6D20E.2	Pleiotropic drug resistance protein 4 [Aegilops tauschii]	sp|Q8GU89|AB37G_ORYSJ	ABC transporter G family member 37 OS=Oryza sativa subsp. japonica GN=ABCG37 PE=2 SV=1
Traes_3DL_93A1DBE42	96.42	194.35	31.1	58.2333	1.17397	0.000966631	0.0274798	up	Traes_3DL_93A1DBE42.1	DnaJ homolog subfamily B member 1 [Aegilops tauschii]	sp|A5W9A2|DNAJ_PSEP1	Chaperone protein DnaJ OS=Pseudomonas putida (strain F1 / ATCC 700007) GN=dnaJ PE=3 SV=1
Traes_3DL_9B1D1768E	206.63	391.27	25.5867	44.9333	1.1083	2.3e-05	0.00172239	up	Traes_3DL_9B1D1768E.1	Vesicle transport v-SNARE 13 [Triticum urartu]	sp|Q9LVP9|VTI13_ARATH	Vesicle transport v-SNARE 13 OS=Arabidopsis thaliana GN=VTI13 PE=2 SV=1
Traes_3DL_9BA079211	148.8	65.2633	2.75	1.15	-1.02144	0.000770413	0.0234556	down	Traes_3DL_9BA079211.2	PREDICTED: THO complex subunit 2-like isoform X1 [Brachypodium distachyon]	sp|F4IAT2|THOC2_ARATH	THO complex subunit 2 OS=Arabidopsis thaliana GN=THO2 PE=1 SV=1
Traes_3DL_B781DEF97	32.64	7.66667	2.68	0.586667	-1.9216	1.89e-05	0.00147962	down	Traes_3DL_B781DEF97.1	Glutathione S-transferase 1 [Triticum urartu]	sp|P12653|GSTF1_MAIZE	Glutathione S-transferase 1 OS=Zea mays GN=GST1 PE=1 SV=4
Traes_3DL_BD52F0DE9	40.67	11.0533	1.82	0.46	-1.68407	1.03e-05	0.000932304	down	Traes_3DL_BD52F0DE9.1	DNA polymerase III subunit gamma/tau [Aegilops tauschii]	sp|F4KEM0|STIL4_ARATH	Protein STICHEL-like 4 OS=Arabidopsis thaliana GN=At5g45720 PE=2 SV=1
Traes_3DL_C426849EA	72.4833	28.82	1.41333	0.526667	-1.16821	2.78e-05	0.001995	down	Traes_3DL_C426849EA.1	ABC transporter B family member 4 [Aegilops tauschii]	sp|O80725|AB4B_ARATH	ABC transporter B family member 4 OS=Arabidopsis thaliana GN=ABCB4 PE=1 SV=1
Traes_3DL_C5F603601	782.02	1839.86	23.32	51.2167	1.40564	6.77e-06	0.000680585	up	Traes_3DL_C5F603601.1	Diacylglycerol kinase zeta [Aegilops tauschii]	sp|Q9C5E5|DGK5_ARATH	Diacylglycerol kinase 5 OS=Arabidopsis thaliana GN=DGK5 PE=2 SV=1
Traes_3DL_C825371B3	351.103	629.027	34	56.7067	1.00404	0.000181865	0.00817842	up	Traes_3DL_C825371B3.1	Transmembrane protein 56 [Triticum urartu]	sp|Q8CGF5|TMM56_MOUSE	Transmembrane protein 56 OS=Mus musculus GN=Tmem56 PE=2 SV=1
Traes_3DL_DB4F4CB29	92.1867	34.4167	2.91	1.03	-1.26322	6.83e-06	0.000685787	down	Traes_3DL_DB4F4CB29.1	Hybrid signal transduction histidine kinase J [Aegilops tauschii]	sp|A2WYI4|OHK3_ORYSI	Probable histidine kinase 3 OS=Oryza sativa subsp. indica GN=HK3 PE=2 SV=1
Traes_3DL_E80923C18	10.35	24.3333	0.703333	1.54333	1.37345	0.00194542	0.0447201	up	Traes_3DL_E80923C18.1	Phytochromobilin:ferredoxin oxidoreductase, chloroplastic [Aegilops tauschii]	sp|Q9SR43|PFBS_ARATH	Phytochromobilin:ferredoxin oxidoreductase, chloroplastic OS=Arabidopsis thaliana GN=HY2 PE=2 SV=1
Traes_3DL_E979782A1	46.6667	13.6667	7.79	2.2	-1.55819	0.0015715	0.0388492	down	Traes_3DL_E979782A1.1	Uridine 5'-monophosphate synthase [Aegilops tauschii]	sp|Q9LDN2|UMPS1_ORYSJ	Uridine 5'-monophosphate synthase OS=Oryza sativa subsp. japonica GN=UMPS1 PE=2 SV=1
Traes_3DL_E9FFC0915	31.5133	8.66333	1.31667	0.343333	-1.69069	1.9e-05	0.00148522	down	Traes_3DL_E9FFC0915.1	Dynamin-like protein C [Aegilops tauschii]	sp|F4HPR5|DRP5A_ARATH	Dynamin-related protein 5A OS=Arabidopsis thaliana GN=DRP5A PE=2 SV=1
Traes_3DL_EA981FE27	19.72	4.86333	12.2067	2.79667	-1.84657	0.00191347	0.044342	down	Traes_3DL_EA981FE27.1	Glycylpeptide N-tetradecanoyltransferase 1 [Aegilops tauschii]	sp|Q9LTR9|NMT1_ARATH	Glycylpeptide N-tetradecanoyltransferase 1 OS=Arabidopsis thaliana GN=NMT1 PE=1 SV=2
Traes_3DS_18A009EE7	321.427	708.777	45.4933	92.7667	1.30973	1.84e-05	0.00145464	up	Traes_3DS_18A009EE7.1	Serine/threonine-protein kinase PBS1 [Aegilops tauschii]	sp|Q41328|PTI1_SOLLC	Pto-interacting protein 1 OS=Solanum lycopersicum GN=PTI1 PE=1 SV=2
Traes_3DS_315D8598E	5.66667	0.333333	27.7067	1.89667	-3.49355	0.00225566	0.0494296	down	Traes_3DS_315D8598E.1	Cytochrome P450 71C4 [Aegilops tauschii]	sp|Q50EK4|C75A1_PINTA	Cytochrome P450 750A1 OS=Pinus taeda GN=CYP750A1 PE=2 SV=1
Traes_3DS_4BC83CDA8	51.8767	95.97	23.85	41.3	1.06797	0.00135466	0.0350984	up	Traes_3DS_4BC83CDA8.1	Serine/threonine-protein kinase PBS1 [Aegilops tauschii]	sp|Q41328|PTI1_SOLLC	Pto-interacting protein 1 OS=Solanum lycopersicum GN=PTI1 PE=1 SV=2
Traes_3DS_4C621C213	30.4933	12.1233	5.11667	1.88	-1.12336	0.00227464	0.0497319	down	Traes_3DS_4C621C213.1	PREDICTED: WD40 repeat-containing protein SMU1-like [Oryza brachyantha]	sp|Q8W117|SMU1_ARATH	Suppressor of mec-8 and unc-52 protein homolog 1 OS=Arabidopsis thaliana GN=SMU1 PE=1 SV=1
Traes_3DS_548F111F41	51.6667	13	2.04333	0.473333	-1.82855	8.28e-08	2.02e-05	down	Traes_3DS_548F111F41.4	PREDICTED: micronuclear linker histone polyprotein-like [Oryza brachyantha]	-	-
Traes_3DS_561941A6E	12.0033	29.3467	0.953333	2.13	1.45159	0.00118504	0.0319314	up	Traes_3DS_561941A6E.1	Cytochrome P450 90D2 [Aegilops tauschii]	sp|Q94IW5|C90D2_ORYSJ	Cytochrome P450 90D2 OS=Oryza sativa subsp. japonica GN=CYP90D2 PE=1 SV=1
Traes_3DS_582E6EA84	15.0233	40.67	11.1267	28.9167	1.61119	0.000287819	0.0115519	up	Traes_3DS_582E6EA84.1	PREDICTED: inactive rhomboid protein 1-like, partial [Oryza brachyantha]	sp|Q0WQX7|RBL1_ARATH	RHOMBOID-like protein 1 OS=Arabidopsis thaliana GN=RBL1 PE=2 SV=1
Traes_3DS_65F654F58	40.67	11.6667	2.96667	0.786667	-1.62392	0.000134558	0.00659424	down	Traes_3DS_65F654F58.2	Os01g0228800 [Oryza sativa Japonica Group]	-	-
Traes_3DS_7452C7A49	4.33333	14.0633	0.546667	1.65667	1.82194	0.000615036	0.0198756	up	Traes_3DS_7452C7A49.1	PREDICTED: E3 ubiquitin-protein ligase SINA-like 7 [Brachypodium distachyon]	sp|Q9C6H2|SINL3_ARATH	E3 ubiquitin-protein ligase SINA-like 3 OS=Arabidopsis thaliana GN=At1g66630 PE=2 SV=1
Traes_3DS_759A72524	138.61	322.777	7.85	17.0333	1.38518	3.67e-05	0.00246238	up	Traes_3DS_759A72524.2	E3 ubiquitin-protein ligase [Aegilops tauschii]	-	-
Traes_3DS_90FA62704	64.9967	8.66667	5.07	0.63	-2.68168	7.02e-07	0.000114489	down	Traes_3DS_90FA62704.1	Cytochrome P450 71C4 [Aegilops tauschii]	sp|Q43255|C71C2_MAIZE	indolin-2-one monooxygenase OS=Zea mays GN=CYP71C2 PE=1 SV=1
Traes_3DS_95153FC30	44.4133	14.5767	0.976667	0.3	-1.42127	3.73e-05	0.0024893	down	Traes_3DS_95153FC30.2	PREDICTED: piezo-type mechanosensitive ion channel homolog isoform X4 [Brachypodium distachyon]	sp|F4IN58|PIEZO_ARATH	Piezo-type mechanosensitive ion channel homolog OS=Arabidopsis thaliana GN=At2g48040/At2g48050/At2g48060 PE=2 SV=1
Traes_3DS_9897882C9	19	2.66667	1.13	0.153333	-2.55209	0.000279985	0.0113217	down	Traes_3DS_9897882C9.1	Cytokinin-O-glucosyltransferase 1 [Aegilops tauschii]	sp|Q8W3P8|AOG_PHAAN	Abscisate beta-glucosyltransferase OS=Phaseolus angularis GN=AOG PE=1 SV=1
Traes_3DS_9E292BCAF	18.0233	4.55667	0.733333	0.17	-1.90229	0.000242827	0.0101034	down	Traes_3DS_9E292BCAF.3	Cytokinin-O-glucosyltransferase 1 [Aegilops tauschii]	sp|Q9SCP5|U73C7_ARATH	UDP-glycosyltransferase 73C7 OS=Arabidopsis thaliana GN=UGT73C7 PE=2 SV=1
Traes_3DS_B5B5880E2	63.22	123.187	27.1933	49.2767	1.1324	6.07e-05	0.00363749	up	Traes_3DS_B5B5880E2.1	E3 ubiquitin-protein ligase SINAT3 [Aegilops tauschii]	sp|Q8S3N1|SINA5_ARATH	E3 ubiquitin-protein ligase SINAT5 OS=Arabidopsis thaliana GN=SINAT5 PE=1 SV=2
Traes_3DS_BD8671794	9	0.666667	1.95	0.136667	-3.32114	0.000857776	0.025274	down	Traes_3DS_BD8671794.1	UDP-glycosyltransferase 73C5 [Triticum urartu]	sp|Q9ZQ96|U73C3_ARATH	UDP-glycosyltransferase 73C3 OS=Arabidopsis thaliana GN=UGT73C3 PE=2 SV=1
Traes_3DS_C025F3635	930.437	1890.61	174.973	329.94	1.18442	4.56e-05	0.00292275	up	Traes_3DS_C025F3635.1	PREDICTED: E3 ubiquitin-protein ligase SINAT5-like [Brachypodium distachyon]	sp|Q84JL3|SINA3_ARATH	E3 ubiquitin-protein ligase SINAT3 OS=Arabidopsis thaliana GN=SINAT3 PE=2 SV=1
Traes_3DS_D5A4DF6A2	94.15	186.603	5.03667	9.20667	1.14301	0.000119969	0.00609398	up	Traes_3DS_D5A4DF6A2.1	PREDICTED: mitochondrial substrate carrier family protein B-like isoform X1 [Brachypodium distachyon]	sp|Q54MZ4|MCFB_DICDI	Mitochondrial substrate carrier family protein B OS=Dictyostelium discoideum GN=mcfB PE=3 SV=1
Traes_3DS_E1D275C81	8.66667	0.333333	2.59	0.09	-4.10922	3.59e-05	0.00242378	down	Traes_3DS_E1D275C81.1	Cytochrome P450 71C4 [Aegilops tauschii]	sp|Q43255|C71C2_MAIZE	indolin-2-one monooxygenase OS=Zea mays GN=CYP71C2 PE=1 SV=1
Traes_3DS_F43FE2C78	8.66667	0.666667	3.66667	0.266667	-3.26577	0.0016956	0.0409316	down	Traes_3DS_F43FE2C78.1	Cytochrome P450 71C4 [Aegilops tauschii]	sp|O81971|C71D9_SOYBN	Cytochrome P450 71D9 OS=Glycine max GN=CYP71D9 PE=2 SV=1
Traes_4AL_02F7D1B1F	30.0167	8	1.73333	0.426667	-1.74596	4.02e-05	0.00264035	down	Traes_4AL_02F7D1B1F.1	PREDICTED: probable monogalactosyldiacylglycerol synthase 2, chloroplastic [Brachypodium distachyon]	sp|Q6UTZ2|MGDG2_ORYSJ	Probable monogalactosyldiacylglycerol synthase 2, chloroplastic OS=Oryza sativa subsp. japonica GN=MGD2 PE=2 SV=2
Traes_4AL_033F928BC	9.33333	21.3333	1.29333	2.73667	1.33467	0.00176316	0.0419637	up	Traes_4AL_033F928BC.1	Os06g0138500 [Oryza sativa Japonica Group]	-	-
Traes_4AL_03D0B9AAA	104.143	46.1033	2.12333	0.883333	-1.02699	0.00051705	0.0176271	down	Traes_4AL_03D0B9AAA.6	Translocase of chloroplast 159, chloroplastic [Aegilops tauschii]	sp|O81283|TC159_ARATH	Translocase of chloroplast 159, chloroplastic OS=Arabidopsis thaliana GN=TOC159 PE=1 SV=1
Traes_4AL_06CB7AE18	0.73	18.16	0.0633333	1.49667	4.67257	2.95e-11	1.96e-08	up	Traes_4AL_06CB7AE18.1	csAtPR5 [Triticum aestivum]	-	-
Traes_4AL_0BE77C87E1	3520.36	8686.43	237.073	541.4	1.44823	9.88e-06	0.000905857	up	Traes_4AL_0BE77C87E1.1	Os11g0158200 [Oryza sativa Japonica Group]	sp|Q54NS9|AIFA_DICDI	Apoptosis-inducing factor homolog A OS=Dictyostelium discoideum GN=aifA PE=3 SV=1
Traes_4AL_1159F9192	16.6667	3.33333	6.06	1.15	-2.07928	0.00124703	0.0332222	down	Traes_4AL_1159F9192.1	PREDICTED: probable cytokinin riboside 5'-monophosphate phosphoribohydrolase LOGL3-like [Oryza brachyantha]	sp|Q8H7U8|LOGL3_ORYSJ	Probable cytokinin riboside 5'-monophosphate phosphoribohydrolase LOGL3 OS=Oryza sativa subsp. japonica GN=LOGL3 PE=2 SV=1
Traes_4AL_164AE6949	47.88	105.333	5.80667	11.8267	1.27842	0.000494183	0.0170293	up	Traes_4AL_164AE6949.1	PREDICTED: probable LRR receptor-like serine/threonine-protein kinase At4g37250 [Brachypodium distachyon]	sp|C0LGF4|FEI1_ARATH	LRR receptor-like serine/threonine-protein kinase FEI 1 OS=Arabidopsis thaliana GN=FEI1 PE=1 SV=1
Traes_4AL_16C72AA06	88.2667	22.6967	2.82333	0.696667	-1.74749	1.28e-06	0.000186273	down	Traes_4AL_16C72AA06.1	PREDICTED: probable mitochondrial chaperone BCS1-B [Brachypodium distachyon]	sp|Q8VZG2|HSR4_ARATH	Protein HYPER-SENSITIVITY-RELATED 4 OS=Arabidopsis thaliana GN=HSR4 PE=2 SV=1
Traes_4AL_1A15A972B	22	57	1.62667	3.89	1.52655	1.45e-06	0.000205361	up	Traes_4AL_1A15A972B.1	GDSL esterase/lipase APG [Aegilops tauschii]	sp|Q9LU14|APG2_ARATH	GDSL esterase/lipase APG OS=Arabidopsis thaliana GN=APG PE=1 SV=1
Traes_4AL_1D4A5919A1	1392.24	525.88	38.8633	13.7467	-1.24756	8e-09	2.82e-06	down	Traes_4AL_1D4A5919A1.4	PREDICTED: protein NRT1/ PTR FAMILY 2.11-like [Brachypodium distachyon]	sp|Q9LV10|PTR53_ARATH	Protein NRT1/ PTR FAMILY 2.11 OS=Arabidopsis thaliana GN=NPF2.11 PE=1 SV=1
Traes_4AL_234E1CDF6	15.3333	2.33333	1.70333	0.24	-2.49227	3.77e-05	0.00251052	down	Traes_4AL_234E1CDF6.1	WRKY transcript factor 48 [Hordeum vulgare]	sp|O65590|WRK34_ARATH	Probable WRKY transcription factor 34 OS=Arabidopsis thaliana GN=WRKY34 PE=2 SV=1
Traes_4AL_25853E685	2.06667	11.3567	0.15	0.786667	2.52963	0.000713186	0.022186	up	Traes_4AL_25853E685.1	endo-xyloglucan transferase [Triticum aestivum]	sp|Q41542|XTH_WHEAT	Probable xyloglucan endotransglucosylase/hydrolase OS=Triticum aestivum GN=XTH PE=2 SV=1
Traes_4AL_294217E58	7.21667	0.333333	0.716667	0.03	-3.89319	0.000186611	0.00831383	down	Traes_4AL_294217E58.1	PREDICTED: probable carboxylesterase 5 [Brachypodium distachyon]	sp|Q5NUF4|HIDM_GLYEC	2-hydroxyisoflavanone dehydratase OS=Glycyrrhiza echinata GN=HIDM PE=1 SV=1
Traes_4AL_2BF246CE0	9.45333	32.8633	0.62	1.97667	1.93645	2.17e-05	0.0016507	up	Traes_4AL_2BF246CE0.1	Os03g0833700 [Oryza sativa Japonica Group]	sp|Q9C578|RCL1_ARATH	Probable RNA 3'-terminal phosphate cyclase-like protein OS=Arabidopsis thaliana GN=At5g22100 PE=2 SV=1
Traes_4AL_31E568671	16	0	0.83	0.001	-6.92584	6.19e-10	3.07e-07	down	Traes_4AL_31E568671.1	cytochrome P450 [Triticum aestivum]	sp|O48958|C71E1_SORBI	4-hydroxyphenylacetaldehyde oxime monooxygenase OS=Sorghum bicolor GN=CYP71E1 PE=2 SV=1
Traes_4AL_36D63D2CA	654.333	147	30.29	6.32333	-1.94661	7.46e-12	5.9e-09	down	Traes_4AL_36D63D2CA.1	alcohol-forming fatty acyl-coenzyme A reductase [Triticum aestivum]	sp|Q0WRB0|FACR5_ARATH	Probable fatty acyl-CoA reductase 5 OS=Arabidopsis thaliana GN=FAR5 PE=2 SV=1
Traes_4AL_37B6D6FC3	70.0767	163.073	8.13333	17.64	1.41676	2.35e-05	0.00175326	up	Traes_4AL_37B6D6FC3.1	Mitochondrial inner membrane magnesium transporter mrs2 [Aegilops tauschii]	sp|Q9AUK4|MRS2A_ORYSJ	Magnesium transporter MRS2-A, chloroplastic OS=Oryza sativa subsp. japonica GN=MRS2-A PE=2 SV=1
Traes_4AL_4954CD38D	13	40	0.453333	1.31333	1.75328	1.93e-05	0.00150037	up	Traes_4AL_4954CD38D.1	PREDICTED: growth-regulating factor 6-like [Brachypodium distachyon]	sp|Q6AWY3|GRF6_ORYSJ	Growth-regulating factor 6 OS=Oryza sativa subsp. japonica GN=GRF6 PE=2 SV=2
Traes_4AL_4C3572F66	319.743	758.79	27.8533	61.14	1.38162	0.000135237	0.00661999	up	Traes_4AL_4C3572F66.1	PREDICTED: tropomyosin-like [Brachypodium distachyon]	-	-
Traes_4AL_5D5A2058A	2.69	17.8267	0.4	2.44333	2.85773	4.02e-07	7.48e-05	up	Traes_4AL_5D5A2058A.1	OSIGBa0145N07.11 [Oryza sativa Indica Group]	-	-
Traes_4AL_5F552AAAD	448.667	197.333	22.6267	9.30333	-1.01575	7.96e-07	0.000127315	down	Traes_4AL_5F552AAAD.6	C2 domain-containing protein [Hordeum vulgare subsp. vulgare]	-	-
Traes_4AL_6A3037137	17.3967	51.3933	1.86	5.05333	1.71176	1.98e-06	0.00025932	up	Traes_4AL_6A3037137.2	Guanine deaminase [Triticum urartu]	sp|O34598|GUAD_BACSU	Guanine deaminase OS=Bacillus subtilis (strain 168) GN=guaD PE=1 SV=1
Traes_4AL_6AC76F7EE	2750	6253.07	242.047	510.903	1.3491	9.21e-06	0.000864693	up	Traes_4AL_6AC76F7EE.1	Nucleolar protein 12 [Triticum urartu]	sp|Q6CKV6|NOP12_KLULA	Nucleolar protein 12 OS=Kluyveromyces lactis (strain ATCC 8585 / CBS 2359 / DSM 70799 / NBRC 1267 / NRRL Y-1140 / WM37) GN=NOP12 PE=3 SV=2
Traes_4AL_70F4D66F8	160.643	438.427	21.7933	54.68	1.56224	0.000180969	0.00815516	up	Traes_4AL_70F4D66F8.1	expressed protein [Oryza sativa Japonica Group]	-	-
Traes_4AL_70F4D66F81	160.643	438.427	21.7933	54.68	1.56224	0.000180969	0.00815516	up	Traes_4AL_70F4D66F81.1	expressed protein [Oryza sativa Japonica Group]	-	-
Traes_4AL_72F31ECA8	8235.71	17583.6	520.673	1027.91	1.24198	0.000106112	0.0055773	up	Traes_4AL_72F31ECA8.1	Serine/threonine-protein kinase PBS1 [Triticum urartu]	sp|Q9SFT7|Y3707_ARATH	Serine/threonine-protein kinase At3g07070 OS=Arabidopsis thaliana GN=At3g07070 PE=2 SV=1
Traes_4AL_7FFE0BBD5	350.78	36.6667	38.4167	3.67	-3.05452	1.1e-08	3.71e-06	down	Traes_4AL_7FFE0BBD5.1	Oxalate oxidase 2 [Triticum urartu]	sp|P45851|OXO2_HORVU	Oxalate oxidase 2 OS=Hordeum vulgare PE=2 SV=1
Traes_4AL_83ACE50BB	352.52	679.387	33.7233	60.5867	1.11135	0.000104581	0.0055069	up	Traes_4AL_83ACE50BB.1	Os12g0577600 [Oryza sativa Japonica Group]	-	-
Traes_4AL_892C47ED5	23	151.317	0.683333	4.83667	2.50116	5.05e-12	4.19e-09	up	Traes_4AL_892C47ED5.1	Phenylalanine ammonia-lyase [Aegilops tauschii]	sp|Q43210|PALY_WHEAT	Phenylalanine ammonia-lyase OS=Triticum aestivum GN=PAL PE=3 SV=1
Traes_4AL_8C4927CF5	61.0067	13.6667	2.10667	0.443333	-1.97104	2.62e-09	1.06e-06	down	Traes_4AL_8C4927CF5.3	lectin receptor kinase [Triticum aestivum]	sp|O80939|LRK41_ARATH	L-type lectin-domain containing receptor kinase IV.1 OS=Arabidopsis thaliana GN=LECRK41 PE=2 SV=1
Traes_4AL_8F226D89F	13.3333	2.33333	1.66333	0.273333	-2.27189	0.00101241	0.0284345	down	Traes_4AL_8F226D89F.1	PREDICTED: alcohol dehydrogenase-like 7 [Brachypodium distachyon]	sp|Q9FH04|ADHL7_ARATH	Alcohol dehydrogenase-like 7 OS=Arabidopsis thaliana GN=At5g42250 PE=2 SV=1
Traes_4AL_9040C4CEB	4538.5	11858.6	152.133	367.707	1.5248	1.68e-05	0.00136135	up	Traes_4AL_9040C4CEB.1	Os06g0150100 [Oryza sativa Japonica Group]	-	-
Traes_4AL_94E76D27B	61.6667	114	7.07667	12.1033	1.04699	5.72e-05	0.00346914	up	Traes_4AL_94E76D27B.1	PREDICTED: auxin-repressed 12.5 kDa protein-like [Brachypodium distachyon]	sp|Q8LD26|DRMH3_ARATH	Dormancy-associated protein homolog 3 OS=Arabidopsis thaliana GN=At1g56220 PE=1 SV=1
Traes_4AL_A12001492	1294.84	522.91	98.86	37.1	-1.14921	0.000128505	0.00639572	down	Traes_4AL_A12001492.1	hypothetical protein F775_43811 [Aegilops tauschii]	-	-
Traes_4AL_A4BB84417	70.3333	19.6667	4.52333	1.17667	-1.67864	2.84e-08	8.41e-06	down	Traes_4AL_A4BB84417.1	Serpin-Z1 [Aegilops tauschii]	sp|Q9ST58|SPZ1C_WHEAT	Serpin-Z1C OS=Triticum aestivum PE=1 SV=1
Traes_4AL_A5B9F7B36	42.94	4.33333	2.06333	0.193333	-3.10763	2.1e-12	1.97e-09	down	Traes_4AL_A5B9F7B36.1	1-aminocyclopropane-1-carboxylate synthase 1 [Aegilops tauschii]	sp|Q10DK7|1A11_ORYSJ	1-aminocyclopropane-1-carboxylate synthase 1 OS=Oryza sativa subsp. japonica GN=ACC1 PE=2 SV=1
Traes_4AL_A674B5C05	7.66667	0.666667	0.546667	0.0433333	-3.10886	0.00194119	0.0447015	down	Traes_4AL_A674B5C05.1	PREDICTED: serine/threonine-protein kinase WNK4-like [Setaria italica]	-	-
Traes_4AL_A84FB388D	162.163	341.003	19.52	37.87	1.21076	0.000149709	0.00709879	up	Traes_4AL_A84FB388D.1	Harpin-induced protein 1 containing protein, expressed [Oryza sativa Japonica Group]	-	-
Traes_4AL_A8C2B1294	17.85	0	1.85	0.001	-7.00848	3.79e-05	0.00251945	down	Traes_4AL_A8C2B1294.1	Chaperone protein dnaJ 49 [Aegilops tauschii]	sp|Q9FH28|DNJ49_ARATH	Chaperone protein dnaJ 49 OS=Arabidopsis thaliana GN=ATJ49 PE=2 SV=2
Traes_4AL_AECA32B9B	18.4533	64.1	72.5933	249.503	1.95116	4.43e-07	8.12e-05	up	Traes_4AL_AECA32B9B.1	Dynein light chain LC6, flagellar outer arm [Triticum urartu]	sp|Q94748|DYL2_SCHMA	Probable dynein light chain OS=Schistosoma mansoni PE=3 SV=1
Traes_4AL_B6154ED13	95.01	14.6667	3.77	0.546667	-2.51263	1.05e-16	2.91e-13	down	Traes_4AL_B6154ED13.1	hexose carrier, partial [Triticum aestivum]	sp|Q07423|HEX6_RICCO	Hexose carrier protein HEX6 OS=Ricinus communis GN=HEX6 PE=2 SV=1
Traes_4AL_B68D646B2	1930.15	3631.92	100.317	175.397	1.05798	0.000382195	0.0141663	up	Traes_4AL_B68D646B2.1	PREDICTED: probable protein S-acyltransferase 6 [Setaria italica]	sp|Q0WQK2|ZDHC9_ARATH	Probable protein S-acyltransferase 7 OS=Arabidopsis thaliana GN=PAT07 PE=1 SV=1
Traes_4AL_B6992AAA6	113.667	217.603	18.0133	31.7633	1.08916	0.000133569	0.00655483	up	Traes_4AL_B6992AAA6.1	GATA transcription factor 25 [Aegilops tauschii]	sp|Q0DNU1|GAT19_ORYSJ	GATA transcription factor 19 OS=Oryza sativa subsp. japonica GN=GATA19 PE=2 SV=2
Traes_4AL_B6D3C0C78	319.4	138.097	31.7267	12.7067	-1.06131	8.01e-07	0.000127394	down	Traes_4AL_B6D3C0C78.1	PRA1 family protein B4 [Aegilops tauschii]	sp|O80915|PR1B4_ARATH	PRA1 family protein B4 OS=Arabidopsis thaliana GN=PRA1B4 PE=1 SV=1
Traes_4AL_B88891C7A	346.083	617.763	37.1033	61.2733	1.00074	7.02e-05	0.00401337	up	Traes_4AL_B88891C7A.1	PREDICTED: protein yippee-like [Brachypodium distachyon]	sp|P59234|YIPL_SOLTU	Protein yippee-like OS=Solanum tuberosum PE=2 SV=1
Traes_4AL_B98797B11	17.8667	2.35667	1.49	0.176667	-2.7604	1.38e-05	0.00116947	down	Traes_4AL_B98797B11.1	PREDICTED: cell number regulator 10-like [Setaria italica]	sp|D9HP26|CNR10_MAIZE	Cell number regulator 10 OS=Zea mays GN=CNR10 PE=2 SV=1
Traes_4AL_BA88ED79E	252.073	454.273	21.43	35.9	1.01043	0.000618742	0.0199766	up	Traes_4AL_BA88ED79E.1	Beta-hexosaminidase [Gossypium arboreum]	-	-
Traes_4AL_BC3EC33D9	77.4467	149.38	2.71667	4.87	1.11727	0.000206777	0.00898487	up	Traes_4AL_BC3EC33D9.2	PREDICTED: probable methyltransferase PMT17 [Brachypodium distachyon]	sp|Q9SZX8|PMTH_ARATH	Probable methyltransferase PMT17 OS=Arabidopsis thaliana GN=At4g10440 PE=3 SV=1
Traes_4AL_BDABA3C02	90.7267	32.31	3.21	1.08333	-1.32284	1.87e-05	0.00147345	down	Traes_4AL_BDABA3C02.1	PREDICTED: ABC transporter G family member 25-like [Oryza brachyantha]	sp|Q84TH5|AB25G_ARATH	ABC transporter G family member 25 OS=Arabidopsis thaliana GN=ABCG25 PE=2 SV=1
Traes_4AL_BDE58EA71	31.8733	3.85	2.08667	0.23	-2.92693	1.83e-09	7.77e-07	down	Traes_4AL_BDE58EA71.2	ammonium transporter AMT2.1 [Triticum aestivum]	sp|Q851M9|AMT32_ORYSJ	Ammonium transporter 3 member 2 OS=Oryza sativa subsp. japonica GN=AMT3-2 PE=2 SV=1
Traes_4AL_C003EBF58	523.613	969.423	62.5333	106.793	1.05256	0.000138784	0.00674947	up	Traes_4AL_C003EBF58.1	PREDICTED: iron-sulfur assembly protein IscA-like 1, mitochondrial [Setaria italica]	sp|Q8LBM4|ISAM1_ARATH	Iron-sulfur assembly protein IscA-like 1, mitochondrial OS=Arabidopsis thaliana GN=At2g16710 PE=2 SV=2
Traes_4AL_C35DFAE33	68.9133	25.9067	3.35	1.18333	-1.26314	0.000190476	0.00845546	down	Traes_4AL_C35DFAE33.1	Os11g0261900 [Oryza sativa Japonica Group]	sp|Q944L7|SLP2_ARATH	Shewanella-like protein phosphatase 2 OS=Arabidopsis thaliana GN=SLP2 PE=1 SV=1
Traes_4AL_C467B516F	43.0367	9.98667	3.97	0.876667	-1.84396	0.000384331	0.0141919	down	Traes_4AL_C467B516F.1	O-methyltransferase ZRP4 [Aegilops tauschii]	sp|P47917|ZRP4_MAIZE	O-methyltransferase ZRP4 OS=Zea mays GN=ZRP4 PE=2 SV=1
Traes_4AL_C467B516F1	43.0367	9.98667	3.97	0.876667	-1.84396	0.000384364	0.0141919	down	Traes_4AL_C467B516F1.1	O-methyltransferase ZRP4 [Aegilops tauschii]	sp|P47917|ZRP4_MAIZE	O-methyltransferase ZRP4 OS=Zea mays GN=ZRP4 PE=2 SV=1
Traes_4AL_C76DABBD9	42.0033	83.2667	2.53667	4.69667	1.16896	2.92e-05	0.0020752	up	Traes_4AL_C76DABBD9.2	Serine carboxypeptidase-like 42 [Triticum urartu]	sp|Q9FH05|SCP42_ARATH	Serine carboxypeptidase-like 42 OS=Arabidopsis thaliana GN=SCPL42 PE=2 SV=1
Traes_4AL_CD55FD398	5.88333	16.8467	0.503333	1.33	1.61436	0.00148942	0.0372903	up	Traes_4AL_CD55FD398.2	GDSL esterase/lipase [Aegilops tauschii]	sp|Q9LZS7|GDL71_ARATH	GDSL esterase/lipase At5g03610 OS=Arabidopsis thaliana GN=At5g03610 PE=2 SV=1
Traes_4AL_D1B99269E	12.6667	0.666667	1.22333	0.0633333	-3.85408	2.03e-06	0.000263341	down	Traes_4AL_D1B99269E.1	Sulfotransferase 17 [Aegilops tauschii]	sp|Q9FG94|SOT1_ARATH	Cytosolic sulfotransferase 1 OS=Arabidopsis thaliana GN=SOT1 PE=2 SV=1
Traes_4AL_D288B9954	90.3333	323.667	4.45333	16.9767	1.67608	0.00039151	0.0143818	up	Traes_4AL_D288B9954.1	Beta-fructofuranosidase, insoluble isoenzyme 3 [Triticum urartu]	sp|Q0JDC6|INV3_ORYSJ	Beta-fructofuranosidase, insoluble isoenzyme 3 OS=Oryza sativa subsp. japonica GN=CIN3 PE=2 SV=1
Traes_4AL_D7615FE43	6.00333	0.333333	0.263333	0.0133333	-3.63941	0.00205287	0.0464004	down	Traes_4AL_D7615FE43.1	1-aminocyclopropane-1-carboxylate oxidase-1-like protein [Aegilops tauschii]	sp|Q84MB3|ACCH1_ARATH	1-aminocyclopropane-1-carboxylate oxidase homolog 1 OS=Arabidopsis thaliana GN=At1g06620 PE=2 SV=1
Traes_4AL_D92A1E1A7	24.3233	69.4867	1.51333	4.00667	1.63757	1.42e-05	0.00119702	up	Traes_4AL_D92A1E1A7.1	GDSL esterase/lipase [Aegilops tauschii]	sp|Q9LZS7|GDL71_ARATH	GDSL esterase/lipase At5g03610 OS=Arabidopsis thaliana GN=At5g03610 PE=2 SV=1
Traes_4AL_DA093AE07	55.6667	120.377	4.1	8.19	1.24897	0.000413644	0.0149216	up	Traes_4AL_DA093AE07.1	Lecithin-cholesterol acyltransferase-like 1 [Triticum urartu]	sp|Q9FZI8|LCAT1_ARATH	Lecithin-cholesterol acyltransferase-like 1 OS=Arabidopsis thaliana GN=LCAT1 PE=2 SV=1
Traes_4AL_DA9C64489	1682.73	4438.85	116.687	284.517	1.54941	2.17e-06	0.000277303	up	Traes_4AL_DA9C64489.1	PREDICTED: monoglyceride lipase-like [Brachypodium distachyon]	sp|O35678|MGLL_MOUSE	Monoglyceride lipase OS=Mus musculus GN=Mgll PE=1 SV=1
Traes_4AL_DEF089EE0	10.1233	1.33333	1.90333	0.243333	-2.61413	0.00159445	0.0392991	down	Traes_4AL_DEF089EE0.1	PREDICTED: glutathione transferase GST 23-like [Setaria italica]	sp|P32110|GSTX6_SOYBN	Probable glutathione S-transferase OS=Glycine max GN=HSP26-A PE=2 SV=1
Traes_4AL_ECCF59611	67	126.377	5.65333	9.83667	1.08605	0.000631175	0.0202569	up	Traes_4AL_ECCF59611.1	PREDICTED: LOW QUALITY PROTEIN: cation/calcium exchanger 1-like [Brachypodium distachyon]	sp|Q9FKP1|CCX1_ARATH	Cation/calcium exchanger 1 OS=Arabidopsis thaliana GN=CCX1 PE=2 SV=1
Traes_4AL_EDFBD3F2B	1538.57	2884.86	57.6167	100.38	1.06779	0.000161493	0.00750086	up	Traes_4AL_EDFBD3F2B.3	PREDICTED: F-box/LRR-repeat protein 4, partial [Brachypodium distachyon]	sp|Q96IG2|FXL20_HUMAN	F-box/LRR-repeat protein 20 OS=Homo sapiens GN=FBXL20 PE=1 SV=2
Traes_4AL_F17C6623A	78.3267	205.333	10.85	26.13	1.53774	1.34e-06	0.000192836	up	Traes_4AL_F17C6623A.2	PREDICTED: cytochrome P450 71A1-like [Zea mays]	sp|O48958|C71E1_SORBI	4-hydroxyphenylacetaldehyde oxime monooxygenase OS=Sorghum bicolor GN=CYP71E1 PE=2 SV=1
Traes_4AL_F35850E1E	9	26.6667	0.48	1.32333	1.71434	0.000468155	0.0163326	up	Traes_4AL_F35850E1E.1	PREDICTED: protein TPX2-like [Brachypodium distachyon]	sp|F4I2H7|TPX2_ARATH	Protein TPX2 OS=Arabidopsis thaliana GN=TPX2 PE=1 SV=1
Traes_4AL_F3BA3F9FB	637.433	1510.43	45.71	99.8367	1.40065	1.02e-07	2.36e-05	up	Traes_4AL_F3BA3F9FB.1	GLTP domain-containing protein [Triticum aestivum]	sp|Q8L7U7|ACDH_ARATH	ACD11 homolog protein OS=Arabidopsis thaliana GN=At4g39670 PE=2 SV=1
Traes_4AL_FC0B3C3D31	75	153	8.04667	15.24	1.19118	2.99e-07	5.82e-05	up	Traes_4AL_FC0B3C3D31.4	gliadin/avenin-like seed protein [Triticum aestivum]	sp|P0CZ10|AVLA6_WHEAT	Avenin-like a6 OS=Triticum aestivum PE=3 SV=1
Traes_4AL_FF199F127	31.6633	11.3367	1.18667	0.403333	-1.30563	0.000705567	0.0220433	down	Traes_4AL_FF199F127.1	PREDICTED: scarecrow-like protein 34 [Brachypodium distachyon]	sp|O80933|SCL9_ARATH	Scarecrow-like protein 9 OS=Arabidopsis thaliana GN=SCL9 PE=2 SV=1
Traes_4AS_1EA23DE08	130.667	24.3333	10.9	1.9	-2.23531	3.57e-16	8.33e-13	down	Traes_4AS_1EA23DE08.1	Homeobox-leucine zipper protein HOX12 [Triticum urartu]	sp|Q10QF2|HOX12_ORYSJ	Homeobox-leucine zipper protein HOX12 OS=Oryza sativa subsp. japonica GN=HOX12 PE=2 SV=1
Traes_4AS_2166F4C851	12.6667	2	0.73	0.11	-2.44688	0.0005101	0.0174549	down	Traes_4AS_2166F4C851.3	Os08g0412700 [Oryza sativa Japonica Group]	-	-
Traes_4AS_265BF3644	134.667	419.003	17.0833	49.2533	1.81044	1.28e-08	4.2e-06	up	Traes_4AS_265BF3644.1	Phosphatidylinositide phosphatase SAC1 [Triticum urartu]	-	-
Traes_4AS_3698CBB71	8.45333	84.9067	0.49	4.81667	3.45649	5.12e-05	0.00320801	up	Traes_4AS_3698CBB71.1	B3 domain-containing protein [Aegilops tauschii]	sp|Q10Q26|Y3123_ORYSJ	B3 domain-containing protein Os03g0212300 OS=Oryza sativa subsp. japonica GN=Os03g0212300 PE=2 SV=1
Traes_4AS_5015DF7A2	113.433	35.4967	7.50333	2.15333	-1.51218	1.3e-05	0.00112213	down	Traes_4AS_5015DF7A2.1	MAP kinase [Triticum aestivum]	sp|Q10N20|MPK5_ORYSJ	Mitogen-activated protein kinase 5 OS=Oryza sativa subsp. japonica GN=MPK5 PE=1 SV=1
Traes_4AS_5135DC537	91	14.5133	4.84	0.733333	-2.43289	8.34e-13	8.88e-10	down	Traes_4AS_5135DC537.1	PREDICTED: cytochrome b561 and DOMON domain-containing protein At4g12980-like [Brachypodium distachyon]	sp|Q9SV71|B561O_ARATH	Cytochrome b561 and DOMON domain-containing protein At4g12980 OS=Arabidopsis thaliana GN=At4g12980 PE=2 SV=1
Traes_4AS_53B185E1A	1019.54	1900.44	56.7667	98.1367	1.04919	8.66e-05	0.00476337	up	Traes_4AS_53B185E1A.1	LOC100282291 [Zea mays]	sp|Q8LE10|HA22I_ARATH	HVA22-like protein i OS=Arabidopsis thaliana GN=HVA22I PE=2 SV=2
Traes_4AS_5574058B4	396.003	56	35.7567	4.64333	-2.58803	9.34e-10	4.38e-07	down	Traes_4AS_5574058B4.1	blue copper protein [Triticum aestivum]	sp|Q41001|BCP_PEA	Blue copper protein OS=Pisum sativum PE=2 SV=1
Traes_4AS_5CA4F5234	1073.95	2095.8	51.2067	92.8233	1.10815	0.000273094	0.0111213	up	Traes_4AS_5CA4F5234.1	Serine/threonine-protein kinase PBS1 [Aegilops tauschii]	sp|Q9SFT7|Y3707_ARATH	Serine/threonine-protein kinase At3g07070 OS=Arabidopsis thaliana GN=At3g07070 PE=2 SV=1
Traes_4AS_686685FE2	97.2833	24.6633	8.04	1.88	-1.77226	6.21e-07	0.000105	down	Traes_4AS_686685FE2.2	Os03g0331700 [Oryza sativa Japonica Group]	sp|Q10LX4|CML27_ORYSJ	Probable calcium-binding protein CML27 OS=Oryza sativa subsp. japonica GN=CML27 PE=2 SV=1
Traes_4AS_705FE3DAC	63.6667	11	6.41	1.01333	-2.36499	2.92e-11	1.95e-08	down	Traes_4AS_705FE3DAC.1	Mavicyanin [Triticum urartu]	sp|P80728|MAVI_CUCPE	Mavicyanin OS=Cucurbita pepo PE=1 SV=1
Traes_4AS_7218FF406	73.0433	29.06	3.11333	1.16	-1.17854	0.000420045	0.0150894	down	Traes_4AS_7218FF406.1	PREDICTED: polyol transporter 5-like [Brachypodium distachyon]	sp|Q8VZ80|PLT5_ARATH	Polyol transporter 5 OS=Arabidopsis thaliana GN=PLT5 PE=1 SV=2
Traes_4AS_72BEF89AC	109.17	244.23	7.2	14.86	1.3044	9.94e-08	2.32e-05	up	Traes_4AS_72BEF89AC.1	PREDICTED: abscisic acid receptor PYL4-like [Setaria italica]	sp|Q9FLB1|PYL5_ARATH	Abscisic acid receptor PYL5 OS=Arabidopsis thaliana GN=PYL5 PE=1 SV=1
Traes_4AS_805AEEE8A	177.817	26.6633	9.67667	1.37	-2.51248	1.07e-12	1.12e-09	down	Traes_4AS_805AEEE8A.1	PREDICTED: zeaxanthin epoxidase, chloroplastic-like [Brachypodium distachyon]	sp|Q6F6Y2|HPXO_ACIAD	FAD-dependent urate hydroxylase OS=Acinetobacter baylyi (strain ATCC 33305 / BD413 / ADP1) GN=hpxO PE=1 SV=1
Traes_4AS_88F47105E	7.5	0.333333	3.25333	0.126667	-3.95576	7.36e-05	0.00416518	down	Traes_4AS_88F47105E.1	LOC100283541 [Zea mays]	sp|Q9M015|Y5161_ARATH	Uncharacterized protein At5g01610 OS=Arabidopsis thaliana GN=At5g01610 PE=1 SV=1
Traes_4AS_8CB8638D5	423.323	775.26	15.4567	26.24	1.01551	0.000452039	0.0159001	up	Traes_4AS_8CB8638D5.1	Os03g0167200 [Oryza sativa Japonica Group]	sp|Q9M2G8|IQM6_ARATH	IQ domain-containing protein IQM6 OS=Arabidopsis thaliana GN=IQM6 PE=2 SV=1
Traes_4AS_9AB14A036	141.713	50.7667	3.66667	1.21667	-1.31461	1.87e-07	3.94e-05	down	Traes_4AS_9AB14A036.1	Receptor-like protein kinase HERK 1 [Triticum urartu]	sp|Q9LX66|HERK_ARATH	Receptor-like protein kinase HERK 1 OS=Arabidopsis thaliana GN=HERK1 PE=1 SV=1
Traes_4AS_9C0F2EBCD	50.3467	97.9267	2.40667	4.35	1.12883	5.37e-06	0.000564974	up	Traes_4AS_9C0F2EBCD.1	PREDICTED: monoacylglycerol lipase ABHD6-like [Setaria italica]	sp|Q5XI64|ABHD6_RAT	Monoacylglycerol lipase ABHD6 OS=Rattus norvegicus GN=Abhd6 PE=1 SV=1
Traes_4AS_A538B5587	80.2333	163.93	10.37	19.5333	1.18682	1.03e-06	0.000157418	up	Traes_4AS_A538B5587.1	TPA: histone H4.3 [Zea mays]	sp|P0CG89|H4_SOYBN	Histone H4 OS=Glycine max PE=3 SV=1
Traes_4AS_A65DDCD05	17.6667	3.66667	1.56	0.296667	-2.1101	0.00160844	0.0395246	down	Traes_4AS_A65DDCD05.1	PREDICTED: expansin-A12-like [Brachypodium distachyon]	sp|Q7G6Z2|EXP12_ORYSJ	Expansin-A12 OS=Oryza sativa subsp. japonica GN=EXPA12 PE=2 SV=1
Traes_4AS_AAF8A8CE7	14.67	37.38	5.19	11.9933	1.46465	0.0002042	0.00889528	up	Traes_4AS_AAF8A8CE7.1	Os03g0304100 [Oryza sativa Japonica Group]	-	-
Traes_4AS_AF7143BFC	95.6267	41.83	10.4067	4.24	-1.02741	1.53e-05	0.00125917	down	Traes_4AS_AF7143BFC.1	Glycogenin-2 [Triticum urartu]	sp|O22893|GOLS1_ARATH	Galactinol synthase 1 OS=Arabidopsis thaliana GN=GOLS1 PE=1 SV=1
Traes_4AS_AF7143BFC1	95.6267	41.83	10.4067	4.24	-1.02741	1.53e-05	0.00125917	down	Traes_4AS_AF7143BFC1.1	Glycogenin-2 [Triticum urartu]	sp|O22893|GOLS1_ARATH	Galactinol synthase 1 OS=Arabidopsis thaliana GN=GOLS1 PE=1 SV=1
Traes_4AS_B984297FD	246.323	682.15	32.36	82.8833	1.62643	1.83e-06	0.000244966	up	Traes_4AS_B984297FD.2	PREDICTED: IST1-like protein [Setaria italica]	sp|Q54I39|IST1L_DICDI	IST1-like protein OS=Dictyostelium discoideum GN=DDB_G0289029 PE=3 SV=1
Traes_4AS_BC5510ABB	1798.06	3552	80.4367	147.143	1.10894	0.000614687	0.0198753	up	Traes_4AS_BC5510ABB.1	PREDICTED: probable pectinesterase/pectinesterase inhibitor 21 [Brachypodium distachyon]	sp|Q8GX86|PME21_ARATH	Probable pectinesterase/pectinesterase inhibitor 21 OS=Arabidopsis thaliana GN=PME21 PE=2 SV=2
Traes_4AS_BCBF7C67C	659	1636.99	31.5567	72.3033	1.44437	1.44e-05	0.00120599	up	Traes_4AS_BCBF7C67C.1	PREDICTED: receptor-like cytosolic serine/threonine-protein kinase RBK2 [Brachypodium distachyon]	sp|Q8RXC8|RBK2_ARATH	Receptor-like cytosolic serine/threonine-protein kinase RBK2 OS=Arabidopsis thaliana GN=RBK2 PE=1 SV=1
Traes_4AS_BE972A266	2.17	17.1533	0.593333	4.52	3.21343	0.000960273	0.027368	up	Traes_4AS_BE972A266.1	DL related protein [Triticum aestivum]	sp|Q76EJ0|YABDL_ORYSJ	Protein DROOPING LEAF OS=Oryza sativa subsp. japonica GN=DL PE=1 SV=1
Traes_4AS_BE972A2661	2.17	17.1533	0.593333	4.52	3.21343	0.000960307	0.027368	up	Traes_4AS_BE972A2661.1	DL related protein [Triticum aestivum]	sp|Q76EJ0|YABDL_ORYSJ	Protein DROOPING LEAF OS=Oryza sativa subsp. japonica GN=DL PE=1 SV=1
Traes_4AS_C26858DB5	29	9.33333	1.94667	0.58	-1.48817	0.000399318	0.014557	down	Traes_4AS_C26858DB5.1	PREDICTED: G-type lectin S-receptor-like serine/threonine-protein kinase At2g19130 [Brachypodium distachyon]	sp|O64477|Y2913_ARATH	G-type lectin S-receptor-like serine/threonine-protein kinase At2g19130 OS=Arabidopsis thaliana GN=At2g19130 PE=2 SV=1
Traes_4AS_C3BC395FC	8026.98	15853.9	563.68	1031.44	1.1271	0.000333218	0.012768	up	Traes_4AS_C3BC395FC.1	Serine carboxypeptidase II-3 [Triticum urartu]	sp|P52711|CBP23_HORVU	Serine carboxypeptidase II-3 OS=Hordeum vulgare GN=CXP;2-3 PE=2 SV=1
Traes_4AS_CB2C3850B	3562.71	6676.48	194.673	338.203	1.05102	0.000208211	0.00902644	up	Traes_4AS_CB2C3850B.1	PREDICTED: probable galacturonosyltransferase-like 4 [Brachypodium distachyon]	sp|Q9M8J2|GATL4_ARATH	Probable galacturonosyltransferase-like 4 OS=Arabidopsis thaliana GN=GATL4 PE=2 SV=1
Traes_4AS_CD1F11B9C	193.797	775.113	66.9033	249.393	2.17404	5.59e-09	2.07e-06	up	Traes_4AS_CD1F11B9C.1	Aquaporin SIP2-1 [Triticum urartu]	sp|Q9ATM1|SIP21_MAIZE	Aquaporin SIP2-1 OS=Zea mays GN=SIP2-1 PE=2 SV=1
Traes_4AS_D080DDBAA	1.60333	13.19	2.09667	15.8967	3.33102	5.09e-07	8.98e-05	up	Traes_4AS_D080DDBAA.1	vacuolar H+-ATPase subunit C [Hordeum vulgare subsp. vulgare]	sp|Q9SCB9|VATC_HORVU	V-type proton ATPase subunit C OS=Hordeum vulgare GN=VATC PE=1 SV=1
Traes_4AS_D2A85E4CA	11.6667	0.666667	0.483333	0.0266667	-3.71711	6.16e-05	0.00367637	down	Traes_4AS_D2A85E4CA.1	Patatin group A-3 [Triticum urartu]	sp|O48723|PLP2_ARATH	Patatin-like protein 2 OS=Arabidopsis thaliana GN=PLP2 PE=1 SV=1
Traes_4AS_D759ED55D	1055	4636.67	101.653	411.44	2.26899	2.73e-07	5.39e-05	up	Traes_4AS_D759ED55D.1	Aquaporin SIP2-1 [Triticum urartu]	sp|Q10M80|SIP21_ORYSJ	Aquaporin SIP2-1 OS=Oryza sativa subsp. japonica GN=SIP2-1 PE=2 SV=1
Traes_4AS_D84255A6B	224.22	482.363	8.74667	17.4533	1.25873	5.12e-05	0.00320797	up	Traes_4AS_D84255A6B.1	PREDICTED: phosphatidylinositol 4-phosphate 5-kinase 6-like [Brachypodium distachyon]	sp|Q9SFB8|PI5K6_ARATH	Phosphatidylinositol 4-phosphate 5-kinase 6 OS=Arabidopsis thaliana GN=PIP5K6 PE=2 SV=1
Traes_4AS_DBB5283EB	74.9567	158.35	5.90667	11.5467	1.23209	2.59e-05	0.00189516	up	Traes_4AS_DBB5283EB.1	uroporphyrinogen III synthase [Hordeum vulgare]	sp|Q10QR9|HEM4_ORYSJ	Uroporphyrinogen-III synthase, chloroplastic OS=Oryza sativa subsp. japonica GN=UROS PE=2 SV=1
Traes_4AS_DBFA3C81A	324.563	121.29	19.6167	6.8	-1.27088	0.000879412	0.0257313	down	Traes_4AS_DBFA3C81A.1	Retrovirus-related Pol polyprotein from transposon TNT 1-94 [Triticum urartu]	-	-
Traes_4AS_E612DC841	146.44	289.19	30.0367	54.6	1.11662	3.44e-06	0.000397226	up	Traes_4AS_E612DC841.1	PREDICTED: calvin cycle protein CP12-1, chloroplastic [Brachypodium distachyon]	sp|O22914|CP121_ARATH	Calvin cycle protein CP12-1, chloroplastic OS=Arabidopsis thaliana GN=CP12-1 PE=1 SV=1
Traes_4AS_E6967DAA8	135	245.307	30.89	52.0533	1.03971	3.02e-05	0.00213091	up	Traes_4AS_E6967DAA8.2	-	-	-
Traes_4AS_FACA1EB6C	3358.67	8848.32	120.613	294.513	1.53687	1.96e-05	0.00152255	up	Traes_4AS_FACA1EB6C.1	Proline-rich receptor-like protein kinase PERK5 [Triticum urartu]	sp|Q8GX23|PERK5_ARATH	Proline-rich receptor-like protein kinase PERK5 OS=Arabidopsis thaliana GN=PERK5 PE=2 SV=1
Traes_4BL_047C6F1E8	7.77333	0.326667	1.18	0.0466667	-4.00993	6.25e-05	0.00370935	down	Traes_4BL_047C6F1E8.1	Os09g0551200 [Oryza sativa Japonica Group]	sp|P10978|POLX_TOBAC	Retrovirus-related Pol polyprotein from transposon TNT 1-94 OS=Nicotiana tabacum PE=2 SV=1
Traes_4BL_068A73AF2	34.53	101.757	53.8233	148.827	1.71236	0.000199901	0.00875221	up	Traes_4BL_068A73AF2.1	PREDICTED: probable pectinesterase/pectinesterase inhibitor 21 [Brachypodium distachyon]	sp|Q8GX86|PME21_ARATH	Probable pectinesterase/pectinesterase inhibitor 21 OS=Arabidopsis thaliana GN=PME21 PE=2 SV=2
Traes_4BL_07CA05030	47.03	19.2433	1.41	0.543333	-1.11869	0.00162964	0.0398935	down	Traes_4BL_07CA05030.1	U-box domain-containing protein 35 [Aegilops tauschii]	sp|Q9SW11|PUB35_ARATH	U-box domain-containing protein 35 OS=Arabidopsis thaliana GN=PUB35 PE=1 SV=2
Traes_4BL_10F325B7E	25.3333	7.66667	2.28333	0.653333	-1.53295	0.000511746	0.0174947	down	Traes_4BL_10F325B7E.2	PREDICTED: atherin-like [Brachypodium distachyon]	-	-
Traes_4BL_12097D3B9	1758.15	3378.1	129.947	232.063	1.09514	0.000450418	0.0158958	up	Traes_4BL_12097D3B9.1	Serine carboxypeptidase II-3 [Triticum urartu]	sp|P52711|CBP23_HORVU	Serine carboxypeptidase II-3 OS=Hordeum vulgare GN=CXP;2-3 PE=2 SV=1
Traes_4BL_130EBAC40	21.6667	2.66667	1.18	0.136667	-2.76734	1.72e-05	0.00139099	down	Traes_4BL_130EBAC40.1	PREDICTED: CAS1 domain-containing protein 1-like [Brachypodium distachyon]	sp|Q66GQ5|RWA3_ARATH	Protein REDUCED WALL ACETYLATION 3 OS=Arabidopsis thaliana GN=RWA3 PE=1 SV=1
Traes_4BL_1629B8212	9.66667	27	1.59	4.10333	1.61986	0.000647934	0.0206984	up	Traes_4BL_1629B8212.1	Os03g0180100 [Oryza sativa Japonica Group]	-	-
Traes_4BL_1A6408F51	76	29.3333	3.94667	1.42333	-1.2052	0.000107303	0.00562276	down	Traes_4BL_1A6408F51.1	Os03g0288900 [Oryza sativa Japonica Group]	-	-
Traes_4BL_29C2D49C8	40.2633	74.2933	2.94667	5.05	1.05775	2.89e-05	0.00205821	up	Traes_4BL_29C2D49C8.1	PREDICTED: OTU domain-containing protein At3g57810 [Brachypodium distachyon]	sp|Q8LBZ4|OTU_ARATH	OTU domain-containing protein At3g57810 OS=Arabidopsis thaliana GN=At3g57810 PE=2 SV=1
Traes_4BL_2A8052BFD	77.36	32.2233	10.4467	4.06333	-1.10674	2.66e-05	0.00193832	down	Traes_4BL_2A8052BFD.1	GER4h [Hordeum vulgare subsp. vulgare]	sp|Q6YZA6|GL85_ORYSJ	Germin-like protein 8-5 OS=Oryza sativa subsp. japonica GN=Os08g0189400 PE=2 SV=1
Traes_4BL_2ABD3B58D	702.64	1753.03	65.43	151.817	1.4802	5.69e-05	0.00345511	up	Traes_4BL_2ABD3B58D.1	PREDICTED: IST1-like protein [Setaria italica]	sp|Q54I39|IST1L_DICDI	IST1-like protein OS=Dictyostelium discoideum GN=DDB_G0289029 PE=3 SV=1
Traes_4BL_2ACE03C35	23.56	5.42	1.81333	0.396667	-1.87706	0.0017374	0.0415684	down	Traes_4BL_2ACE03C35.1	seven transmembrane-spanning protein [Triticum aestivum]	sp|P93766|MLO_HORVU	Protein MLO OS=Hordeum vulgare GN=MLO PE=1 SV=1
Traes_4BL_2AE2D5F9C	34	0.666667	2.53333	0.0433333	-5.25092	8.7e-14	1.25e-10	down	Traes_4BL_2AE2D5F9C.1	Anthranilate N-benzoyltransferase protein 1 [Aegilops tauschii]	sp|A9ZPJ7|AGCT2_HORVU	Agmatine coumaroyltransferase-2 OS=Hordeum vulgare GN=ACT-2 PE=1 SV=1
Traes_4BL_2BB74B358	70.63	29.6967	5.94667	2.32333	-1.08887	3.44e-05	0.00235192	down	Traes_4BL_2BB74B358.1	Receptor-like protein kinase HERK 1 [Aegilops tauschii]	sp|Q9LX66|HERK_ARATH	Receptor-like protein kinase HERK 1 OS=Arabidopsis thaliana GN=HERK1 PE=1 SV=1
Traes_4BL_2CEFDE904	14.13	2.89	1.34	0.246667	-2.04467	0.00162662	0.0398691	down	Traes_4BL_2CEFDE904.1	MAP kinase [Triticum aestivum]	sp|Q10N20|MPK5_ORYSJ	Mitogen-activated protein kinase 5 OS=Oryza sativa subsp. japonica GN=MPK5 PE=1 SV=1
Traes_4BL_2D539E6C4	239	443.55	75.6767	127.657	1.02176	0.00121729	0.0325562	up	Traes_4BL_2D539E6C4.1	Os03g0138400 [Oryza sativa Japonica Group]	-	-
Traes_4BL_30DF28795	39.0033	14.19	3.22	1.09	-1.24918	0.00109111	0.030096	down	Traes_4BL_30DF28795.1	Germin-like protein 8-5 [Aegilops tauschii]	sp|Q6YZA6|GL85_ORYSJ	Germin-like protein 8-5 OS=Oryza sativa subsp. japonica GN=Os08g0189400 PE=2 SV=1
Traes_4BL_3B919C814	7.01	0	0.546667	0.001	-5.74707	0.000188328	0.0083687	down	Traes_4BL_3B919C814.1	Os03g0264600 [Oryza sativa Japonica Group]	-	-
Traes_4BL_4D49C13C4	49.2267	21.9833	1.00333	0.413333	-1.01274	0.00127188	0.0336408	down	Traes_4BL_4D49C13C4.1	Cell division cycle and apoptosis regulator protein 1 [Triticum urartu]	sp|Q8IX12|CCAR1_HUMAN	Cell division cycle and apoptosis regulator protein 1 OS=Homo sapiens GN=CCAR1 PE=1 SV=2
Traes_4BL_4D5151A6B	11.6667	1	0.586667	0.0466667	-3.25505	2.53e-05	0.00185887	down	Traes_4BL_4D5151A6B.1	PREDICTED: serine/threonine-protein kinase At5g01020 [Brachypodium distachyon]	sp|Q8GXZ3|Y5102_ARATH	Serine/threonine-protein kinase At5g01020 OS=Arabidopsis thaliana GN=At5g01020 PE=1 SV=1
Traes_4BL_4D57AE1AF	55.1567	105.303	2.13667	3.80667	1.10685	1.74e-05	0.00139495	up	Traes_4BL_4D57AE1AF.2	PREDICTED: ninja-family protein Os03g0214200-like [Oryza brachyantha]	sp|Q10Q07|NNJA1_ORYSJ	Ninja-family protein Os03g0214200 OS=Oryza sativa subsp. japonica GN=Os03g0214200 PE=2 SV=1
Traes_4BL_4E798449D	30.84	9.91667	0.81	0.24	-1.45779	0.000140985	0.00682322	down	Traes_4BL_4E798449D.1	Rhomboid family member 1 [Aegilops tauschii]	sp|Q9CAN1|RBL2_ARATH	RHOMBOID-like protein 2 OS=Arabidopsis thaliana GN=RBL2 PE=1 SV=1
Traes_4BL_547B966D2	20	41	2.36	4.46	1.1938	0.000313504	0.0122521	up	Traes_4BL_547B966D2.2	Os03g0304100 [Oryza sativa Japonica Group]	-	-
Traes_4BL_56DD42D4B	21.3333	50.3333	16.4067	33.59	1.40497	0.000703045	0.0219866	up	Traes_4BL_56DD42D4B.1	leucoanthocyanidin dioxygenase-like protein [Hordeum vulgare]	sp|A2A1A0|NCS1_COPJA	S-norcoclaurine synthase 1 OS=Coptis japonica GN=NCS1 PE=1 SV=1
Traes_4BL_58BD11DA4	87.0467	161.47	27.33	46.6633	1.0428	5.07e-05	0.00318597	up	Traes_4BL_58BD11DA4.1	PREDICTED: skin secretory protein xP2 [Brachypodium distachyon]	-	-
Traes_4BL_58C01D20F	111.367	244.52	8.29333	16.9967	1.32992	6.07e-07	0.000103523	up	Traes_4BL_58C01D20F.1	serine acetyltransferase [Triticum turgidum subsp. durum]	sp|Q10S58|SAT2_ORYSJ	Probable serine acetyltransferase 2 OS=Oryza sativa subsp. japonica GN=SAT2 PE=2 SV=1
Traes_4BL_6199EF553	3.88333	12.5733	0.853333	2.55	1.91262	0.00122663	0.0327654	up	Traes_4BL_6199EF553.1	PREDICTED: nascent polypeptide-associated complex subunit alpha-like protein 2 [Brachypodium distachyon]	sp|Q94JX9|NACA2_ARATH	Nascent polypeptide-associated complex subunit alpha-like protein 2 OS=Arabidopsis thaliana GN=At3g49470 PE=2 SV=2
Traes_4BL_66ED55B9E	107.013	35.6633	25.9633	7.83667	-1.44155	0.000979257	0.0277421	down	Traes_4BL_66ED55B9E.2	phosphate transporter protein, partial [Triticum aestivum]	sp|Q8H6G9|PHT17_ORYSJ	Probable inorganic phosphate transporter 1-7 OS=Oryza sativa subsp. japonica GN=PHT1-7 PE=2 SV=1
Traes_4BL_778AAB097	38.1367	12.8633	2.30667	0.716667	-1.35931	0.000651906	0.0207944	down	Traes_4BL_778AAB097.1	AHL protein [Triticum aestivum]	sp|O82166|AHL21_ARATH	AT-hook motif nuclear-localized protein 21 OS=Arabidopsis thaliana GN=AHL21 PE=2 SV=1
Traes_4BL_7FC8FF797	331.623	611.137	41.01	69.36	1.00952	2.09e-05	0.00160225	up	Traes_4BL_7FC8FF797.1	PREDICTED: calvin cycle protein CP12-1, chloroplastic [Brachypodium distachyon]	sp|O22914|CP121_ARATH	Calvin cycle protein CP12-1, chloroplastic OS=Arabidopsis thaliana GN=CP12-1 PE=1 SV=1
Traes_4BL_83247661B	1643.24	4233.55	57.3833	137.52	1.51077	1.77e-05	0.0014103	up	Traes_4BL_83247661B.1	PREDICTED: formin-like protein 18 [Setaria italica]	sp|O04023|SRC2_ARATH	Protein SRC2 homolog OS=Arabidopsis thaliana GN=SRC2 PE=1 SV=1
Traes_4BL_8F005532B	119.727	221.127	1.73333	2.99667	1.05553	1.6e-06	0.000219419	up	Traes_4BL_8F005532B.2	PREDICTED: phosphatidate phosphatase LPIN2-like [Oryza brachyantha]	sp|Q9FMN2|PAH2_ARATH	Phosphatidate phosphatase PAH2 OS=Arabidopsis thaliana GN=PAH2 PE=1 SV=1
Traes_4BL_8F74B076C	14.01	27.0133	1.32	2.36667	1.10035	0.00191789	0.0443847	up	Traes_4BL_8F74B076C.2	Pin2-interacting protein X1 [Aegilops tauschii]	sp|Q9CZX5|PINX1_MOUSE	PIN2/TERF1-interacting telomerase inhibitor 1 OS=Mus musculus GN=Pinx1 PE=1 SV=2
Traes_4BL_95197062C	35.4233	63.13	6.1	10.1433	1.02139	0.000751361	0.0230503	up	Traes_4BL_95197062C.1	TPA: histone H4.3 [Zea mays]	sp|P0CG89|H4_SOYBN	Histone H4 OS=Glycine max PE=3 SV=1
Traes_4BL_98B3C3F2F	370.003	81.7533	15.1933	3.12667	-1.99392	5.05e-16	1.15e-12	down	Traes_4BL_98B3C3F2F.2	Chitin elicitor-binding protein [Aegilops tauschii]	sp|Q8H8C7|CEBIP_ORYSJ	Chitin elicitor-binding protein OS=Oryza sativa subsp. japonica GN=CEBIP PE=1 SV=1
Traes_4BL_9A9C3DF6F	35.3333	69.99	4.88333	8.83667	1.13217	0.00071328	0.022186	up	Traes_4BL_9A9C3DF6F.1	Defensin-like protein 1 [Triticum urartu]	sp|Q9ZUL7|DEF01_ARATH	Defensin-like protein 1 OS=Arabidopsis thaliana GN=PDF2.3 PE=2 SV=1
Traes_4BL_9CDB177D0	7.33333	0.666667	0.4	0.0333333	-3.0706	0.000829082	0.0246841	down	Traes_4BL_9CDB177D0.1	Thromboxane-A synthase [Aegilops tauschii]	sp|B9DFU2|MAX1_ARATH	Cytochrome P450 711A1 OS=Arabidopsis thaliana GN=CYP711A1 PE=2 SV=1
Traes_4BL_9E643D51B	34.49	72.7333	183.503	408.623	1.23596	0.000903007	0.0262508	up	Traes_4BL_9E643D51B.1	KED-like protein [Hordeum vulgare subsp. vulgare]	-	-
Traes_4BL_9F2A26511	5.98	0	1.31333	0.001	-5.48251	0.00126958	0.0336077	down	Traes_4BL_9F2A26511.1	Os03g0322200 [Oryza sativa Japonica Group]	-	-
Traes_4BL_A1E644C55	21.19	4.40667	1.46667	0.283333	-2.10138	4.55e-05	0.00291738	down	Traes_4BL_A1E644C55.1	PREDICTED: wall-associated receptor kinase-like 14-like [Oryza brachyantha]	sp|Q8RY67|WAKLO_ARATH	Wall-associated receptor kinase-like 14 OS=Arabidopsis thaliana GN=WAKL14 PE=2 SV=2
Traes_4BL_A289962F6	173.613	35.2167	15.6433	2.93667	-2.13367	1.42e-15	2.84e-12	down	Traes_4BL_A289962F6.1	PREDICTED: cytochrome b561 and DOMON domain-containing protein At4g12980-like [Brachypodium distachyon]	sp|Q9SV71|B561O_ARATH	Cytochrome b561 and DOMON domain-containing protein At4g12980 OS=Arabidopsis thaliana GN=At4g12980 PE=2 SV=1
Traes_4BL_A289962F61	173.613	35.2167	15.6433	2.93667	-2.13368	1.42e-15	2.84e-12	down	Traes_4BL_A289962F61.1	PREDICTED: cytochrome b561 and DOMON domain-containing protein At4g12980-like [Brachypodium distachyon]	sp|Q9SV71|B561O_ARATH	Cytochrome b561 and DOMON domain-containing protein At4g12980 OS=Arabidopsis thaliana GN=At4g12980 PE=2 SV=1
Traes_4BL_AA17C8425	56.13	20.0433	7.89333	2.64	-1.29077	2.02e-05	0.00155969	down	Traes_4BL_AA17C8425.1	PREDICTED: protein OBERON 3 [Brachypodium distachyon]	sp|Q94B71|OBE3_ARATH	Protein OBERON 3 OS=Arabidopsis thaliana GN=OBE3 PE=1 SV=1
Traes_4BL_AB3EBF1FD	10.3533	111.667	1.18667	12.32	3.6612	0.00187812	0.0438644	up	Traes_4BL_AB3EBF1FD.2	lipid transfer protein [Triticum turgidum subsp. durum]	sp|P82900|NLT2G_WHEAT	Non-specific lipid-transfer protein 2G OS=Triticum aestivum PE=1 SV=2
Traes_4BL_B84ED7C6C	24.5167	5.66667	1.79333	0.393333	-1.89103	0.00066701	0.0211666	down	Traes_4BL_B84ED7C6C.1	PREDICTED: purine permease 3-like [Setaria italica]	sp|Q9FZ95|PUP3_ARATH	Purine permease 3 OS=Arabidopsis thaliana GN=PUP3 PE=2 SV=1
Traes_4BL_B8AE99BB6	1583.41	3173.47	103.13	190.763	1.147	4.64e-05	0.00296138	up	Traes_4BL_B8AE99BB6.1	LysM domain containing protein, expressed [Oryza sativa Japonica Group]	-	-
Traes_4BL_C3F41C738	112.537	401.887	21.43	71.3267	2.01068	1.24e-08	4.12e-06	up	Traes_4BL_C3F41C738.1	Aquaporin SIP2-1 [Triticum urartu]	sp|Q10M80|SIP21_ORYSJ	Aquaporin SIP2-1 OS=Oryza sativa subsp. japonica GN=SIP2-1 PE=2 SV=1
Traes_4BL_C5C364B65	26.41	9.74	1.59333	0.556667	-1.27666	0.00229041	0.0499754	down	Traes_4BL_C5C364B65.2	Heat shock cognate 70 kDa protein [Aegilops tauschii]	sp|P09189|HSP7C_PETHY	Heat shock cognate 70 kDa protein OS=Petunia hybrida GN=HSP70 PE=2 SV=1
Traes_4BL_C77E12A14	34.0933	10.5367	8.43667	2.41333	-1.54078	7.15e-05	0.00407958	down	Traes_4BL_C77E12A14.1	Germin-like protein 8-5 [Triticum urartu]	sp|Q6YZ99|GL89_ORYSJ	Germin-like protein 8-9 OS=Oryza sativa subsp. japonica GN=Os08g0189850 PE=2 SV=1
Traes_4BL_CA03BD203	21.9867	7	1.41667	0.423333	-1.46836	0.00155653	0.0385896	down	Traes_4BL_CA03BD203.1	Phospholipid-transporting ATPase 1 [Triticum urartu]	sp|P98204|ALA1_ARATH	Phospholipid-transporting ATPase 1 OS=Arabidopsis thaliana GN=ALA1 PE=2 SV=1
Traes_4BL_CB8C9471A	7.33	20.6633	0.926667	2.46333	1.64977	0.000263734	0.0108219	up	Traes_4BL_CB8C9471A.2	Os03g0116700 [Oryza sativa Japonica Group]	sp|Q9LEX0|P2A13_ARATH	F-box protein PP2-A13 OS=Arabidopsis thaliana GN=PP2A13 PE=1 SV=1
Traes_4BL_CD3262E351	30.33	2.33333	2.56	0.176667	-3.43077	5.85e-08	1.51e-05	down	Traes_4BL_CD3262E351.1	Mavicyanin [Triticum urartu]	sp|P80728|MAVI_CUCPE	Mavicyanin OS=Cucurbita pepo PE=1 SV=1
Traes_4BL_D21AD2E4B	23.3333	6	3.79667	0.936667	-1.74827	0.00190134	0.0442022	down	Traes_4BL_D21AD2E4B.1	PREDICTED: probable cytokinin riboside 5'-monophosphate phosphoribohydrolase LOGL3-like [Oryza brachyantha]	sp|Q8H7U8|LOGL3_ORYSJ	Probable cytokinin riboside 5'-monophosphate phosphoribohydrolase LOGL3 OS=Oryza sativa subsp. japonica GN=LOGL3 PE=2 SV=1
Traes_4BL_D25057F43	64.06	24.8	8.15667	2.95333	-1.18198	0.000159835	0.00743986	down	Traes_4BL_D25057F43.2	germin-like protein [Triticum aestivum]	sp|Q6YZA6|GL85_ORYSJ	Germin-like protein 8-5 OS=Oryza sativa subsp. japonica GN=Os08g0189400 PE=2 SV=1
Traes_4BL_D78247059	9.33333	0.666667	2.41333	0.163333	-3.41214	0.000125272	0.00628924	down	Traes_4BL_D78247059.1	PREDICTED: flowering-promoting factor 1-like protein 5 [Brachypodium distachyon]	sp|A3BNA1|FLP5_ORYSJ	Flowering-promoting factor 1-like protein 5 OS=Oryza sativa subsp. japonica GN=Os07g0671000 PE=3 SV=1
Traes_4BL_D8322513E	27.7567	5.62667	8.09	1.53667	-2.1228	0.000519096	0.0176728	down	Traes_4BL_D8322513E.1	16.9a kDa heat-shock protein [Triticum dicoccon]	sp|P12810|HS16A_WHEAT	16.9 kDa class I heat shock protein 1 OS=Triticum aestivum GN=hsp16.9A PE=2 SV=1
Traes_4BL_DA1F08EC1	79.6667	32.6667	9.57333	3.65667	-1.09608	0.000199648	0.0087468	down	Traes_4BL_DA1F08EC1.1	LOC100283541 [Zea mays]	sp|Q9M015|Y5161_ARATH	Uncharacterized protein At5g01610 OS=Arabidopsis thaliana GN=At5g01610 PE=1 SV=1
Traes_4BL_E238BBA90	1220.11	2306.79	103.027	180.453	1.0545	0.00174085	0.0415932	up	Traes_4BL_E238BBA90.1	PREDICTED: probable LRR receptor-like serine/threonine-protein kinase At5g59680-like [Oryza brachyantha]	sp|Q9LIG2|RLK6_ARATH	Receptor-like protein kinase At3g21340 OS=Arabidopsis thaliana GN=At3g21340 PE=1 SV=1
Traes_4BL_E43C1BB11	80.1633	233.783	6.91667	18.5767	1.68463	5.71e-12	4.6e-09	up	Traes_4BL_E43C1BB11.1	PREDICTED: abscisic acid receptor PYL4-like [Setaria italica]	sp|Q9FLB1|PYL5_ARATH	Abscisic acid receptor PYL5 OS=Arabidopsis thaliana GN=PYL5 PE=1 SV=1
Traes_4BL_E65703779	74.32	137.917	9.11	15.69	1.04946	1.13e-05	0.00100335	up	Traes_4BL_E65703779.2	Mn-specific cation diffusion facilitator transporter MTP8.1 [Hordeum vulgare]	sp|Q10PP8|MTP4_ORYSJ	Metal tolerance protein 4 OS=Oryza sativa subsp. japonica GN=MTP4 PE=2 SV=1
Traes_4BS_03EB5D160	2.80667	66.56	0.773333	18.25	4.78549	5.08e-18	1.75e-14	up	Traes_4BS_03EB5D160.1	fasciclin-like protein FLA8 [Triticum aestivum]	sp|Q9SU13|FLA2_ARATH	Fasciclin-like arabinogalactan protein 2 OS=Arabidopsis thaliana GN=FLA2 PE=1 SV=1
Traes_4BS_087DBE7F9	1469.48	4114.13	118.583	306.897	1.63629	2.28e-06	0.000285798	up	Traes_4BS_087DBE7F9.1	PREDICTED: monoglyceride lipase-like [Brachypodium distachyon]	sp|O35678|MGLL_MOUSE	Monoglyceride lipase OS=Mus musculus GN=Mgll PE=1 SV=1
Traes_4BS_088611AA4	54.6	22.09	1.09333	0.416667	-1.13907	0.000553323	0.0184552	down	Traes_4BS_088611AA4.2	PREDICTED: G-type lectin S-receptor-like serine/threonine-protein kinase At5g24080 [Brachypodium distachyon]	sp|Q9FLV4|Y5248_ARATH	G-type lectin S-receptor-like serine/threonine-protein kinase At5g24080 OS=Arabidopsis thaliana GN=At5g24080 PE=2 SV=1
Traes_4BS_0DFD5739E	5.96667	0	0.87	0.001	-5.51907	0.000178208	0.00805174	down	Traes_4BS_0DFD5739E.1	Tyrosine N-monooxygenase [Aegilops tauschii]	sp|Q43135|C79A1_SORBI	Tyrosine N-monooxygenase OS=Sorghum bicolor GN=CYP79A1 PE=1 SV=3
Traes_4BS_0EB7BD260	39.6667	100.667	4.36333	10.3	1.52231	0.000157841	0.00738291	up	Traes_4BS_0EB7BD260.1	Os03g0727800 [Oryza sativa Japonica Group]	-	-
Traes_4BS_0EFD1120D	16	31.6667	1.05	1.92667	1.13504	0.00103268	0.0289003	up	Traes_4BS_0EFD1120D.2	Os11g0195800 [Oryza sativa Japonica Group]	-	-
Traes_4BS_11DDF29B31	381.093	166.393	34.8233	14.12	-1.01603	6.98e-05	0.00399532	down	Traes_4BS_11DDF29B31.1	xylanase inhibitor protein precursor [Triticum aestivum]	sp|Q8L5C6|XIP1_WHEAT	Xylanase inhibitor protein 1 OS=Triticum aestivum GN=XIPI PE=1 SV=2
Traes_4BS_165612CC9	267.953	489.943	24.4767	41.5667	1.01966	6.66e-05	0.00386355	up	Traes_4BS_165612CC9.1	Mitochondrial inner membrane magnesium transporter mrs2 [Aegilops tauschii]	sp|Q9AUK4|MRS2A_ORYSJ	Magnesium transporter MRS2-A, chloroplastic OS=Oryza sativa subsp. japonica GN=MRS2-A PE=2 SV=1
Traes_4BS_16B8E31E6	17.0933	39.2533	4.51333	9.49667	1.37079	0.000452741	0.0159127	up	Traes_4BS_16B8E31E6.1	PREDICTED: LOW QUALITY PROTEIN: protein pkiA-like [Elaeis guineensis]	sp|P95937|YHIT_SULSO	Uncharacterized HIT-like protein SSO2163 OS=Sulfolobus solfataricus (strain ATCC 35092 / DSM 1617 / JCM 11322 / P2) GN=SSO2163 PE=3 SV=1
Traes_4BS_1C782883D	746.99	1431.68	83.0533	147.373	1.09874	6.73e-06	0.000677938	up	Traes_4BS_1C782883D.1	Os11g0673100 [Oryza sativa Japonica Group]	sp|Q6GPW4|TM205_XENLA	Transmembrane protein 205 OS=Xenopus laevis GN=tmem205 PE=2 SV=1
Traes_4BS_1CDD34919	1454.39	2699.06	77.43	133.287	1.03751	0.00029187	0.0116199	up	Traes_4BS_1CDD34919.1	PREDICTED: probable protein S-acyltransferase 6 [Setaria italica]	sp|Q0WQK2|ZDHC9_ARATH	Probable protein S-acyltransferase 7 OS=Arabidopsis thaliana GN=PAT07 PE=1 SV=1
Traes_4BS_3DA553B97	249.157	538.22	19.5433	38.7933	1.23308	0.000147689	0.00702616	up	Traes_4BS_3DA553B97.2	PREDICTED: glucan endo-1,3-beta-glucosidase 7 [Brachypodium distachyon]	sp|Q94G86|ALL9_OLEEU	Glucan endo-1,3-beta-D-glucosidase OS=Olea europaea GN=OLE9 PE=1 SV=1
Traes_4BS_43B82FD6D	29.3467	10	3.71667	1.16333	-1.38432	0.000448701	0.0158677	down	Traes_4BS_43B82FD6D.1	PREDICTED: R3H domain-containing protein 4-like [Setaria italica]	-	-
Traes_4BS_48B386606	24.2267	7.19333	5.88667	1.61333	-1.55079	0.00109211	0.0300973	down	Traes_4BS_48B386606.1	Germin-like protein 8-5 [Aegilops tauschii]	sp|Q6YZ99|GL89_ORYSJ	Germin-like protein 8-9 OS=Oryza sativa subsp. japonica GN=Os08g0189850 PE=2 SV=1
Traes_4BS_4BC62B7F7	205.427	35.0433	12.2267	1.95	-2.35054	2.88e-16	7.09e-13	down	Traes_4BS_4BC62B7F7.2	C2 domain-containing protein [Hordeum vulgare subsp. vulgare]	sp|O04023|SRC2_ARATH	Protein SRC2 homolog OS=Arabidopsis thaliana GN=SRC2 PE=1 SV=1
Traes_4BS_52E8A2788	5	22.0833	0.163333	0.706667	2.2944	0.000373088	0.0139125	up	Traes_4BS_52E8A2788.1	37 kDa inner envelope membrane protein, chloroplastic [Aegilops tauschii]	sp|Q2QM69|BQMT2_ORYSJ	2-methyl-6-phytyl-1,4-hydroquinone methyltransferase 2, chloroplastic OS=Oryza sativa subsp. japonica GN=Os12g0615400 PE=2 SV=2
Traes_4BS_575CA08AA	1386.96	2642.19	127.88	225.373	1.0764	9.13e-05	0.00497626	up	Traes_4BS_575CA08AA.2	PREDICTED: probable galacturonosyltransferase-like 4 [Brachypodium distachyon]	sp|Q9M8J2|GATL4_ARATH	Probable galacturonosyltransferase-like 4 OS=Arabidopsis thaliana GN=GATL4 PE=2 SV=1
Traes_4BS_5930EF5D6	150.19	23.6633	6.69333	0.973333	-2.49383	1.84e-14	3e-11	down	Traes_4BS_5930EF5D6.1	1-aminocyclopropane-1-carboxylate synthase 1 [Aegilops tauschii]	sp|Q10DK7|1A11_ORYSJ	1-aminocyclopropane-1-carboxylate synthase 1 OS=Oryza sativa subsp. japonica GN=ACC1 PE=2 SV=1
Traes_4BS_5C62270EA	155.853	65.5367	4.05667	1.6	-1.09781	0.000144288	0.00691781	down	Traes_4BS_5C62270EA.1	PREDICTED: protein FAR1-RELATED SEQUENCE 5-like [Brachypodium distachyon]	sp|Q9ZVC9|FRS3_ARATH	Protein FAR1-RELATED SEQUENCE 3 OS=Arabidopsis thaliana GN=FRS3 PE=2 SV=2
Traes_4BS_615DE1514	619.763	255.107	59.34	22.7367	-1.10401	2.43e-07	4.9e-05	down	Traes_4BS_615DE1514.1	glutathione transferase [Triticum aestivum]	sp|P30110|GSTF1_WHEAT	Glutathione S-transferase 1 OS=Triticum aestivum GN=GSTA1 PE=2 SV=1
Traes_4BS_63DD9D036	1402.33	541.673	49.6433	17.98	-1.18605	2.46e-08	7.39e-06	down	Traes_4BS_63DD9D036.2	lipoxygenase [Triticum aestivum]	sp|P29114|LOX1_HORVU	Linoleate 9S-lipoxygenase 1 OS=Hordeum vulgare GN=LOX1.1 PE=1 SV=2
Traes_4BS_673F453B4	20.5633	47.4533	1.77333	3.84333	1.37483	0.00174003	0.0415909	up	Traes_4BS_673F453B4.1	Beta-hexosaminidase [Gossypium arboreum]	-	-
Traes_4BS_6D9354748	238.333	89.02	10.3067	3.58667	-1.26359	2.13e-08	6.58e-06	down	Traes_4BS_6D9354748.1	PREDICTED: 4-coumarate--CoA ligase-like 7 [Brachypodium distachyon]	sp|Q84P23|4CLL9_ARATH	4-coumarate--CoA ligase-like 9 OS=Arabidopsis thaliana GN=4CLL9 PE=1 SV=2
Traes_4BS_6F67C3888	6.16667	0.333333	2.21	0.113333	-3.65649	0.00167263	0.0406846	down	Traes_4BS_6F67C3888.1	Os03g0734100 [Oryza sativa Japonica Group]	-	-
Traes_4BS_7413784F7	99.64	38.6	11.8767	4.27667	-1.17926	0.000137376	0.00670189	down	Traes_4BS_7413784F7.1	Os11g0155100 [Oryza sativa Japonica Group]	sp|Q9SIH5|FB322_ARATH	Probable F-box protein At1g60180 OS=Arabidopsis thaliana GN=At2g36090 PE=2 SV=1
Traes_4BS_76C23FE5A	591.9	163.757	36.7	9.43667	-1.67741	1.81e-13	2.37e-10	down	Traes_4BS_76C23FE5A.1	PREDICTED: malonyl-CoA:anthocyanidin 5-O-glucoside-6''-O-malonyltransferase-like [Setaria italica]	sp|Q9MBC1|3AT_PERFR	Anthocyanidin 3-O-glucoside 6''-O-acyltransferase (Fragment) OS=Perilla frutescens PE=1 SV=1
Traes_4BS_780D6DE66	51.48	157.22	4.60667	13.1067	1.80577	2.15e-11	1.47e-08	up	Traes_4BS_780D6DE66.1	PREDICTED: sex determination protein tasselseed-2-like [Oryza brachyantha]	sp|H9BFQ1|TPRL2_ERYCB	Tropinone reductase-like 2 OS=Erythroxylum coca PE=2 SV=1
Traes_4BS_7F31CC8A1	1476.66	2790.47	99.27	172.757	1.06322	2.18e-05	0.00165493	up	Traes_4BS_7F31CC8A1.1	defense-related protein [Zea mays]	sp|O82225|GGP5_ARATH	Gamma-glutamyl peptidase 5 OS=Arabidopsis thaliana GN=GGP5 PE=2 SV=1
Traes_4BS_83BDFC91D	28.3333	55.6667	2.42667	4.41333	1.12191	0.00028332	0.0114138	up	Traes_4BS_83BDFC91D.1	PREDICTED: probable cytokinin riboside 5'-monophosphate phosphoribohydrolase LOG4 [Setaria italica]	sp|Q851C7|LOGL4_ORYSJ	Probable cytokinin riboside 5'-monophosphate phosphoribohydrolase LOG4 OS=Oryza sativa subsp. japonica GN=LOGL4 PE=3 SV=1
Traes_4BS_844C35B49	137.877	46.7067	7.68667	2.41333	-1.38782	1.16e-06	0.000173138	down	Traes_4BS_844C35B49.1	PREDICTED: malonyl-CoA:anthocyanidin 5-O-glucoside-6''-O-malonyltransferase-like [Setaria italica]	sp|Q9MBC1|3AT_PERFR	Anthocyanidin 3-O-glucoside 6''-O-acyltransferase (Fragment) OS=Perilla frutescens PE=1 SV=1
Traes_4BS_848DC99B5	339.523	139.35	46.41	17.6367	-1.13044	3.11e-05	0.00218068	down	Traes_4BS_848DC99B5.1	Os09g0551200 [Oryza sativa Japonica Group]	sp|P10978|POLX_TOBAC	Retrovirus-related Pol polyprotein from transposon TNT 1-94 OS=Nicotiana tabacum PE=2 SV=1
Traes_4BS_8717122ED	386.963	760.897	17.66	32.1033	1.13082	4.86e-05	0.00306673	up	Traes_4BS_8717122ED.1	PREDICTED: calmodulin-beta-like isoform X2 [Brachypodium distachyon]	sp|P04464|CALM_WHEAT	Calmodulin OS=Triticum aestivum PE=1 SV=3
Traes_4BS_8B93BC3E5	20	44.3333	2.08	4.28667	1.28848	0.0001445	0.00692029	up	Traes_4BS_8B93BC3E5.2	Os11g0528500 [Oryza sativa Japonica Group]	sp|P24297|RUBR_PYRFU	Rubredoxin OS=Pyrococcus furiosus (strain ATCC 43587 / DSM 3638 / JCM 8422 / Vc1) GN=rub PE=1 SV=2
Traes_4BS_8C6ADCEDA	28.9033	119.34	0.806667	3.12667	2.20825	3.09e-13	3.8e-10	up	Traes_4BS_8C6ADCEDA.1	GDSL esterase/lipase [Aegilops tauschii]	sp|Q9LZS7|GDL71_ARATH	GDSL esterase/lipase At5g03610 OS=Arabidopsis thaliana GN=At5g03610 PE=2 SV=1
Traes_4BS_90B1466AD	48.6667	20.6667	3.57	1.41667	-1.0703	0.000387285	0.0142814	down	Traes_4BS_90B1466AD.2	ELO domain-containing protein [Triticum aestivum]	sp|Q9SYY4|ELO3L_ARATH	Elongation of fatty acids protein 3-like OS=Arabidopsis thaliana GN=HOS3 PE=2 SV=1
Traes_4BS_96225F360	410.767	112.853	25.57	6.55	-1.70467	8.53e-06	0.00081967	down	Traes_4BS_96225F360.1	Lysosomal Pro-X carboxypeptidase [Aegilops tauschii]	sp|Q2TA14|PCP_BOVIN	Lysosomal Pro-X carboxypeptidase OS=Bos taurus GN=PRCP PE=2 SV=1
Traes_4BS_9940A14C1	2431.62	938.37	101.023	36.36	-1.22383	6.53e-09	2.35e-06	down	Traes_4BS_9940A14C1.2	PREDICTED: protein NRT1/ PTR FAMILY 2.11-like [Brachypodium distachyon]	sp|Q9LV10|PTR53_ARATH	Protein NRT1/ PTR FAMILY 2.11 OS=Arabidopsis thaliana GN=NPF2.11 PE=1 SV=1
Traes_4BS_9DDF3D7C6	177.597	71.94	51.8133	19.3667	-1.10581	0.000146746	0.00699673	down	Traes_4BS_9DDF3D7C6.1	lipoxygenase [Triticum aestivum]	sp|P29114|LOX1_HORVU	Linoleate 9S-lipoxygenase 1 OS=Hordeum vulgare GN=LOX1.1 PE=1 SV=2
Traes_4BS_A5F651D85	127.53	56.91	3.29667	1.36667	-1.01494	3.66e-05	0.00245957	down	Traes_4BS_A5F651D85.1	PREDICTED: subtilisin-like protease [Brachypodium distachyon]	sp|O65351|SBT17_ARATH	Subtilisin-like protease SBT1.7 OS=Arabidopsis thaliana GN=SBT1.7 PE=1 SV=1
Traes_4BS_A79538646	43.9967	14	1.06667	0.323333	-1.46334	0.000128853	0.00640569	down	Traes_4BS_A79538646.4	PREDICTED: scarecrow-like protein 34 [Brachypodium distachyon]	sp|O80933|SCL9_ARATH	Scarecrow-like protein 9 OS=Arabidopsis thaliana GN=SCL9 PE=2 SV=1
Traes_4BS_ACD70539F	146.667	325.047	15.1167	30.8867	1.29999	4.47e-06	0.000484251	up	Traes_4BS_ACD70539F.1	GATA transcription factor 25 [Aegilops tauschii]	sp|Q0DNU1|GAT19_ORYSJ	GATA transcription factor 19 OS=Oryza sativa subsp. japonica GN=GATA19 PE=2 SV=2
Traes_4BS_AD4D5EABC	308.16	582.247	32.9633	57.6233	1.07894	1.39e-05	0.00117623	up	Traes_4BS_AD4D5EABC.1	PREDICTED: protein yippee-like [Brachypodium distachyon]	sp|P59234|YIPL_SOLTU	Protein yippee-like OS=Solanum tuberosum PE=2 SV=1
Traes_4BS_AEFD589AD	29	53	5.98	10.1	1.02733	0.00145194	0.0365323	up	Traes_4BS_AEFD589AD.1	Harpin-induced protein 1 containing protein, expressed [Oryza sativa Japonica Group]	-	-
Traes_4BS_B141A3E2E	333.03	695.917	23.2	45.2867	1.22946	3.62e-05	0.00243554	up	Traes_4BS_B141A3E2E.1	BnaC07g25640D [Brassica napus]	-	-
Traes_4BS_B97779153	26.3333	71.6667	6.56	16.4267	1.57528	8.42e-05	0.00465967	up	Traes_4BS_B97779153.1	Group XV phospholipase A2 [Aegilops tauschii]	sp|Q10PI6|LCAT1_ORYSJ	Lecithin-cholesterol acyltransferase-like 1 OS=Oryza sativa subsp. japonica GN=Os03g0232800 PE=2 SV=1
Traes_4BS_C5AB35B0C	8.77	0	1.73333	0.001	-6.08035	2.03e-05	0.00156661	down	Traes_4BS_C5AB35B0C.1	Cysteine-rich receptor-like protein kinase 8 [Aegilops tauschii]	sp|Q8GWJ7|CRK19_ARATH	Cysteine-rich receptor-like protein kinase 19 OS=Arabidopsis thaliana GN=CRK19 PE=2 SV=2
Traes_4BS_C9070AEA4	852.56	281.717	30.9833	9.63	-1.43194	2.31e-08	7.01e-06	down	Traes_4BS_C9070AEA4.2	5-methyltetrahydropteroyltriglutamate--homocysteine methyltransferase [Aegilops tauschii]	sp|Q2QLY4|METE2_ORYSJ	5-methyltetrahydropteroyltriglutamate--homocysteine methyltransferase 2 OS=Oryza sativa subsp. japonica GN=Os12g0624000 PE=2 SV=1
Traes_4BS_C9EF0E689	7435.08	16411.1	497.933	1016.94	1.29072	6.5e-05	0.00379977	up	Traes_4BS_C9EF0E689.1	Serine/threonine-protein kinase PBS1 [Triticum urartu]	sp|Q9FE20|PBS1_ARATH	Serine/threonine-protein kinase PBS1 OS=Arabidopsis thaliana GN=PBS1 PE=1 SV=1
Traes_4BS_CCC8624A4	73.9667	21.7133	3.36667	0.92	-1.63743	1.21e-06	0.00017923	down	Traes_4BS_CCC8624A4.1	Adenine/guanine permease AZG2 [Triticum urartu]	sp|Q84MA8|AZG2_ARATH	Adenine/guanine permease AZG2 OS=Arabidopsis thaliana GN=AZG2 PE=2 SV=1
Traes_4BS_D84A33C1A	165	52	5.56333	1.60667	-1.44324	0.00138877	0.0357032	down	Traes_4BS_D84A33C1A.2	HIPL1 protein [Aegilops tauschii]	sp|Q9SSG3|HIPL1_ARATH	HIPL1 protein OS=Arabidopsis thaliana GN=HIPL1 PE=1 SV=2
Traes_4BS_E01B5DAC9	20.3333	43	1.72	3.36667	1.26367	0.000605107	0.0196357	up	Traes_4BS_E01B5DAC9.2	calcium-dependent protein kinase [Triticum aestivum]	sp|Q9SSF8|CDPKU_ARATH	Calcium-dependent protein kinase 30 OS=Arabidopsis thaliana GN=CPK30 PE=1 SV=1
Traes_4BS_E502A9C54	70.57	26.66	7.13	2.52333	-1.20968	9.19e-05	0.00500093	down	Traes_4BS_E502A9C54.1	Os11g0634200 [Oryza sativa Japonica Group]	-	-
Traes_4BS_EBA462C3F	27.9233	50.8	1.93667	3.26667	1.02397	0.0013328	0.0346987	up	Traes_4BS_EBA462C3F.2	calcineurin B-like protein 7 [Hordeum brevisubulatum]	sp|Q75LU8|CNBL3_ORYSJ	Calcineurin B-like protein 3 OS=Oryza sativa subsp. japonica GN=CBL3 PE=1 SV=1
Traes_4BS_F172CDBAD1	53.4033	18.02	2.81	0.88	-1.39728	3.64e-05	0.00244825	down	Traes_4BS_F172CDBAD1.1	PREDICTED: protein LURP-one-related 11-like [Brachypodium distachyon]	sp|Q9LUM1|LOR11_ARATH	Protein LURP-one-related 11 OS=Arabidopsis thaliana GN=At3g14260 PE=2 SV=1
Traes_4BS_F3F72EB38	40.6	14.9967	5.55	1.90667	-1.27948	0.000278043	0.0112643	down	Traes_4BS_F3F72EB38.2	PREDICTED: serine carboxypeptidase-like 18 [Brachypodium distachyon]	sp|Q8VZU3|SCP19_ARATH	Serine carboxypeptidase-like 19 OS=Arabidopsis thaliana GN=SCPL19 PE=1 SV=1
Traes_4BS_FB954A7B2	2226.28	5850.74	155.603	378.567	1.5377	1.44e-05	0.00120316	up	Traes_4BS_FB954A7B2.1	Os11g0158200 [Oryza sativa Japonica Group]	sp|Q54NS9|AIFA_DICDI	Apoptosis-inducing factor homolog A OS=Dictyostelium discoideum GN=aifA PE=3 SV=1
Traes_4BS_FD2D43C7E	381.4	167.37	11.2367	4.60333	-1.01726	1.36e-05	0.00115739	down	Traes_4BS_FD2D43C7E.1	PREDICTED: LOW QUALITY PROTEIN: ABC transporter G family member 25-like [Setaria italica]	sp|Q84TH5|AB25G_ARATH	ABC transporter G family member 25 OS=Arabidopsis thaliana GN=ABCG25 PE=2 SV=1
Traes_4DL_093BCA22B	20.5667	39.9867	23.37	42.7667	1.11051	0.00211442	0.0472331	up	Traes_4DL_093BCA22B.1	BnaC07g25640D [Brassica napus]	-	-
Traes_4DL_0CF5DE05D	69.7933	26.3433	3.48333	1.24333	-1.22562	0.00207374	0.0466766	down	Traes_4DL_0CF5DE05D.1	PREDICTED: pumilio homolog 1-like [Brachypodium distachyon]	sp|Q9LVC3|PUM12_ARATH	Pumilio homolog 12 OS=Arabidopsis thaliana GN=APUM12 PE=2 SV=2
Traes_4DL_0D851544F	28.3567	6.66667	7.93333	1.71333	-1.87457	0.00140443	0.0358705	down	Traes_4DL_0D851544F.1	PREDICTED: beta-hexosaminidase 2-like [Brachypodium distachyon]	sp|Q9SYK0|HEXO2_ARATH	Beta-hexosaminidase 2 OS=Arabidopsis thaliana GN=HEXO2 PE=1 SV=1
Traes_4DL_1120E8821	1260.72	2350.53	79.7167	137.807	1.0525	9.42e-05	0.00509571	up	Traes_4DL_1120E8821.2	uncharacterized LOC100217240 [Zea mays]	sp|Q8LE10|HA22I_ARATH	HVA22-like protein i OS=Arabidopsis thaliana GN=HVA22I PE=2 SV=2
Traes_4DL_23DEFF069	45.3567	9.33333	3.30333	0.636667	-2.08137	9.23e-08	2.2e-05	down	Traes_4DL_23DEFF069.2	RING finger protein 126 [Aegilops tauschii]	sp|Q8LPN7|RNG1L_ARATH	E3 ubiquitin-protein ligase RING1-like OS=Arabidopsis thaliana GN=At3g19950 PE=1 SV=1
Traes_4DL_341830EFF	1.66667	10.6667	0.2	1.22333	2.76498	5.6e-05	0.00340895	up	Traes_4DL_341830EFF.1	aluminum-activated malate transporter [Triticum aestivum]	sp|Q76LB1|ALMT1_WHEAT	Aluminum-activated malate transporter 1 OS=Triticum aestivum GN=ALMT1 PE=1 SV=1
Traes_4DL_36E500776	74.5133	31.76	3.86667	1.55	-1.04154	0.000755088	0.0231249	down	Traes_4DL_36E500776.1	PREDICTED: protein LURP-one-related 11-like [Brachypodium distachyon]	sp|Q9LUM1|LOR11_ARATH	Protein LURP-one-related 11 OS=Arabidopsis thaliana GN=At3g14260 PE=2 SV=1
Traes_4DL_3771EB44A	186.333	393	26.51	52.0533	1.23285	0.000123222	0.00622256	up	Traes_4DL_3771EB44A.1	PREDICTED: protein ENHANCED DISEASE RESISTANCE 2-like [Nicotiana tomentosiformis]	-	-
Traes_4DL_3A1814A74	121.667	301.993	8.56333	19.6667	1.45698	1.29e-10	7.59e-08	up	Traes_4DL_3A1814A74.1	PREDICTED: abscisic acid receptor PYL4-like [Setaria italica]	sp|Q9FLB1|PYL5_ARATH	Abscisic acid receptor PYL5 OS=Arabidopsis thaliana GN=PYL5 PE=1 SV=1
Traes_4DL_3D4AC7C8F	438.993	881.333	74.4633	138.163	1.15625	9.31e-05	0.00504914	up	Traes_4DL_3D4AC7C8F.1	PREDICTED: probable galacturonosyltransferase-like 4 [Brachypodium distachyon]	sp|Q9M8J2|GATL4_ARATH	Probable galacturonosyltransferase-like 4 OS=Arabidopsis thaliana GN=GATL4 PE=2 SV=1
Traes_4DL_42B87B551	382.11	95.2467	21.6067	5.03	-1.81101	8.27e-11	5.13e-08	down	Traes_4DL_42B87B551.1	Chitin elicitor-binding protein [Aegilops tauschii]	sp|Q8H8C7|CEBIP_ORYSJ	Chitin elicitor-binding protein OS=Oryza sativa subsp. japonica GN=CEBIP PE=1 SV=1
Traes_4DL_4798D0BBD	41.3333	2.66667	3.44333	0.206667	-3.71718	6.99e-14	1.02e-10	down	Traes_4DL_4798D0BBD.1	Homeobox-leucine zipper protein HOX12 [Aegilops tauschii]	sp|Q10QF2|HOX12_ORYSJ	Homeobox-leucine zipper protein HOX12 OS=Oryza sativa subsp. japonica GN=HOX12 PE=2 SV=1
Traes_4DL_4C51D2B9F	22.6667	47	1.36	2.61333	1.21785	0.0021007	0.0470378	up	Traes_4DL_4C51D2B9F.2	PREDICTED: replication factor C subunit 3-like [Brachypodium distachyon]	sp|Q8VXX4|RFC3_ARATH	Replication factor C subunit 3 OS=Arabidopsis thaliana GN=RFC3 PE=2 SV=1
Traes_4DL_4F1282E1A	7	0.666667	0.333333	0.03	-3.00537	0.00143644	0.0363758	down	Traes_4DL_4F1282E1A.1	PREDICTED: calmodulin-binding receptor-like cytoplasmic kinase 2 [Brachypodium distachyon]	sp|Q8VZJ9|CRCK2_ARATH	Calmodulin-binding receptor-like cytoplasmic kinase 2 OS=Arabidopsis thaliana GN=CRCK2 PE=2 SV=1
Traes_4DL_572286037	1442.58	3231.63	294.167	609.183	1.32787	2.84e-06	0.000342526	up	Traes_4DL_572286037.1	KED-like protein [Hordeum vulgare subsp. vulgare]	-	-
Traes_4DL_6041ECB9A	308.27	595.673	34.9233	62.0467	1.08547	5.86e-06	0.000609151	up	Traes_4DL_6041ECB9A.1	PREDICTED: calvin cycle protein CP12-1, chloroplastic [Brachypodium distachyon]	sp|Q9LZP9|CP122_ARATH	Calvin cycle protein CP12-2, chloroplastic OS=Arabidopsis thaliana GN=CP12-2 PE=1 SV=1
Traes_4DL_60B937917	103.107	21.9133	3.21333	0.64	-2.04442	1.39e-12	1.4e-09	down	Traes_4DL_60B937917.2	Protein MLO [Aegilops tauschii]	sp|P93766|MLO_HORVU	Protein MLO OS=Hordeum vulgare GN=MLO PE=1 SV=1
Traes_4DL_62077A769	14.9533	33.9	1.29	2.75333	1.35109	0.000550749	0.0183836	up	Traes_4DL_62077A769.2	PREDICTED: protein UPSTREAM OF FLC-like isoform X1 [Brachypodium distachyon]	sp|Q9LX14|UFC_ARATH	Protein UPSTREAM OF FLC OS=Arabidopsis thaliana GN=UFC PE=2 SV=1
Traes_4DL_657E82F56	46	86.76	1.94333	3.42	1.08518	1.69e-05	0.00136945	up	Traes_4DL_657E82F56.1	Metal transporter Nramp6 [Aegilops tauschii]	sp|Q8H4H5|NRAM5_ORYSJ	Metal transporter Nramp5 OS=Oryza sativa subsp. japonica GN=NRAMP5 PE=2 SV=1
Traes_4DL_6A6A0E1E8	86.45	18.7167	23.88	4.71	-2.03745	2.44e-12	2.24e-09	down	Traes_4DL_6A6A0E1E8.1	PREDICTED: cytochrome b561 and DOMON domain-containing protein At3g25290-like [Setaria italica]	sp|Q9SV71|B561O_ARATH	Cytochrome b561 and DOMON domain-containing protein At4g12980 OS=Arabidopsis thaliana GN=At4g12980 PE=2 SV=1
Traes_4DL_702BA9725	148.677	57.1467	6.48333	2.32333	-1.18931	1.76e-05	0.00140693	down	Traes_4DL_702BA9725.2	Lectin-domain containing receptor kinase A4.2 [Aegilops tauschii]	sp|Q9LXA5|LRK91_ARATH	L-type lectin-domain containing receptor kinase IX.1 OS=Arabidopsis thaliana GN=LECRK91 PE=2 SV=1
Traes_4DL_71DE87AB7	24	63.6667	3.85333	9.43667	1.53932	0.000170119	0.00779656	up	Traes_4DL_71DE87AB7.2	Nucleoside-triphosphatase [Aegilops tauschii]	sp|Q2QYE1|APY3_ORYSJ	Probable apyrase 3 OS=Oryza sativa subsp. japonica GN=APY3 PE=2 SV=2
Traes_4DL_7A688107B	285.183	78.3367	13.12	3.35667	-1.67338	5.58e-11	3.54e-08	down	Traes_4DL_7A688107B.1	PREDICTED: zeaxanthin epoxidase, chloroplastic-like [Brachypodium distachyon]	sp|Q6F6Y2|HPXO_ACIAD	FAD-dependent urate hydroxylase OS=Acinetobacter baylyi (strain ATCC 33305 / BD413 / ADP1) GN=hpxO PE=1 SV=1
Traes_4DL_84BDB65D9	298.863	556.093	14.5033	25.2	1.06681	3.81e-06	0.000429963	up	Traes_4DL_84BDB65D9.2	Mn-specific cation diffusion facilitator transporter MTP8.1 [Hordeum vulgare]	sp|Q10PP8|MTP4_ORYSJ	Metal tolerance protein 4 OS=Oryza sativa subsp. japonica GN=MTP4 PE=2 SV=1
Traes_4DL_8E52A4172	129.317	48.06	16.1833	5.6	-1.25392	1.19e-07	2.7e-05	down	Traes_4DL_8E52A4172.2	Germin-like protein 8-5 [Aegilops tauschii]	sp|Q6YZA6|GL85_ORYSJ	Germin-like protein 8-5 OS=Oryza sativa subsp. japonica GN=Os08g0189400 PE=2 SV=1
Traes_4DL_8E805248E	6.33333	19.3333	0.27	0.776667	1.77064	0.00111553	0.0305053	up	Traes_4DL_8E805248E.1	aluminum-activated malate transporter [Triticum aestivum]	sp|Q76LB1|ALMT1_WHEAT	Aluminum-activated malate transporter 1 OS=Triticum aestivum GN=ALMT1 PE=1 SV=1
Traes_4DL_9CB89AFD3	5.74333	15.2167	0.75	1.83333	1.59041	0.00128435	0.0338667	up	Traes_4DL_9CB89AFD3.1	Os11g0490300 [Oryza sativa Japonica Group]	-	-
Traes_4DL_A1C5EBF001	3682.29	8000.86	169.117	341.073	1.26107	0.000144139	0.00691452	up	Traes_4DL_A1C5EBF001.1	PREDICTED: probable pectinesterase/pectinesterase inhibitor 21 [Brachypodium distachyon]	sp|Q8GX86|PME21_ARATH	Probable pectinesterase/pectinesterase inhibitor 21 OS=Arabidopsis thaliana GN=PME21 PE=2 SV=2
Traes_4DL_A24881480	17.0567	37.67	3.52667	7.24333	1.31237	0.000129763	0.00642867	up	Traes_4DL_A24881480.1	PREDICTED: mavicyanin [Brachypodium distachyon]	sp|Q9SK27|ENL1_ARATH	Early nodulin-like protein 1 OS=Arabidopsis thaliana GN=At2g25060 PE=1 SV=2
Traes_4DL_A603C04D3	5.33333	0.333333	0.616667	0.0333333	-3.42711	0.00206222	0.0464829	down	Traes_4DL_A603C04D3.1	PREDICTED: pentatricopeptide repeat-containing protein At1g62350 [Brachypodium distachyon]	sp|Q1PFH7|PPR89_ARATH	Pentatricopeptide repeat-containing protein At1g62350 OS=Arabidopsis thaliana GN=At1g62350 PE=2 SV=1
Traes_4DL_A95E508A7	138	253	13.1467	22.25	1.03915	5.49e-05	0.00335348	up	Traes_4DL_A95E508A7.1	Zinc finger protein CONSTANS-LIKE 1 [Aegilops tauschii]	sp|Q9LRM4|MIP1B_ARATH	B-box domain protein 31 OS=Arabidopsis thaliana GN=MIP1B PE=2 SV=1
Traes_4DL_ABAB935A7	203.67	62.6033	12.01	3.40333	-1.49863	1.23e-05	0.00107701	down	Traes_4DL_ABAB935A7.1	Cytokinin-O-glucosyltransferase 2 [Aegilops tauschii]	sp|Q9SGA8|U83A1_ARATH	UDP-glycosyltransferase 83A1 OS=Arabidopsis thaliana GN=UGT83A1 PE=2 SV=1
Traes_4DL_AEF5AB905	8.21333	45.0933	0.523333	2.79333	2.69834	0.000152378	0.0071937	up	Traes_4DL_AEF5AB905.2	B3 domain-containing protein [Aegilops tauschii]	sp|Q10Q26|Y3123_ORYSJ	B3 domain-containing protein Os03g0212300 OS=Oryza sativa subsp. japonica GN=Os03g0212300 PE=2 SV=1
Traes_4DL_B0E273752	1.98	273	0.243333	31.99	7.1907	1.34e-05	0.00114609	up	Traes_4DL_B0E273752.1	type 2 non specific lipid transfer protein precursor [Triticum aestivum]	sp|P82900|NLT2G_WHEAT	Non-specific lipid-transfer protein 2G OS=Triticum aestivum PE=1 SV=2
Traes_4DL_B1EFA8FB3	192.32	66.0033	21.1667	6.65333	-1.40932	0.000433983	0.0154879	down	Traes_4DL_B1EFA8FB3.1	phosphate transporter protein, partial [Triticum aestivum]	sp|Q8H6G9|PHT17_ORYSJ	Probable inorganic phosphate transporter 1-7 OS=Oryza sativa subsp. japonica GN=PHT1-7 PE=2 SV=1
Traes_4DL_B21B78908	13.6667	2	0.84	0.113333	-2.54962	0.00058682	0.0192115	down	Traes_4DL_B21B78908.1	Secologanin synthase [Aegilops tauschii]	sp|Q9LUC5|C7A15_ARATH	Cytochrome P450 72A15 OS=Arabidopsis thaliana GN=CYP72A15 PE=2 SV=1
Traes_4DL_B4CBFD6B4	274.803	559.733	187.57	345.03	1.16348	3.7e-05	0.00248089	up	Traes_4DL_B4CBFD6B4.1	PREDICTED: skin secretory protein xP2 [Brachypodium distachyon]	-	-
Traes_4DL_B505BF73B	98.67	200.003	5.9	10.9967	1.16336	1.45e-05	0.00120782	up	Traes_4DL_B505BF73B.1	PREDICTED: F-box protein PP2-A13-like [Oryza brachyantha]	sp|Q9LEX0|P2A13_ARATH	F-box protein PP2-A13 OS=Arabidopsis thaliana GN=PP2A13 PE=1 SV=1
Traes_4DL_B85270B53	82	30.3433	5.52667	1.9	-1.28261	1.87e-06	0.000249935	down	Traes_4DL_B85270B53.1	Os03g0189400 [Oryza sativa Japonica Group]	sp|Q9FH04|ADHL7_ARATH	Alcohol dehydrogenase-like 7 OS=Arabidopsis thaliana GN=At5g42250 PE=2 SV=1
Traes_4DL_B88E2BDBC	403.703	1358.16	37.1933	116.023	1.90649	1.75e-06	0.000235924	up	Traes_4DL_B88E2BDBC.2	PREDICTED: IST1-like protein [Setaria italica]	sp|Q54I39|IST1L_DICDI	IST1-like protein OS=Dictyostelium discoideum GN=DDB_G0289029 PE=3 SV=1
Traes_4DL_BC3008B1E	78.26	30.9633	4.26333	1.56	-1.19169	0.000643737	0.0205942	down	Traes_4DL_BC3008B1E.1	Adenosine 3'-phospho 5'-phosphosulfate transporter 2 [Triticum urartu]	sp|Q29Q28|UTR2_ARATH	UDP-galactose/UDP-glucose transporter 2 OS=Arabidopsis thaliana GN=UTR2 PE=2 SV=1
Traes_4DL_C78813F15	76.6233	29.94	4.65333	1.68	-1.20018	2.36e-05	0.0017549	down	Traes_4DL_C78813F15.1	PREDICTED: polyol transporter 5-like [Brachypodium distachyon]	sp|Q8VZ80|PLT5_ARATH	Polyol transporter 5 OS=Arabidopsis thaliana GN=PLT5 PE=1 SV=2
Traes_4DL_C834410B9	64.4733	27.9067	6.31	2.57667	-1.04507	0.00195081	0.04481	down	Traes_4DL_C834410B9.2	Ubiquitin-activating enzyme E1 3 [Triticum urartu]	sp|P31252|UBE13_WHEAT	Ubiquitin-activating enzyme E1 3 OS=Triticum aestivum GN=UBA3 PE=1 SV=1
Traes_4DL_CA11AD96B	32.6667	71	16.8433	33.2967	1.24236	0.00013758	0.00670806	up	Traes_4DL_CA11AD96B.1	PREDICTED: mavicyanin [Brachypodium distachyon]	-	-
Traes_4DL_CF7C86CD1	17	3.66667	0.996667	0.2	-1.99532	0.000297835	0.011781	down	Traes_4DL_CF7C86CD1.1	Patatin group A-3 [Triticum urartu]	sp|O48723|PLP2_ARATH	Patatin-like protein 2 OS=Arabidopsis thaliana GN=PLP2 PE=1 SV=1
Traes_4DL_D0B60B7B5	31.3333	60	1.47667	2.62	1.12263	0.00173385	0.0415065	up	Traes_4DL_D0B60B7B5.2	Annexin D3 [Aegilops tauschii]	sp|Q9SE45|ANXD3_ARATH	Annexin D3 OS=Arabidopsis thaliana GN=ANN3 PE=2 SV=2
Traes_4DL_D45A3EBAA	2028.05	5648.48	244.26	627.643	1.62058	1.42e-06	0.000201382	up	Traes_4DL_D45A3EBAA.2	expressed protein [Oryza sativa Japonica Group]	-	-
Traes_4DL_DD17D513B	9.66667	0.666667	0.943333	0.06	-3.4155	0.00110907	0.030397	down	Traes_4DL_DD17D513B.2	PREDICTED: outer envelope pore protein 16-2, chloroplastic-like isoform X1 [Brachypodium distachyon]	sp|Q0WMZ5|OP162_ARATH	Outer envelope pore protein 16-2, chloroplastic OS=Arabidopsis thaliana GN=OEP162 PE=2 SV=1
Traes_4DL_EAB1F8DBA	8.33333	26	1.14333	3.21667	1.80678	0.000814666	0.024339	up	Traes_4DL_EAB1F8DBA.1	expressed protein [Oryza sativa Japonica Group]	-	-
Traes_4DL_ED8E18077	503.257	1171.21	26.71	57.4733	1.35478	6.69e-05	0.00387514	up	Traes_4DL_ED8E18077.1	PREDICTED: tropomyosin-like [Brachypodium distachyon]	-	-
Traes_4DL_F4EDC7AA1	827.487	1595.12	18.2	32.3567	1.09555	0.000106059	0.0055773	up	Traes_4DL_F4EDC7AA1.2	Os03g0270700, partial [Oryza sativa Japonica Group]	sp|Q9SRE5|Y1666_ARATH	Uncharacterized protein At1g76660 OS=Arabidopsis thaliana GN=At1g76660 PE=2 SV=1
Traes_4DL_F6F93D1DF	119.137	39.3633	4.59333	1.42	-1.45357	9.61e-09	3.33e-06	down	Traes_4DL_F6F93D1DF.2	PREDICTED: alanine--glyoxylate aminotransferase 2 homolog 3, mitochondrial-like [Brachypodium distachyon]	sp|Q9SR86|AGT23_ARATH	Alanine--glyoxylate aminotransferase 2 homolog 3, mitochondrial OS=Arabidopsis thaliana GN=At3g08860 PE=2 SV=1
Traes_4DL_F8CEC5A40	34.5733	8.90333	1.57667	0.376667	-1.84616	6.22e-06	0.000634725	down	Traes_4DL_F8CEC5A40.2	Glutamate decarboxylase 1 [Aegilops tauschii]	sp|Q42521|DCE1_ARATH	Glutamate decarboxylase 1 OS=Arabidopsis thaliana GN=GAD1 PE=1 SV=2
Traes_4DL_F9EFC2171	843.333	2015.34	153.577	340.02	1.39823	5.21e-05	0.00324652	up	Traes_4DL_F9EFC2171.2	Proline-rich receptor-like protein kinase PERK5 [Triticum urartu]	sp|Q9ZNQ8|PERK4_ARATH	Proline-rich receptor-like protein kinase PERK4 OS=Arabidopsis thaliana GN=PERK4 PE=1 SV=1
Traes_4DL_FB37BA2A91	16.16	2.35333	1.03667	0.14	-2.49479	0.00062118	0.0200331	down	Traes_4DL_FB37BA2A91.1	PREDICTED: purine permease 3-like [Setaria italica]	sp|Q9FZ95|PUP3_ARATH	Purine permease 3 OS=Arabidopsis thaliana GN=PUP3 PE=2 SV=1
Traes_4DS_01780A949	255.973	99.13	6.00667	2.19333	-1.20956	3.18e-05	0.00221457	down	Traes_4DS_01780A949.1	PREDICTED: protein FAR1-RELATED SEQUENCE 5-like [Brachypodium distachyon]	sp|Q9SZL8|FRS5_ARATH	Protein FAR1-RELATED SEQUENCE 5 OS=Arabidopsis thaliana GN=FRS5 PE=2 SV=1
Traes_4DS_0A01300F2	29	9	1.76667	0.513333	-1.53524	0.000379283	0.0141008	down	Traes_4DS_0A01300F2.2	Aspartic proteinase Asp1 [Aegilops tauschii]	sp|Q0IU52|ASP1_ORYSJ	Aspartic proteinase Asp1 OS=Oryza sativa subsp. japonica GN=ASP1 PE=2 SV=1
Traes_4DS_0B056789B	42.84	7.99333	9.34333	1.59333	-2.23485	1.05e-08	3.56e-06	down	Traes_4DS_0B056789B.2	Peroxidase 4 [Aegilops tauschii]	sp|A7NY33|PER4_VITVI	Peroxidase 4 OS=Vitis vinifera GN=GSVIVT00023967001 PE=1 SV=1
Traes_4DS_12904203A	4280.88	9714.25	279.893	588.233	1.32638	3.21e-05	0.00222719	up	Traes_4DS_12904203A.1	Serine/threonine-protein kinase PBS1 [Triticum urartu]	sp|Q9FE20|PBS1_ARATH	Serine/threonine-protein kinase PBS1 OS=Arabidopsis thaliana GN=PBS1 PE=1 SV=1
Traes_4DS_12AC132C6	29.0367	57.9133	3.03	5.55333	1.14379	0.000129311	0.00641366	up	Traes_4DS_12AC132C6.1	PREDICTED: DNA-directed RNA polymerase V subunit 5A-like [Brachypodium distachyon]	sp|Q9M1J2|RPE5A_ARATH	DNA-directed RNA polymerase V subunit 5A OS=Arabidopsis thaliana GN=NRPE5A PE=1 SV=1
Traes_4DS_2153A01FF	1010.99	1885.74	32.9867	57.22	1.03652	0.000562695	0.0186955	up	Traes_4DS_2153A01FF.1	Serine/threonine-protein kinase PBS1 [Aegilops tauschii]	sp|Q9SFT7|Y3707_ARATH	Serine/threonine-protein kinase At3g07070 OS=Arabidopsis thaliana GN=At3g07070 PE=2 SV=1
Traes_4DS_220628F6B	16.3333	1.66667	6.20667	0.57	-3.02762	5.27e-06	0.000555974	down	Traes_4DS_220628F6B.1	Os03g0734100 [Oryza sativa Japonica Group]	-	-
Traes_4DS_2337DF298	4.85667	16.1167	0.173333	0.53	1.82422	0.00101488	0.0284761	up	Traes_4DS_2337DF298.1	expressed protein [Oryza sativa Japonica Group]	-	-
Traes_4DS_23459DC09	649.923	1464.28	34.2833	71.59	1.3217	8.56e-06	0.000820108	up	Traes_4DS_23459DC09.1	PREDICTED: probable protein S-acyltransferase 6 [Zea mays]	sp|Q0WQK2|ZDHC9_ARATH	Probable protein S-acyltransferase 7 OS=Arabidopsis thaliana GN=PAT07 PE=1 SV=1
Traes_4DS_28F28A456	160.18	302.457	6.66	11.64	1.048	1.38e-05	0.00116947	up	Traes_4DS_28F28A456.1	PREDICTED: serine carboxypeptidase-like 42 [Brachypodium distachyon]	sp|Q9FH05|SCP42_ARATH	Serine carboxypeptidase-like 42 OS=Arabidopsis thaliana GN=SCPL42 PE=2 SV=1
Traes_4DS_2B5A9846B	12.33	0.333333	0.72	0.02	-4.52942	2.69e-05	0.0019529	down	Traes_4DS_2B5A9846B.2	1-aminocyclopropane-1-carboxylate oxidase-like protein 1 [Triticum urartu]	sp|Q84MB3|ACCH1_ARATH	1-aminocyclopropane-1-carboxylate oxidase homolog 1 OS=Arabidopsis thaliana GN=At1g06620 PE=2 SV=1
Traes_4DS_2FF3D9312	33.6667	10.3333	1.26333	0.363333	-1.5411	5.65e-05	0.00343575	down	Traes_4DS_2FF3D9312.1	PREDICTED: probable auxin efflux carrier component 1b-like [Oryza brachyantha]	sp|P0C0X5|PIN1B_ORYSJ	Probable auxin efflux carrier component 1b OS=Oryza sativa subsp. japonica GN=PIN1B PE=2 SV=1
Traes_4DS_314D29362	168.42	68.5767	3.84	1.47333	-1.11597	2.82e-05	0.00201962	down	Traes_4DS_314D29362.9	PREDICTED: G-type lectin S-receptor-like serine/threonine-protein kinase At5g24080 [Brachypodium distachyon]	sp|Q9XID3|Y1343_ARATH	G-type lectin S-receptor-like serine/threonine-protein kinase At1g34300 OS=Arabidopsis thaliana GN=At1g34300 PE=2 SV=1
Traes_4DS_39F851D36	706.24	282.29	32.6433	12.1933	-1.14692	4.32e-07	7.95e-05	down	Traes_4DS_39F851D36.2	C2 domain-containing protein [Hordeum vulgare subsp. vulgare]	sp|O04023|SRC2_ARATH	Protein SRC2 homolog OS=Arabidopsis thaliana GN=SRC2 PE=1 SV=1
Traes_4DS_3C8A8F7B9	85.4633	23.1833	4.69667	1.17333	-1.69542	2.16e-07	4.44e-05	down	Traes_4DS_3C8A8F7B9.1	Os11g0672300 [Oryza sativa Japonica Group]	sp|B6SJQ0|CNR13_MAIZE	Cell number regulator 13 OS=Zea mays GN=CNR13 PE=2 SV=1
Traes_4DS_409CDCAEB	643.103	1194.15	17.1933	29.8133	1.04912	0.000441431	0.0156556	up	Traes_4DS_409CDCAEB.1	Kinesin-4 [Aegilops tauschii]	sp|O81635|ATK4_ARATH	Kinesin-4 OS=Arabidopsis thaliana GN=ATK4 PE=1 SV=2
Traes_4DS_416FE1CB7	4332.05	11490.4	106.807	261.777	1.54465	2.75e-05	0.0019799	up	Traes_4DS_416FE1CB7.2	PREDICTED: monoglyceride lipase-like [Brachypodium distachyon]	sp|O35678|MGLL_MOUSE	Monoglyceride lipase OS=Mus musculus GN=Mgll PE=1 SV=1
Traes_4DS_54CE7EA5E	54.4233	20.7933	1.84333	0.673333	-1.2003	0.00180864	0.0426927	down	Traes_4DS_54CE7EA5E.1	Os11g0120200 [Oryza sativa Japonica Group]	-	-
Traes_4DS_6DA6135AA	57.72	24.23	1.93667	0.766667	-1.06868	0.000281789	0.011368	down	Traes_4DS_6DA6135AA.2	expressed protein [Oryza sativa Japonica Group]	sp|Q8RWD5|SCD2_ARATH	Coiled-coil domain-containing protein SCD2 OS=Arabidopsis thaliana GN=SCD2 PE=1 SV=1
Traes_4DS_702191D74	261.97	542.983	15.2267	29.2533	1.20199	0.000113793	0.00588421	up	Traes_4DS_702191D74.1	PREDICTED: magnesium transporter MRS2-A, chloroplastic [Brachypodium distachyon]	sp|Q9AUK4|MRS2A_ORYSJ	Magnesium transporter MRS2-A, chloroplastic OS=Oryza sativa subsp. japonica GN=MRS2-A PE=2 SV=1
Traes_4DS_70CD809D5	1535.8	2822.01	109.443	185.457	1.02881	1.61e-05	0.00132131	up	Traes_4DS_70CD809D5.1	defense-related protein [Zea mays]	sp|O82225|GGP5_ARATH	Gamma-glutamyl peptidase 5 OS=Arabidopsis thaliana GN=GGP5 PE=2 SV=1
Traes_4DS_7868A8C2E	1934.71	730.92	45.66	16.24	-1.21742	1.02e-07	2.37e-05	down	Traes_4DS_7868A8C2E.1	lipoxygenase [Triticum aestivum]	sp|P29114|LOX1_HORVU	Linoleate 9S-lipoxygenase 1 OS=Hordeum vulgare GN=LOX1.1 PE=1 SV=2
Traes_4DS_7DF55BA13	56.3133	107.383	4.92	8.70667	1.08131	3.72e-05	0.0024893	up	Traes_4DS_7DF55BA13.2	Transcription elongation factor B polypeptide 1 [Aegilops tauschii]	sp|P83941|ELOC_RAT	Transcription elongation factor B polypeptide 1 OS=Rattus norvegicus GN=Tceb1 PE=1 SV=1
Traes_4DS_849C911C9	233.32	423.097	10.6033	17.9267	1.01296	0.000261187	0.0107341	up	Traes_4DS_849C911C9.1	fatty acyl coA reductase [Triticum aestivum]	sp|Q9XGY7|FAR_SIMCH	Alcohol-forming fatty acyl-CoA reductase OS=Simmondsia chinensis PE=1 SV=1
Traes_4DS_85525509A	90.5967	36.83	8.51667	3.23	-1.13475	0.000784753	0.0237081	down	Traes_4DS_85525509A.1	Os02g0492500 [Oryza sativa Japonica Group]	-	-
Traes_4DS_8D68714BE	78.9533	14.4367	2.65	0.446667	-2.26049	3.4e-09	1.34e-06	down	Traes_4DS_8D68714BE.1	thaumatin-like protein TLP8 [Hordeum vulgare]	sp|P33679|ZEAM_MAIZE	Zeamatin OS=Zea mays GN=Zlp PE=1 SV=2
Traes_4DS_902F07C90	83.62	170.457	23.13	43.18	1.19549	5.19e-05	0.00324017	up	Traes_4DS_902F07C90.2	PREDICTED: selenoprotein H-like [Brachypodium distachyon]	-	-
Traes_4DS_9ABB51FE4	59	17.3333	2.06667	0.563333	-1.5415	0.000513601	0.0175442	down	Traes_4DS_9ABB51FE4.2	HIPL1 protein [Aegilops tauschii]	sp|Q9SSG3|HIPL1_ARATH	HIPL1 protein OS=Arabidopsis thaliana GN=HIPL1 PE=1 SV=2
Traes_4DS_9B2F0E246	250.033	492.55	8.68	15.78	1.11711	9.11e-05	0.00496763	up	Traes_4DS_9B2F0E246.2	Calmodulin [Aegilops tauschii]	sp|Q7T3T2|CALM_EPIAK	Calmodulin OS=Epinephelus akaara GN=calm PE=2 SV=3
Traes_4DS_9F0773CB0	9.89	43.7333	0.946667	3.87667	2.31567	1.54e-09	6.72e-07	up	Traes_4DS_9F0773CB0.1	Protein STRUBBELIG-RECEPTOR FAMILY 6 [Aegilops tauschii]	sp|Q8RXC8|RBK2_ARATH	Receptor-like cytosolic serine/threonine-protein kinase RBK2 OS=Arabidopsis thaliana GN=RBK2 PE=1 SV=1
Traes_4DS_A2F68DFDE	33.6667	13.67	2.06	0.783333	-1.12818	0.00111042	0.0304245	down	Traes_4DS_A2F68DFDE.1	Os03g0712400, partial [Oryza sativa Japonica Group]	sp|Q9LP77|Y1848_ARATH	Probable inactive receptor kinase At1g48480 OS=Arabidopsis thaliana GN=RKL1 PE=2 SV=1
Traes_4DS_AD2076A80	76.8367	210.997	8.24333	20.88	1.58202	0.000114528	0.00591614	up	Traes_4DS_AD2076A80.1	Harpin-induced protein 1 containing protein, expressed [Oryza sativa Japonica Group]	-	-
Traes_4DS_AD983298B	2518.24	1056.08	165.773	65.3	-1.09453	0.000173781	0.00791376	down	Traes_4DS_AD983298B.1	Beta-glucosidase 38 [Triticum urartu]	sp|Q2QSR8|BGL38_ORYSJ	Beta-glucosidase 38 OS=Oryza sativa subsp. japonica GN=BGLU38 PE=2 SV=2
Traes_4DS_AEB645E0A	365.623	157.333	15.8467	6.37	-1.0326	6.23e-06	0.000635469	down	Traes_4DS_AEB645E0A.1	Os03g0617900 [Oryza sativa Japonica Group]	sp|Q6AV34|ARGC_ORYSJ	Probable N-acetyl-gamma-glutamyl-phosphate reductase, chloroplastic OS=Oryza sativa subsp. japonica GN=Os03g0617900 PE=1 SV=1
Traes_4DS_AF2E3D847	1868.88	4068.84	123.053	246.95	1.26961	6.06e-06	0.00062342	up	Traes_4DS_AF2E3D847.1	GLTP domain-containing protein [Triticum aestivum]	sp|Q8L7U7|ACDH_ARATH	ACD11 homolog protein OS=Arabidopsis thaliana GN=At4g39670 PE=2 SV=1
Traes_4DS_BB124F81F	74.5333	14.0033	3.28667	0.583333	-2.23302	3.03e-13	3.78e-10	down	Traes_4DS_BB124F81F.1	1-aminocyclopropane-1-carboxylate synthase 1 [Aegilops tauschii]	sp|Q10DK7|1A11_ORYSJ	1-aminocyclopropane-1-carboxylate synthase 1 OS=Oryza sativa subsp. japonica GN=ACC1 PE=2 SV=1
Traes_4DS_BD5E588E51	2461.03	6492.5	154.8	378.153	1.54414	1.35e-05	0.00115117	up	Traes_4DS_BD5E588E51.1	Os11g0158200 [Oryza sativa Japonica Group]	sp|Q54NS9|AIFA_DICDI	Apoptosis-inducing factor homolog A OS=Dictyostelium discoideum GN=aifA PE=3 SV=1
Traes_4DS_C4E709D4B	8	22	3.45	8.79	1.62303	0.000226574	0.00958432	up	Traes_4DS_C4E709D4B.1	GATA-type zinc finger protein [Triticum aestivum]	sp|Q0DNU1|GAT19_ORYSJ	GATA transcription factor 19 OS=Oryza sativa subsp. japonica GN=GATA19 PE=2 SV=2
Traes_4DS_CECAC33D6	25.6667	9	1.80333	0.6	-1.32966	0.00126985	0.0336077	down	Traes_4DS_CECAC33D6.1	ELO domain-containing protein [Triticum aestivum]	sp|Q9SYY4|ELO3L_ARATH	Elongation of fatty acids protein 3-like OS=Arabidopsis thaliana GN=HOS3 PE=2 SV=1
Traes_4DS_D18C9802A	282.543	618.743	60.8467	123.03	1.28964	3.33e-05	0.00228933	up	Traes_4DS_D18C9802A.1	PREDICTED: probable protein S-acyltransferase 6 [Setaria italica]	sp|Q0WQK2|ZDHC9_ARATH	Probable protein S-acyltransferase 7 OS=Arabidopsis thaliana GN=PAT07 PE=1 SV=1
Traes_4DS_D626A2368	59.3333	13.6667	1.89333	0.396667	-1.8975	3.48e-05	0.00236684	down	Traes_4DS_D626A2368.1	WW domain-containing oxidoreductase [Aegilops tauschii]	sp|Q6RVV4|TIC32_PEA	Short-chain dehydrogenase TIC 32, chloroplastic OS=Pisum sativum GN=TIC32 PE=1 SV=1
Traes_4DS_E07CA6058	49.7	17.62	2.03667	0.673333	-1.26987	0.000453611	0.0159368	down	Traes_4DS_E07CA6058.1	Adenine/guanine permease AZG2 [Aegilops tauschii]	sp|Q84MA8|AZG2_ARATH	Adenine/guanine permease AZG2 OS=Arabidopsis thaliana GN=AZG2 PE=2 SV=1
Traes_4DS_EF6A259FC	32.6667	64.29	3.33	6.06	1.13554	7.53e-05	0.00424234	up	Traes_4DS_EF6A259FC.1	Os03g0684300 [Oryza sativa Japonica Group]	sp|A5PJU7|RMI2_BOVIN	RecQ-mediated genome instability protein 2 OS=Bos taurus GN=RMI2 PE=2 SV=1
Traes_4DS_F33F58A71	318.03	107.593	20.7267	6.50667	-1.37975	2.62e-08	7.84e-06	down	Traes_4DS_F33F58A71.1	xylanase inhibitor protein precursor [Triticum aestivum]	sp|Q8L5C6|XIP1_WHEAT	Xylanase inhibitor protein 1 OS=Triticum aestivum GN=XIPI PE=1 SV=2
Traes_5AL_02C1FC147	17.9967	1.33333	0.866667	0.06	-3.3999	0.000159566	0.00743748	down	Traes_5AL_02C1FC147.1	PREDICTED: wall-associated receptor kinase 4-like [Setaria italica]	sp|Q9LMN7|WAK5_ARATH	Wall-associated receptor kinase 5 OS=Arabidopsis thaliana GN=WAK5 PE=2 SV=1
Traes_5AL_0BF60151B	4	21.3333	37.2067	232.227	2.5569	6.32e-07	0.000106488	up	Traes_5AL_0BF60151B.1	Glucan endo-1,3-beta-glucosidase [Aegilops tauschii]	sp|P52409|E13B_WHEAT	Glucan endo-1,3-beta-glucosidase OS=Triticum aestivum GN=GLC1 PE=2 SV=1
Traes_5AL_0CC44448F	1.33333	8	13.7867	78.87	2.62564	0.00123479	0.0329323	up	Traes_5AL_0CC44448F.1	Os01g0369500 [Oryza sativa Japonica Group]	sp|O04133|SRC2_SOYBN	Protein SRC2 OS=Glycine max GN=SRC2 PE=2 SV=1
Traes_5AL_12241E50E	252.867	105.63	19.1667	7.45333	-1.08036	9.28e-06	0.000868866	down	Traes_5AL_12241E50E.1	Carbamoyl-phosphate synthase small chain [Triticum urartu]	sp|Q6YV23|CARA_ORYSJ	Carbamoyl-phosphate synthase small chain, chloroplastic OS=Oryza sativa subsp. japonica GN=CARA PE=2 SV=2
Traes_5AL_199D173E9	79.6667	31.6667	3.62	1.35333	-1.15622	2.33e-05	0.00174019	down	Traes_5AL_199D173E9.1	NAC transcription factor [Hordeum vulgare subsp. vulgare]	sp|A4FVP6|NAC16_ARATH	NAC domain-containing protein 16 OS=Arabidopsis thaliana GN=NAC016 PE=2 SV=1
Traes_5AL_1A881D2ED	50.7267	21.2033	1.96333	0.776667	-1.08964	0.000735163	0.0226705	down	Traes_5AL_1A881D2ED.1	High affinity sulfate transporter 2 [Aegilops tauschii]	sp|P53392|SUT2_STYHA	High affinity sulfate transporter 2 OS=Stylosanthes hamata GN=ST2 PE=2 SV=1
Traes_5AL_213D1B0CC	46.5867	87	8.96	15.4133	1.0425	0.000462435	0.0161809	up	Traes_5AL_213D1B0CC.2	Bifunctional monodehydroascorbate reductase and carbonic anhydrase nectarin-3 [Triticum urartu]	sp|Q8L817|ATCA7_ARATH	Alpha carbonic anhydrase 7 OS=Arabidopsis thaliana GN=ACA7 PE=2 SV=1
Traes_5AL_3299C8451	39.4767	11.9833	0.88	0.253333	-1.54755	0.000147337	0.0070194	down	Traes_5AL_3299C8451.1	PREDICTED: probable potassium transporter 17 [Brachypodium distachyon]	sp|Q67UC7|HAK17_ORYSJ	Probable potassium transporter 17 OS=Oryza sativa subsp. japonica GN=HAK17 PE=2 SV=2
Traes_5AL_403C90909	364.3	153.343	20.0767	7.93333	-1.08655	0.000322847	0.012549	down	Traes_5AL_403C90909.1	Puromycin-sensitive aminopeptidase [Triticum urartu]	sp|Q0J2B5|APM1C_ORYSJ	Aminopeptidase M1-C OS=Oryza sativa subsp. japonica GN=Os09g0362500 PE=2 SV=2
Traes_5AL_4210A8A6E	82.6967	163.317	5.15	9.5	1.15868	3.4e-07	6.49e-05	up	Traes_5AL_4210A8A6E.1	glutamine-dependent asparagine synthetase [Triticum aestivum]	sp|P31752|ASNS_ASPOF	Asparagine synthetase [glutamine-hydrolyzing] OS=Asparagus officinalis PE=2 SV=2
Traes_5AL_441F17EB0	8.66667	39.6667	1.2	5.08	2.32811	1.34e-09	5.95e-07	up	Traes_5AL_441F17EB0.1	PREDICTED: auxin-responsive protein SAUR36-like [Setaria italica]	sp|B7F8P5|SAU39_ORYSJ	Auxin-responsive protein SAUR36 OS=Oryza sativa subsp. japonica GN=SAUR39 PE=2 SV=1
Traes_5AL_4953CFD6D	79.3333	144.667	35.3833	58.98	1.03119	3.96e-05	0.00260903	up	Traes_5AL_4953CFD6D.1	Bifunctional monodehydroascorbate reductase and carbonic anhydrase nectarin-3 [Triticum urartu]	sp|F4HUC4|ATCA5_ARATH	Alpha carbonic anhydrase 5 OS=Arabidopsis thaliana GN=ACA5 PE=3 SV=1
Traes_5AL_4D0919BA1	41.8333	14.22	1.65333	0.526667	-1.34539	0.000138821	0.00674947	down	Traes_5AL_4D0919BA1.1	Mitogen-activated protein kinase kinase kinase ANP1 [Aegilops tauschii]	sp|Q40541|NPK1_TOBAC	Mitogen-activated protein kinase kinase kinase NPK1 OS=Nicotiana tabacum GN=NPK1 PE=1 SV=1
Traes_5AL_4E5782957	59.33	18.5233	19.58	5.58667	-1.5472	1.82e-05	0.00144651	down	Traes_5AL_4E5782957.1	PREDICTED: aminopeptidase M1-C-like [Oryza brachyantha]	sp|Q0J2B5|APM1C_ORYSJ	Aminopeptidase M1-C OS=Oryza sativa subsp. japonica GN=Os09g0362500 PE=2 SV=2
Traes_5AL_5F1F165DB	52.35	22	1.68	0.66	-1.07733	0.000907266	0.0263214	down	Traes_5AL_5F1F165DB.1	PREDICTED: WPP domain-associated protein-like [Brachypodium distachyon]	sp|Q5BQN5|WAP_SOLLC	WPP domain-associated protein (Fragment) OS=Solanum lycopersicum GN=WAP PE=1 SV=1
Traes_5AL_633ED6A5D	4	14.0133	0.336667	1.08333	1.95355	0.000749853	0.0230329	up	Traes_5AL_633ED6A5D.1	PREDICTED: CEN-like protein 2 [Brachypodium distachyon]	sp|Q9XH43|CET2_TOBAC	CEN-like protein 2 OS=Nicotiana tabacum GN=CET2 PE=2 SV=1
Traes_5AL_699E73832	35.6267	12.3733	2.16667	0.696667	-1.35691	0.000154668	0.00726602	down	Traes_5AL_699E73832.1	glycosyl transferase-like protein [Triticum aestivum]	sp|Q93ZX7|GAUT4_ARATH	Probable galacturonosyltransferase 4 OS=Arabidopsis thaliana GN=GAUT4 PE=2 SV=1
Traes_5AL_7B1C0342F	89.83	34.4033	3.12	1.12	-1.2186	3.34e-06	0.000388466	down	Traes_5AL_7B1C0342F.1	Serine/threonine-protein kinase HT1 [Triticum urartu]	sp|Q2MHE4|HT1_ARATH	Serine/threonine-protein kinase HT1 OS=Arabidopsis thaliana GN=HT1 PE=1 SV=1
Traes_5AL_7B7ED105F	596.407	1567.5	75.16	183.117	1.54958	1.06e-05	0.000948233	up	Traes_5AL_7B7ED105F.3	PREDICTED: outer envelope pore protein 16-3, chloroplastic/mitochondrial-like isoform X1 [Brachypodium distachyon]	sp|O48528|OP163_ARATH	Outer envelope pore protein 16-3, chloroplastic/mitochondrial OS=Arabidopsis thaliana GN=OEP163 PE=1 SV=1
Traes_5AL_7ED9D05C5	16.64	3.66667	1.95	0.4	-1.98598	0.000213805	0.00920217	down	Traes_5AL_7ED9D05C5.1	NAC domain-containing protein 29 [Triticum urartu]	sp|A0SPJ6|NAMB2_TRITD	NAC transcription factor NAM-B2 OS=Triticum turgidum subsp. durum GN=NAM-B2 PE=2 SV=1
Traes_5AL_8282D7D5A	50.4467	19.8767	0.95	0.35	-1.19575	0.000185218	0.00827312	down	Traes_5AL_8282D7D5A.1	Pleiotropic drug resistance protein 4 [Aegilops tauschii]	sp|A3BXL8|AB53G_ORYSJ	ABC transporter G family member 53 OS=Oryza sativa subsp. japonica GN=ABCG53 PE=2 SV=1
Traes_5AL_89B430546	33.6033	4.34	1.47667	0.173333	-2.73224	6.64e-05	0.00385363	down	Traes_5AL_89B430546.1	Monosaccharide-sensing protein 3 [Triticum urartu]	sp|Q9SD00|MSSP3_ARATH	Monosaccharide-sensing protein 3 OS=Arabidopsis thaliana GN=MSSP3 PE=2 SV=1
Traes_5AL_922FDD124	35.14	6.91667	0.71	0.133333	-2.18714	1.14e-06	0.000171742	down	Traes_5AL_922FDD124.2	PREDICTED: probable LRR receptor-like serine/threonine-protein kinase At1g07650 isoform X1 [Brachypodium distachyon]	sp|C0LGE0|Y1765_ARATH	Probable LRR receptor-like serine/threonine-protein kinase At1g07650 OS=Arabidopsis thaliana GN=At1g07650 PE=1 SV=1
Traes_5AL_99242EB9C	204.603	418.323	38.2133	72.3967	1.18467	9.25e-07	0.000143812	up	Traes_5AL_99242EB9C.2	PREDICTED: lipid binding protein isoform X1 [Zea mays]	-	-
Traes_5AL_A16560034	26.23	58.7067	4.76667	9.92333	1.3377	4.13e-06	0.000457196	up	Traes_5AL_A16560034.1	PREDICTED: ultraviolet-B receptor UVR8 [Brachypodium distachyon]	sp|Q6P798|RCBT2_RAT	RCC1 and BTB domain-containing protein 2 OS=Rattus norvegicus GN=Rcbtb2 PE=2 SV=1
Traes_5AL_BF2994143	167.957	56.1633	5.39333	1.70333	-1.39445	1.77e-05	0.0014103	down	Traes_5AL_BF2994143.1	PREDICTED: aminopeptidase M1-C isoform X1 [Brachypodium distachyon]	sp|Q0J2B5|APM1C_ORYSJ	Aminopeptidase M1-C OS=Oryza sativa subsp. japonica GN=Os09g0362500 PE=2 SV=2
Traes_5AL_C5F21415C	319.437	594.663	69.04	119.237	1.05685	0.000342647	0.0130712	up	Traes_5AL_C5F21415C.1	Calcium-dependent protein kinase 32 [Triticum urartu]	sp|Q9SIQ7|CDPKO_ARATH	Calcium-dependent protein kinase 24 OS=Arabidopsis thaliana GN=CPK24 PE=2 SV=1
Traes_5AL_CD8710C2E	148.69	432.813	37.85	102.683	1.70034	1.43e-07	3.18e-05	up	Traes_5AL_CD8710C2E.1	PREDICTED: CBS domain-containing protein CBSCBSPB5-like [Brachypodium distachyon]	sp|Q9LF97|Y3295_ARATH	CBS domain-containing protein CBSCBSPB3 OS=Arabidopsis thaliana GN=CBSCBSPB3 PE=1 SV=1
Traes_5AL_CE67E09FB	1168.26	2472.64	264.283	516.133	1.23091	5.22e-05	0.00325376	up	Traes_5AL_CE67E09FB.1	KED-like protein [Hordeum vulgare subsp. vulgare]	-	-
Traes_5AL_D1E7F8475	28.6667	55.3367	2.28	4.08	1.10443	0.000359829	0.0135528	up	Traes_5AL_D1E7F8475.2	expressed protein, partial [Oryza sativa Japonica Group]	-	-
Traes_5AL_D24A24C13	33	72.3333	2.21	4.56333	1.31563	0.000607768	0.0196924	up	Traes_5AL_D24A24C13.1	Nucleoside-triphosphatase [Triticum urartu]	sp|Q2QYE1|APY3_ORYSJ	Probable apyrase 3 OS=Oryza sativa subsp. japonica GN=APY3 PE=2 SV=2
Traes_5AL_D573242A9	177.47	317.65	27.22	45.2533	1.01435	1.62e-05	0.00132715	up	Traes_5AL_D573242A9.1	Nudix hydrolase 16, mitochondrial [Triticum urartu]	sp|Q9LHK1|NUD16_ARATH	Nudix hydrolase 16, mitochondrial OS=Arabidopsis thaliana GN=NUDT16 PE=2 SV=1
Traes_5AL_DD9559147	78.3333	7.66667	5.07333	0.466667	-3.15116	5.31e-18	1.76e-14	down	Traes_5AL_DD9559147.1	Receptor-like protein kinase FERONIA [Aegilops tauschii]	sp|Q9SCZ4|FERON_ARATH	Receptor-like protein kinase FERONIA OS=Arabidopsis thaliana GN=FER PE=1 SV=1
Traes_5AL_E6AD14BF0	61.3333	25.37	4.18667	1.61	-1.11539	0.00015156	0.00716291	down	Traes_5AL_E6AD14BF0.1	Os12g0149900 [Oryza sativa Japonica Group]	sp|Q9LFA4|IQM3_ARATH	IQ domain-containing protein IQM3 OS=Arabidopsis thaliana GN=IQM3 PE=2 SV=1
Traes_5AL_E71BA1255	24.3333	44.67	6.69333	11.3067	1.0364	0.00106205	0.0294451	up	Traes_5AL_E71BA1255.2	Vacuolar protein sorting-associated protein 32-like protein 1 [Triticum urartu]	sp|Q9SZE4|VP322_ARATH	Vacuolar protein sorting-associated protein 32 homolog 2 OS=Arabidopsis thaliana GN=VPS32.2 PE=1 SV=1
Traes_5AL_E8CAA9375	300.667	835.83	23.0567	59.55	1.63635	2.21e-07	4.53e-05	up	Traes_5AL_E8CAA9375.1	PREDICTED: ras-related protein RABA1f [Brachypodium distachyon]	sp|Q9FJH0|RAA1F_ARATH	Ras-related protein RABA1f OS=Arabidopsis thaliana GN=RABA1F PE=2 SV=1
Traes_5AL_E932088A3	175.51	62.6033	11.8967	3.96333	-1.31738	2.44e-09	1.01e-06	down	Traes_5AL_E932088A3.1	Cysteine-rich receptor-like protein kinase 10 [Aegilops tauschii]	sp|O81905|SD18_ARATH	Receptor-like serine/threonine-protein kinase SD1-8 OS=Arabidopsis thaliana GN=SD18 PE=1 SV=1
Traes_5AL_EB97D69D7	44.66	91.6767	5.7	11.0167	1.20632	3.35e-05	0.00230069	up	Traes_5AL_EB97D69D7.2	YABBY2 [Triticum aestivum]	sp|Q10FZ7|YAB2_ORYSJ	Protein YABBY 2 OS=Oryza sativa subsp. japonica GN=YAB2 PE=2 SV=1
Traes_5AL_F5F98A354	399.79	727.15	92.05	154.807	1.02969	5.98e-06	0.000616881	up	Traes_5AL_F5F98A354.1	Os07g0274400 [Oryza sativa Japonica Group]	-	-
Traes_5AL_FF3A75843	26	8	1.34	0.383333	-1.50662	0.000623341	0.0200838	down	Traes_5AL_FF3A75843.2	NB-ARC domain containing protein, expressed [Oryza sativa Japonica Group]	sp|Q7XBQ9|RGA2_SOLBU	Disease resistance protein RGA2 OS=Solanum bulbocastanum GN=RGA2 PE=1 SV=1
Traes_5AL_FFACB1DE8	54.8867	5.33333	10.47	0.95	-3.16534	4.95e-14	7.63e-11	down	Traes_5AL_FFACB1DE8.1	chitin elicitor binding protein, partial [Triticum aestivum]	sp|Q8H8C7|CEBIP_ORYSJ	Chitin elicitor-binding protein OS=Oryza sativa subsp. japonica GN=CEBIP PE=1 SV=1
Traes_5AS_2F085E4AB	5.33333	24	1.39333	5.62667	2.32119	3.67e-05	0.00246199	up	Traes_5AS_2F085E4AB.1	PREDICTED: xyloglucan galactosyltransferase KATAMARI1 homolog [Oryza brachyantha]	sp|O81072|GT11_ARATH	Probable xyloglucan galactosyltransferase GT11 OS=Arabidopsis thaliana GN=GT11 PE=2 SV=1
Traes_5AS_2F996234C	31.5833	63.6933	2.32667	4.36667	1.16423	1.73e-05	0.00139158	up	Traes_5AS_2F996234C.1	Light-inducible protein CPRF2 [Triticum urartu]	sp|Q99090|CPRF2_PETCR	Light-inducible protein CPRF2 OS=Petroselinum crispum GN=CPRF2 PE=2 SV=2
Traes_5AS_33A8004A5	3553.66	9132.03	415.487	987.88	1.52164	5.04e-07	8.94e-05	up	Traes_5AS_33A8004A5.1	NifU-like protein 2, chloroplastic [Triticum urartu]	sp|Q93W20|NIFU2_ARATH	NifU-like protein 2, chloroplastic OS=Arabidopsis thaliana GN=NIFU2 PE=1 SV=1
Traes_5AS_4931A4B26	8	25.3333	24.43	86.8767	1.8654	0.00225213	0.0493774	up	Traes_5AS_4931A4B26.1	pectinesterase inhibitor domain containing protein precursor [Zea mays]	-	-
Traes_5AS_7D480E15C	16.6667	3.33333	0.703333	0.126667	-2.11581	0.000205376	0.00893298	down	Traes_5AS_7D480E15C.2	calmodulin-binding protein [Triticum aestivum]	sp|Q0WVV6|CB60D_ARATH	Calmodulin-binding protein 60 D OS=Arabidopsis thaliana GN=CBP60D PE=2 SV=1
Traes_5AS_9A8A9187C	2025.31	4053.08	153.38	285.343	1.15357	0.000306881	0.0120424	up	Traes_5AS_9A8A9187C.1	PREDICTED: calcium-dependent protein kinase 7-like [Setaria italica]	sp|Q38873|CDPK7_ARATH	Calcium-dependent protein kinase 7 OS=Arabidopsis thaliana GN=CPK7 PE=2 SV=1
Traes_5AS_B310AA218	185.277	351.83	12.75	22.56	1.10253	1.21e-05	0.00105878	up	Traes_5AS_B310AA218.1	LOL2 [Triticum aestivum]	sp|Q2QMB3|LOL2_ORYSJ	Protein LOL2 OS=Oryza sativa subsp. japonica GN=LOL2 PE=2 SV=1
Traes_5AS_C84BA2F9D	70.8967	23	4.99	1.52	-1.44896	3.97e-07	7.45e-05	down	Traes_5AS_C84BA2F9D.1	HIPL1 protein [Aegilops tauschii]	sp|Q9SSG3|HIPL1_ARATH	HIPL1 protein OS=Arabidopsis thaliana GN=HIPL1 PE=1 SV=2
Traes_5AS_C8F2EDFF5	81.0533	26.8467	8.47667	2.60333	-1.42038	3.01e-07	5.84e-05	down	Traes_5AS_C8F2EDFF5.2	Glucan 1,3-beta-glucosidase [Aegilops tauschii]	-	-
Traes_5BL_050EEDDBD	14.3333	1.66667	0.413333	0.0433333	-2.85883	8.69e-06	0.000830164	down	Traes_5BL_050EEDDBD.1	Glutamate receptor 2.7 [Aegilops tauschii]	sp|Q8LGN0|GLR27_ARATH	Glutamate receptor 2.7 OS=Arabidopsis thaliana GN=GLR2.7 PE=2 SV=3
Traes_5BL_0702EF585	216.167	894.667	144.557	552.187	2.20257	3.54e-08	9.96e-06	up	Traes_5BL_0702EF585.1	Protein TIFY 5A [Triticum urartu]	sp|Q69NY7|TIF5_ORYSJ	Protein TIFY 5 OS=Oryza sativa subsp. japonica GN=TIFY5 PE=2 SV=1
Traes_5BL_0702EF5851	216.167	894.667	144.557	552.187	2.20257	3.54e-08	9.96e-06	up	Traes_5BL_0702EF5851.1	Protein TIFY 5A [Triticum urartu]	sp|Q69NY7|TIF5_ORYSJ	Protein TIFY 5 OS=Oryza sativa subsp. japonica GN=TIFY5 PE=2 SV=1
Traes_5BL_087A67E57	36.3333	14.1467	2.13667	0.783333	-1.22238	0.00220085	0.0485741	down	Traes_5BL_087A67E57.1	Adipocyte plasma membrane-associated protein [Triticum urartu]	sp|Q4V3D9|SSL10_ARATH	Protein STRICTOSIDINE SYNTHASE-LIKE 10 OS=Arabidopsis thaliana GN=SSL10 PE=2 SV=1
Traes_5BL_08FFB5ABF	152.713	49.33	6.27333	1.89333	-1.49377	5.05e-07	8.94e-05	down	Traes_5BL_08FFB5ABF.2	BnaC09g43870D [Brassica napus]	sp|Q5UNY4|YL728_MIMIV	Uncharacterized protein L728 OS=Acanthamoeba polyphaga mimivirus GN=MIMI_L728 PE=4 SV=1
Traes_5BL_09989E686	251.667	70.6667	11.81	3.08	-1.65433	8.22e-09	2.87e-06	down	Traes_5BL_09989E686.1	PREDICTED: 7-deoxyloganetin glucosyltransferase-like [Brachypodium distachyon]	sp|F8WKW1|UGT2_GARJA	7-deoxyloganetin glucosyltransferase OS=Gardenia jasminoides GN=UGT85A24 PE=1 SV=1
Traes_5BL_09C5A4790	36.7067	8.46667	2.54	0.536667	-1.93891	1.73e-05	0.00139158	down	Traes_5BL_09C5A4790.2	PREDICTED: probable inactive purple acid phosphatase 27-like [Oryza brachyantha]	sp|Q5MAU8|PPA27_ARATH	Probable inactive purple acid phosphatase 27 OS=Arabidopsis thaliana GN=PAP27 PE=2 SV=1
Traes_5BL_0DF672776	59.84	11.42	13.5733	2.42	-2.22238	1.04e-10	6.32e-08	down	Traes_5BL_0DF672776.1	glutathione transferase 23 [Triticum aestivum]	sp|Q9FQA3|GST23_MAIZE	Glutathione transferase GST 23 OS=Zea mays PE=2 SV=1
Traes_5BL_10BF755F0	10.46	0.103333	2.82	0.0266667	-6.33175	7.39e-07	0.000120027	down	Traes_5BL_10BF755F0.1	Os10g0382300, partial [Oryza sativa Japonica Group]	sp|Q54X16|GID8_DICDI	Glucose-induced degradation protein 8 homolog OS=Dictyostelium discoideum GN=DDB_G0279265 PE=3 SV=2
Traes_5BL_1126D831F	681.07	214.427	19.7467	5.84667	-1.50185	4.67e-13	5.38e-10	down	Traes_5BL_1126D831F.2	Receptor-like protein kinase FERONIA [Aegilops tauschii]	sp|Q9SCZ4|FERON_ARATH	Receptor-like protein kinase FERONIA OS=Arabidopsis thaliana GN=FER PE=1 SV=1
Traes_5BL_1292E81B3	8214.34	19802.2	483.993	1083.25	1.42418	8.21e-06	0.000793711	up	Traes_5BL_1292E81B3.1	RNA-binding protein 34 [Aegilops tauschii]	sp|O13741|NOP12_SCHPO	Nucleolar protein 12 OS=Schizosaccharomyces pombe (strain 972 / ATCC 24843) GN=nop12 PE=1 SV=1
Traes_5BL_1315614DC	91.1733	33.5333	1.93333	0.663333	-1.26913	2.26e-06	0.000284829	down	Traes_5BL_1315614DC.1	Pleiotropic drug resistance protein 4 [Aegilops tauschii]	sp|A3BXL8|AB53G_ORYSJ	ABC transporter G family member 53 OS=Oryza sativa subsp. japonica GN=ABCG53 PE=2 SV=1
Traes_5BL_154422B7A	75.2367	245.787	3.68333	12.8933	1.55101	0.00187944	0.0438834	up	Traes_5BL_154422B7A.1	cell wall invertase [Triticum aestivum]	sp|Q0JDC6|INV3_ORYSJ	Beta-fructofuranosidase, insoluble isoenzyme 3 OS=Oryza sativa subsp. japonica GN=CIN3 PE=2 SV=1
Traes_5BL_174908B14	550.593	1212.16	73.17	149.3	1.2833	7.16e-05	0.00407958	up	Traes_5BL_174908B14.1	PREDICTED: outer envelope pore protein 16-3, chloroplastic/mitochondrial-like isoform X1 [Brachypodium distachyon]	sp|O48528|OP163_ARATH	Outer envelope pore protein 16-3, chloroplastic/mitochondrial OS=Arabidopsis thaliana GN=OEP163 PE=1 SV=1
Traes_5BL_1B0C94462	115.89	281.793	5.1	11.5467	1.49532	3.71e-06	0.00042207	up	Traes_5BL_1B0C94462.2	PREDICTED: lipid binding protein isoform X1 [Zea mays]	-	-
Traes_5BL_228D47CEC	29.4433	0	5.53	0.001	-8.00994	0.000415798	0.0149556	down	Traes_5BL_228D47CEC.1	Os05g0391600 [Oryza sativa Japonica Group]	-	-
Traes_5BL_29ED53259	11.0267	0.436667	3.64333	0.123333	-4.44995	0.00196499	0.0450278	down	Traes_5BL_29ED53259.1	Chemocyanin [Aegilops tauschii]	sp|P60496|BABL_LILLO	Chemocyanin OS=Lilium longiflorum PE=1 SV=1
Traes_5BL_2BF4E1C70	144.807	62.1733	22.7967	9.14	-1.05367	0.00022084	0.00940635	down	Traes_5BL_2BF4E1C70.1	Puromycin-sensitive aminopeptidase [Triticum urartu]	sp|Q0J2B5|APM1C_ORYSJ	Aminopeptidase M1-C OS=Oryza sativa subsp. japonica GN=Os09g0362500 PE=2 SV=2
Traes_5BL_2D1D16169	28.6667	4.33333	1.24333	0.176667	-2.5324	3.21e-08	9.19e-06	down	Traes_5BL_2D1D16169.1	PREDICTED: probable glutathione S-transferase GSTF1 [Brachypodium distachyon]	sp|O65857|GSTF1_ORYSJ	Probable glutathione S-transferase GSTF1 OS=Oryza sativa subsp. japonica GN=GSTF1 PE=1 SV=2
Traes_5BL_2F6B306DD	61.6667	138	5.75667	11.94	1.30788	2.02e-08	6.29e-06	up	Traes_5BL_2F6B306DD.2	PREDICTED: protein FAF-like, chloroplastic [Setaria italica]	sp|Q0V865|FAFL_ARATH	Protein FAF-like, chloroplastic OS=Arabidopsis thaliana GN=At5g22090 PE=2 SV=1
Traes_5BL_33C4FE16E	4.10333	0	0.883333	0.001	-4.98215	0.00190089	0.0442022	down	Traes_5BL_33C4FE16E.2	PREDICTED: cell number regulator 10-like [Setaria italica]	sp|D9HP26|CNR10_MAIZE	Cell number regulator 10 OS=Zea mays GN=CNR10 PE=2 SV=1
Traes_5BL_3476E951B	142.467	258.247	7.52	12.6533	1.02121	2.48e-06	0.000305553	up	Traes_5BL_3476E951B.2	Os09g0507500 [Oryza sativa Japonica Group]	sp|Q96509|PER55_ARATH	Peroxidase 55 OS=Arabidopsis thaliana GN=PER55 PE=1 SV=1
Traes_5BL_35B45515F	661.033	188.047	33.3967	8.82667	-1.65128	1.72e-08	5.47e-06	down	Traes_5BL_35B45515F.1	Purple acid phosphatase 2 [Aegilops tauschii]	sp|Q9SDZ9|PPAF2_IPOBA	Purple acid phosphatase 2 OS=Ipomoea batatas GN=PAP2 PE=1 SV=1
Traes_5BL_37536803D1	299.367	84.6667	8.31	2.21	-1.64288	5.76e-12	4.6e-09	down	Traes_5BL_37536803D1.1	PREDICTED: G-type lectin S-receptor-like serine/threonine-protein kinase At1g34300 [Setaria italica]	sp|Q9XID3|Y1343_ARATH	G-type lectin S-receptor-like serine/threonine-protein kinase At1g34300 OS=Arabidopsis thaliana GN=At1g34300 PE=2 SV=1
Traes_5BL_3A61355FC	65	185.66	39.9633	107.277	1.66865	1.02e-05	0.00092483	up	Traes_5BL_3A61355FC.1	Glucan endo-1,3-beta-glucosidase [Triticum urartu]	-	-
Traes_5BL_3D3FA43A7	3582.52	7151.03	148.493	275.333	1.14672	0.000109556	0.0057128	up	Traes_5BL_3D3FA43A7.1	PREDICTED: pectinesterase-like [Brachypodium distachyon]	sp|Q7Y201|PME13_ARATH	Probable pectinesterase/pectinesterase inhibitor 13 OS=Arabidopsis thaliana GN=PME13 PE=2 SV=2
Traes_5BL_3E06A51F0	11.9833	2.33333	0.31	0.0566667	-2.15517	0.00223678	0.0491703	down	Traes_5BL_3E06A51F0.1	PREDICTED: receptor-like protein kinase HSL1 [Brachypodium distachyon]	sp|Q9SGP2|HSL1_ARATH	Receptor-like protein kinase HSL1 OS=Arabidopsis thaliana GN=HSL1 PE=2 SV=1
Traes_5BL_3F9D3DFE8	38.3333	7.66667	1.64667	0.31	-2.12751	1.54e-07	3.37e-05	down	Traes_5BL_3F9D3DFE8.1	PREDICTED: indole-2-monooxygenase-like [Brachypodium distachyon]	sp|Q43250|C71C1_MAIZE	3-hydroxyindolin-2-one monooxygenase OS=Zea mays GN=CYP71C1 PE=1 SV=1
Traes_5BL_429152528	100.607	188.877	9.60333	16.6933	1.06842	4.81e-05	0.0030435	up	Traes_5BL_429152528.1	Os09g0484900 [Oryza sativa Japonica Group]	sp|Q8LG88|TDT_ARATH	Tonoplast dicarboxylate transporter OS=Arabidopsis thaliana GN=TDT PE=2 SV=2
Traes_5BL_50E6D0200	17	32.33	1.19667	2.12667	1.09979	0.00141172	0.0359729	up	Traes_5BL_50E6D0200.1	PREDICTED: ycf20-like protein [Brachypodium distachyon]	sp|O80813|YC20L_ARATH	Ycf20-like protein OS=Arabidopsis thaliana GN=At1g65420 PE=2 SV=2
Traes_5BL_545CD9F8B1	1951.67	3740	110.47	195.587	1.08233	0.000130036	0.00643182	up	Traes_5BL_545CD9F8B1.1	PREDICTED: mitochondrial uncoupling protein 5 [Brachypodium distachyon]	sp|Q9SB52|PUMP4_ARATH	Mitochondrial uncoupling protein 4 OS=Arabidopsis thaliana GN=PUMP4 PE=2 SV=1
Traes_5BL_59E02504D	327.667	51.3333	25.6167	3.67333	-2.48409	2.72e-12	2.4e-09	down	Traes_5BL_59E02504D.1	Os02g0637000 [Oryza sativa Japonica Group]	sp|P84527|KIWEL_ACTDE	Kiwellin OS=Actinidia deliciosa PE=1 SV=1
Traes_5BL_5AA8C9A44	90.62	168.88	12.57	21.52	1.06904	5.09e-05	0.00319541	up	Traes_5BL_5AA8C9A44.2	-	-	-
Traes_5BL_5D0539D02	67.9133	21.5433	2.62667	0.773333	-1.48337	3.36e-06	0.00039003	down	Traes_5BL_5D0539D02.1	Os03g0790500 [Oryza sativa Japonica Group]	sp|Q9FG13|CXE15_ARATH	Probable carboxylesterase 15 OS=Arabidopsis thaliana GN=CXE15 PE=2 SV=1
Traes_5BL_5E54DB3A6	274.167	679.833	43.3567	99.3167	1.46002	4.31e-06	0.000470371	up	Traes_5BL_5E54DB3A6.1	Meiotically up-regulated gene 70 protein [Triticum urartu]	sp|P0DH79|Y5064_ARATH	CBS domain-containing protein CBSCBSPB5 OS=Arabidopsis thaliana GN=CBSCBSPB5 PE=1 SV=1
Traes_5BL_5E54DB3A61	274.167	679.833	43.3567	99.3167	1.46002	4.31e-06	0.000470371	up	Traes_5BL_5E54DB3A61.1	Meiotically up-regulated gene 70 protein [Triticum urartu]	sp|P0DH79|Y5064_ARATH	CBS domain-containing protein CBSCBSPB5 OS=Arabidopsis thaliana GN=CBSCBSPB5 PE=1 SV=1
Traes_5BL_5F465091F	155.93	54.2267	19.9567	6.40333	-1.36795	1.04e-05	0.000935373	down	Traes_5BL_5F465091F.1	Alpha-galactosidase [Triticum urartu]	sp|Q42656|AGAL_COFAR	Alpha-galactosidase OS=Coffea arabica PE=1 SV=1
Traes_5BL_5F55D84A9	34	71.6667	11.35	22.0467	1.22563	0.000186261	0.00830749	up	Traes_5BL_5F55D84A9.2	-	-	-
Traes_5BL_61372597C	312	930.333	42.4733	116.58	1.71942	1.79e-06	0.000240968	up	Traes_5BL_61372597C.1	PREDICTED: glycine-rich cell wall structural protein 1.0-like [Brachypodium distachyon]	-	-
Traes_5BL_619A5623A	136.393	22.3633	6.99	1.07	-2.40048	6.4e-14	9.51e-11	down	Traes_5BL_619A5623A.1	PREDICTED: probable inactive purple acid phosphatase 27 [Brachypodium distachyon]	sp|Q5MAU8|PPA27_ARATH	Probable inactive purple acid phosphatase 27 OS=Arabidopsis thaliana GN=PAP27 PE=2 SV=1
Traes_5BL_6240DE6BA	24.59	5.98333	2.62667	0.61	-1.85041	4.31e-05	0.00279336	down	Traes_5BL_6240DE6BA.2	cytochrome P450 [Triticum aestivum]	sp|P93147|C81E1_GLYEC	Isoflavone 2'-hydroxylase OS=Glycyrrhiza echinata GN=CYP81E1 PE=1 SV=2
Traes_5BL_62C8E8803	289.457	124.3	18.9567	7.60333	-1.0957	5.19e-05	0.00324017	down	Traes_5BL_62C8E8803.1	PREDICTED: BI1-like protein [Brachypodium distachyon]	sp|Q94A20|BI1L_ARATH	BI1-like protein OS=Arabidopsis thaliana GN=At4g15470 PE=2 SV=1
Traes_5BL_6399B3D5B	8.66667	0.333333	0.493333	0.0166667	-4.10426	0.00126024	0.0334766	down	Traes_5BL_6399B3D5B.1	Anthranilate N-benzoyltransferase protein 1 [Aegilops tauschii]	sp|A9ZPJ7|AGCT2_HORVU	Agmatine coumaroyltransferase-2 OS=Hordeum vulgare GN=ACT-2 PE=1 SV=1
Traes_5BL_6547D2C32	14.0833	29.61	0.273333	0.54	1.22918	0.0016978	0.0409487	up	Traes_5BL_6547D2C32.1	Microtubule-associated protein TORTIFOLIA1 [Aegilops tauschii]	sp|Q9T041|MAPT_ARATH	Microtubule-associated protein TORTIFOLIA1 OS=Arabidopsis thaliana GN=TOR1 PE=1 SV=2
Traes_5BL_6547F359D	238.85	517.867	217.85	429.317	1.25125	2.06e-05	0.00158506	up	Traes_5BL_6547F359D.1	Os12g0156000 [Oryza sativa Japonica Group]	-	-
Traes_5BL_6BD600BE2	369.65	122.823	13.5167	4.20333	-1.42781	1.52e-09	6.65e-07	down	Traes_5BL_6BD600BE2.1	PREDICTED: sugar transport protein 14 [Brachypodium distachyon]	sp|Q8GW61|STP14_ARATH	Sugar transport protein 14 OS=Arabidopsis thaliana GN=STP14 PE=2 SV=2
Traes_5BL_6F4435612	39.7933	115.3	9.84333	26.19	1.69096	9.84e-09	3.37e-06	up	Traes_5BL_6F4435612.2	Os09g0530700 [Oryza sativa Japonica Group]	-	-
Traes_5BL_6F9A8B375	9.33333	30	1.44667	4.25667	1.84163	1.98e-05	0.00153468	up	Traes_5BL_6F9A8B375.1	Os04g0461600, partial [Oryza sativa Japonica Group]	sp|D9HP26|CNR10_MAIZE	Cell number regulator 10 OS=Zea mays GN=CNR10 PE=2 SV=1
Traes_5BL_71D5394B1	2564.94	4701.83	94.7667	161.343	1.0227	0.00055265	0.0184399	up	Traes_5BL_71D5394B1.1	cellulose synthase-like family C2 protein, partial [Hordeum vulgare subsp. vulgare]	sp|Q6AU53|CSLC9_ORYSJ	Probable xyloglucan glycosyltransferase 9 OS=Oryza sativa subsp. japonica GN=CSLC9 PE=2 SV=2
Traes_5BL_72579DBC0	11.3333	45.3333	0.51	1.92	2.14037	4.02e-07	7.48e-05	up	Traes_5BL_72579DBC0.1	cyclin delta-3 [Zea mays]	sp|Q0J3H7|CCD32_ORYSJ	Cyclin-D3-2 OS=Oryza sativa subsp. japonica GN=CYCD3-2 PE=2 SV=1
Traes_5BL_76435E271	85.6667	33.3333	2.16333	0.786667	-1.18943	3.52e-06	0.000402763	down	Traes_5BL_76435E271.1	Os09g0454900 [Oryza sativa Japonica Group]	sp|O65238|Y5537_ARATH	G-type lectin S-receptor-like serine/threonine-protein kinase At5g35370 OS=Arabidopsis thaliana GN=At5g35370 PE=2 SV=2
Traes_5BL_79C61420F	9.37333	0	0.88	0.001	-6.1096	0.00013005	0.00643182	down	Traes_5BL_79C61420F.1	nucleotide pyrophosphatase/phosphodiesterase precursor [Zea mays]	sp|Q687E1|NPP_HORVU	Nucleotide pyrophosphatase/phosphodiesterase (Fragments) OS=Hordeum vulgare GN=npp PE=1 SV=2
Traes_5BL_7C8F65A5E	59	11	1.94667	0.34	-2.23236	2.09e-07	4.32e-05	down	Traes_5BL_7C8F65A5E.2	PREDICTED: L-type lectin-domain containing receptor kinase IV.1-like, partial [Setaria italica]	sp|O80939|LRK41_ARATH	L-type lectin-domain containing receptor kinase IV.1 OS=Arabidopsis thaliana GN=LECRK41 PE=2 SV=1
Traes_5BL_7E69810D5	67.7533	123.84	1.67667	2.87	1.02869	3.88e-06	0.000434342	up	Traes_5BL_7E69810D5.1	glutamine-dependent asparagine synthetase [Triticum aestivum]	sp|P31752|ASNS_ASPOF	Asparagine synthetase [glutamine-hydrolyzing] OS=Asparagus officinalis PE=2 SV=2
Traes_5BL_7F2C25CB9	242.557	455.983	38.9467	67.6567	1.07232	2.59e-07	5.14e-05	up	Traes_5BL_7F2C25CB9.1	-	-	-
Traes_5BL_7FB8945A4	68.4633	29.8467	1.5	0.61	-1.05066	0.000150808	0.00713522	down	Traes_5BL_7FB8945A4.1	PREDICTED: probable aldehyde oxidase 2 [Brachypodium distachyon]	sp|O23887|ALDO1_MAIZE	Indole-3-acetaldehyde oxidase OS=Zea mays GN=AO1 PE=1 SV=1
Traes_5BL_808C38034	2.66667	14.6667	2.03333	10.0167	2.5501	4.82e-05	0.00304608	up	Traes_5BL_808C38034.3	Os09g0284300 [Oryza sativa Japonica Group]	-	-
Traes_5BL_80B6F9967	9	0.666667	1.45667	0.106667	-3.39247	0.000172771	0.0078804	down	Traes_5BL_80B6F9967.2	UDP-glycosyltransferase [Triticum aestivum]	sp|P0C7P7|U74E1_ARATH	UDP-glycosyltransferase 74E1 OS=Arabidopsis thaliana GN=UGT74E1 PE=3 SV=1
Traes_5BL_83B00CBFC	23.6667	6.42	1.61667	0.403333	-1.69088	0.000261222	0.0107341	down	Traes_5BL_83B00CBFC.1	cytochrome P450 [Triticum aestivum]	sp|P93147|C81E1_GLYEC	Isoflavone 2'-hydroxylase OS=Glycyrrhiza echinata GN=CYP81E1 PE=1 SV=2
Traes_5BL_8BEF7F9CD	419.68	775.103	26.41	44.9667	1.03823	0.000175242	0.00795105	up	Traes_5BL_8BEF7F9CD.1	WRKY transcription factor 3 [Hordeum vulgare subsp. vulgare]	sp|Q9SAH7|WRK40_ARATH	Probable WRKY transcription factor 40 OS=Arabidopsis thaliana GN=WRKY40 PE=1 SV=1
Traes_5BL_8FB7006821	60.3467	115.337	4.00667	7.03	1.06612	0.000170608	0.00781068	up	Traes_5BL_8FB7006821.2	PREDICTED: random slug protein 5-like [Brachypodium distachyon]	sp|Q55CU8|RSC5_DICDI	Random slug protein 5 OS=Dictyostelium discoideum GN=rsc5 PE=2 SV=1
Traes_5BL_94BDB613C	1	29.6667	0.0266667	0.82	4.97837	0.0010467	0.0291509	up	Traes_5BL_94BDB613C.1	Lipoxygenase 2 [Aegilops tauschii]	sp|P29250|LOX2_ORYSJ	Linoleate 9S-lipoxygenase 2 OS=Oryza sativa subsp. japonica GN=LOX1.1 PE=2 SV=2
Traes_5BL_964343068	63.89	201.41	12.41	36.2333	1.82644	1.33e-08	4.33e-06	up	Traes_5BL_964343068.1	HVA22-like protein h [Aegilops tauschii]	sp|Q8GXE9|HA22J_ARATH	HVA22-like protein j OS=Arabidopsis thaliana GN=HVA22J PE=2 SV=2
Traes_5BL_976872803	82.0533	210	15.1367	35.5767	1.50217	3.38e-07	6.46e-05	up	Traes_5BL_976872803.1	PREDICTED: transcription factor bHLH150-like [Brachypodium distachyon]	-	-
Traes_5BL_99BAA4CB8	11.82	34.6	1.29333	3.51667	1.72394	4.67e-06	0.000501302	up	Traes_5BL_99BAA4CB8.1	PREDICTED: tonoplast dicarboxylate transporter-like [Brachypodium distachyon]	sp|Q8LG88|TDT_ARATH	Tonoplast dicarboxylate transporter OS=Arabidopsis thaliana GN=TDT PE=2 SV=2
Traes_5BL_9B1F586B0	58.55	5.83667	8.28333	0.766667	-3.07586	8.31e-15	1.49e-11	down	Traes_5BL_9B1F586B0.1	nucleotide pyrophosphatase/phosphodiesterase [Zea mays]	sp|Q687E1|NPP_HORVU	Nucleotide pyrophosphatase/phosphodiesterase (Fragments) OS=Hordeum vulgare GN=npp PE=1 SV=2
Traes_5BL_9B9753F82	107	37.3333	16.33	5.22333	-1.37927	5.49e-07	9.59e-05	down	Traes_5BL_9B9753F82.1	PREDICTED: purine permease 3-like isoform X2 [Brachypodium distachyon]	sp|Q9FZ95|PUP3_ARATH	Purine permease 3 OS=Arabidopsis thaliana GN=PUP3 PE=2 SV=1
Traes_5BL_9C687EE11	14	3	1.85333	0.363333	-2.07509	0.00169259	0.0408908	down	Traes_5BL_9C687EE11.5	C2H2 zinc finger protein [Triticum aestivum]	sp|Q42410|ZAT12_ARATH	Zinc finger protein ZAT12 OS=Arabidopsis thaliana GN=ZAT12 PE=2 SV=1
Traes_5BL_A20F4C525	199.693	86.3433	10.39	4.15667	-1.01388	0.000874654	0.0256601	down	Traes_5BL_A20F4C525.1	CBL-interacting protein kinase 7 [Triticum aestivum]	sp|Q75GK4|CIPK7_ORYSJ	CBL-interacting protein kinase 7 OS=Oryza sativa subsp. japonica GN=CIPK7 PE=2 SV=1
Traes_5BL_A71207B7A	80.0133	144.673	4.67333	7.89	1.00369	1.78e-05	0.00141569	up	Traes_5BL_A71207B7A.1	Os09g0484900 [Oryza sativa Japonica Group]	sp|Q8LG88|TDT_ARATH	Tonoplast dicarboxylate transporter OS=Arabidopsis thaliana GN=TDT PE=2 SV=2
Traes_5BL_AB528184A	18.9233	1	0.623333	0.03	-3.84333	0.000220279	0.00939283	down	Traes_5BL_AB528184A.1	Phenylalanine ammonia-lyase [Aegilops tauschii]	sp|Q43210|PALY_WHEAT	Phenylalanine ammonia-lyase OS=Triticum aestivum GN=PAL PE=3 SV=1
Traes_5BL_ABE092D911	1219	3037.43	314.07	712.767	1.46369	6.39e-07	0.000106692	up	Traes_5BL_ABE092D911.2	Os09g0297900 [Oryza sativa Japonica Group]	-	-
Traes_5BL_ADBD75279	656.093	1433.72	140.787	279.553	1.27011	1.26e-06	0.000184741	up	Traes_5BL_ADBD75279.1	-	-	-
Traes_5BL_AF6079454	2441.63	7466.75	216.217	612.773	1.76574	2.86e-06	0.000344495	up	Traes_5BL_AF6079454.1	Glucan endo-1,3-beta-glucosidase [Aegilops tauschii]	sp|P52409|E13B_WHEAT	Glucan endo-1,3-beta-glucosidase OS=Triticum aestivum GN=GLC1 PE=2 SV=1
Traes_5BL_B3C301E2D	864.443	282.09	41.66	12.6633	-1.47889	0.00156834	0.0387934	down	Traes_5BL_B3C301E2D.1	PREDICTED: lysosomal beta glucosidase-like [Brachypodium distachyon]	sp|A7LXU3|BGH3B_BACO1	Beta-glucosidase BoGH3B OS=Bacteroides ovatus (strain ATCC 8483 / DSM 1896 / JCM 5824 / NCTC 11153) GN=BACOVA_02659 PE=1 SV=1
Traes_5BL_B94B6FD53	58.2767	157.323	5.54333	13.9567	1.61656	5.46e-09	2.04e-06	up	Traes_5BL_B94B6FD53.2	PREDICTED: tonoplast dicarboxylate transporter-like [Brachypodium distachyon]	sp|Q8LG88|TDT_ARATH	Tonoplast dicarboxylate transporter OS=Arabidopsis thaliana GN=TDT PE=2 SV=2
Traes_5BL_BC2B1AC1E	806.393	1482.77	48.5233	82.7633	1.02763	0.000184536	0.00825552	up	Traes_5BL_BC2B1AC1E.1	Bifunctional monodehydroascorbate reductase and carbonic anhydrase nectarin-3 [Triticum urartu]	sp|Q8L817|ATCA7_ARATH	Alpha carbonic anhydrase 7 OS=Arabidopsis thaliana GN=ACA7 PE=2 SV=1
Traes_5BL_BD269CC23	178.117	51.2733	8.01667	2.15	-1.64314	2.62e-12	2.37e-09	down	Traes_5BL_BD269CC23.1	PREDICTED: UDP-glycosyltransferase 83A1-like [Oryza brachyantha]	sp|Q9SGA8|U83A1_ARATH	UDP-glycosyltransferase 83A1 OS=Arabidopsis thaliana GN=UGT83A1 PE=2 SV=1
Traes_5BL_C09D655C6	70.2267	25.8533	5.09667	1.72667	-1.28963	4.28e-05	0.00277645	down	Traes_5BL_C09D655C6.1	UDP-glucosyltransferase HvUGT14077 [Hordeum vulgare subsp. vulgare]	sp|Q9AT54|SCGT_TOBAC	Scopoletin glucosyltransferase OS=Nicotiana tabacum GN=TOGT1 PE=1 SV=1
Traes_5BL_C71F6720C	5.66667	20	0.383333	1.25	1.95533	0.000118934	0.00606641	up	Traes_5BL_C71F6720C.1	PREDICTED: tetraspanin-6-like [Setaria italica]	sp|Q9C7C1|TET6_ARATH	Tetraspanin-6 OS=Arabidopsis thaliana GN=TET6 PE=2 SV=1
Traes_5BL_C86AC392A	82.2733	186.9	5.56333	11.7333	1.32137	3.11e-08	8.94e-06	up	Traes_5BL_C86AC392A.1	IAA1 protein [Triticum aestivum]	sp|Q10D34|IAA13_ORYSJ	Auxin-responsive protein IAA13 OS=Oryza sativa subsp. japonica GN=IAA13 PE=2 SV=1
Traes_5BL_C9FD62D61	41.2567	14.6133	0.456667	0.153333	-1.37006	0.00120797	0.0323369	down	Traes_5BL_C9FD62D61.1	E3 ubiquitin-protein ligase UBR4 [Triticum urartu]	sp|B9G2A8|BIG_ORYSJ	Auxin transport protein BIG OS=Oryza sativa subsp. japonica GN=Os09g0247700 PE=2 SV=1
Traes_5BL_CC18CAD72	404.117	66.1733	26.78	4.04333	-2.43378	1.11e-15	2.34e-12	down	Traes_5BL_CC18CAD72.1	NAC domain transcription factor [Triticum aestivum]	sp|O49255|NAC29_ARATH	NAC transcription factor 29 OS=Arabidopsis thaliana GN=NAC029 PE=2 SV=1
Traes_5BL_CCFB68EEE	84.4467	37.52	2.81667	1.17333	-1.02582	0.000430513	0.0154112	down	Traes_5BL_CCFB68EEE.1	PREDICTED: vacuolar protein sorting-associated protein 18 homolog [Brachypodium distachyon]	sp|P59015|VPS18_DANRE	Vacuolar protein sorting-associated protein 18 homolog OS=Danio rerio GN=vps18 PE=2 SV=2
Traes_5BL_D1CD7BB6B	1043.4	2812.68	63.2533	158.177	1.56971	0.000176442	0.00799289	up	Traes_5BL_D1CD7BB6B.1	Glucan endo-1,3-beta-glucosidase [Aegilops tauschii]	sp|P52409|E13B_WHEAT	Glucan endo-1,3-beta-glucosidase OS=Triticum aestivum GN=GLC1 PE=2 SV=1
Traes_5BL_D71543428	478.65	158.793	9.02	2.82667	-1.41218	1.01e-08	3.43e-06	down	Traes_5BL_D71543428.1	PREDICTED: ABC transporter C family member 4-like [Brachypodium distachyon]	sp|Q9LZJ5|AB14C_ARATH	ABC transporter C family member 14 OS=Arabidopsis thaliana GN=ABCC14 PE=1 SV=1
Traes_5BL_D8322513E	0	13.7267	0.001	4.78	6.8418	7.7e-06	0.00075201	up	Traes_5BL_D8322513E.1	16.9a kDa heat-shock protein [Triticum dicoccon]	sp|P12810|HS16A_WHEAT	16.9 kDa class I heat shock protein 1 OS=Triticum aestivum GN=hsp16.9A PE=2 SV=1
Traes_5BL_DB38D1FC7	36.6533	126.903	8.53667	27.0033	2.00989	6.4e-07	0.000106692	up	Traes_5BL_DB38D1FC7.1	PREDICTED: macrophage migration inhibitory factor homolog isoform X2 [Brachypodium distachyon]	sp|P81748|MIFH_TRITR	Macrophage migration inhibitory factor homolog OS=Trichuris trichiura PE=1 SV=2
Traes_5BL_DF6B75D78	77.0067	179.65	7.56333	16.1933	1.35619	1.5e-05	0.00124159	up	Traes_5BL_DF6B75D78.1	Cytochrome P450 71A4 [Aegilops tauschii]	sp|P24465|C71A1_PERAE	Cytochrome P450 71A1 OS=Persea americana GN=CYP71A1 PE=1 SV=2
Traes_5BL_DF8D1B819	64.6667	16.3333	4.54667	1.07667	-1.80575	4.7e-05	0.00299242	down	Traes_5BL_DF8D1B819.1	PREDICTED: ammonium transporter 3 member 1-like [Phoenix dactylifera]	sp|Q84KJ6|AMT31_ORYSJ	Ammonium transporter 3 member 1 OS=Oryza sativa subsp. japonica GN=AMT3-1 PE=2 SV=1
Traes_5BL_DFDF115A6	105.667	298.333	96.08	253.663	1.63708	0.000132189	0.00651516	up	Traes_5BL_DFDF115A6.1	Os12g0488700 [Oryza sativa Japonica Group]	-	-
Traes_5BL_E065DEAB6	234.363	420.17	28.7533	47.7	1.00033	0.000153516	0.00722766	up	Traes_5BL_E065DEAB6.1	PREDICTED: nudix hydrolase 16, mitochondrial-like [Brachypodium distachyon]	sp|Q9LHK1|NUD16_ARATH	Nudix hydrolase 16, mitochondrial OS=Arabidopsis thaliana GN=NUDT16 PE=2 SV=1
Traes_5BL_E3FAB67B8	111.593	44.51	1.53	0.58	-1.17434	0.000280471	0.0113308	down	Traes_5BL_E3FAB67B8.2	SAP domain containing protein, expressed [Oryza sativa Japonica Group]	-	-
Traes_5BL_E58300466	25.02	7.28333	1.08667	0.296667	-1.60516	0.000174501	0.007929	down	Traes_5BL_E58300466.2	BnaC09g43870D [Brassica napus]	sp|Q5UNY4|YL728_MIMIV	Uncharacterized protein L728 OS=Acanthamoeba polyphaga mimivirus GN=MIMI_L728 PE=4 SV=1
Traes_5BL_E78FA39F2	86.7	37.8933	27.99	11.2267	-1.0426	0.000149264	0.00708546	down	Traes_5BL_E78FA39F2.1	PREDICTED: probable serine/threonine-protein kinase At1g18390 [Brachypodium distachyon]	sp|F4I3V3|LRL15_ARATH	LEAF RUST 10 DISEASE-RESISTANCE LOCUS RECEPTOR-LIKE PROTEIN KINASE-like 1.5 OS=Arabidopsis thaliana GN=LRK10L-1.5 PE=3 SV=1
Traes_5BL_EC006AD0C	44.1667	97	2.57333	5.18667	1.28968	2.04e-05	0.00157234	up	Traes_5BL_EC006AD0C.1	Auxin-responsive protein IAA30 [Triticum urartu]	sp|P0C132|IAA30_ORYSJ	Auxin-responsive protein IAA30 OS=Oryza sativa subsp. japonica GN=IAA30 PE=2 SV=1
Traes_5BL_EC9A044BC	2982	6082	180.213	337.597	1.18845	0.000124558	0.00627044	up	Traes_5BL_EC9A044BC.1	Zinc finger A20 and AN1 domain-containing stress-associated protein 1 [Aegilops tauschii]	sp|A3C039|SAP1_ORYSJ	Zinc finger A20 and AN1 domain-containing stress-associated protein 1 OS=Oryza sativa subsp. japonica GN=SAP1 PE=2 SV=2
Traes_5BL_ED3D8AC16	156.667	62.3333	5.41	2.02667	-1.15948	2.73e-07	5.39e-05	down	Traes_5BL_ED3D8AC16.2	NAC transcription factor [Hordeum vulgare subsp. vulgare]	sp|Q9XIC5|NAC17_ARATH	NAC domain-containing protein 17 OS=Arabidopsis thaliana GN=NAC017 PE=2 SV=1
Traes_5BL_EF3CE8FD3	3402.55	6340.32	135.09	233.443	1.0434	0.000277158	0.0112466	up	Traes_5BL_EF3CE8FD3.1	PREDICTED: pectinesterase-like [Zea mays]	sp|Q7Y201|PME13_ARATH	Probable pectinesterase/pectinesterase inhibitor 13 OS=Arabidopsis thaliana GN=PME13 PE=2 SV=2
Traes_5BL_F11003290	171.42	320.953	12.2233	21.2333	1.06779	1.47e-06	0.000206923	up	Traes_5BL_F11003290.2	PREDICTED: carbonyl reductase [NADPH] 2 [Brachypodium distachyon]	sp|P39640|BACC_BACSU	Dihydroanticapsin 7-dehydrogenase OS=Bacillus subtilis (strain 168) GN=bacC PE=1 SV=2
Traes_5BL_F167D5635	64.67	24.17	1.66333	0.583333	-1.23577	6.16e-05	0.00367637	down	Traes_5BL_F167D5635.2	PREDICTED: probable LRR receptor-like serine/threonine-protein kinase At1g07650 isoform X1 [Brachypodium distachyon]	sp|C0LGE0|Y1765_ARATH	Probable LRR receptor-like serine/threonine-protein kinase At1g07650 OS=Arabidopsis thaliana GN=At1g07650 PE=1 SV=1
Traes_5BL_F274E082E	592.17	1240.73	12.98	25.3033	1.21654	0.00048778	0.0168625	up	Traes_5BL_F274E082E.2	Kinesin-related protein 4 [Aegilops tauschii]	sp|F4IGL2|KN7E_ARATH	Kinesin-like protein KIN-7E OS=Arabidopsis thaliana GN=KIN7E PE=2 SV=1
Traes_5BL_F4FE98487	225.333	488.393	19.7067	39.4867	1.26069	1.38e-05	0.00116947	up	Traes_5BL_F4FE98487.1	Chalcone synthase 2 [Aegilops tauschii]	sp|Q8LIL0|CUS_ORYSJ	Bisdemethoxycurcumin synthase OS=Oryza sativa subsp. japonica GN=Os07g0271500 PE=1 SV=2
Traes_5BL_F573080E8	1516.11	3937.94	90.0867	216.13	1.52048	5.22e-06	0.000551505	up	Traes_5BL_F573080E8.1	Ras-related protein Rab11B [Aegilops tauschii]	sp|Q9FJH0|RAA1F_ARATH	Ras-related protein RABA1f OS=Arabidopsis thaliana GN=RABA1F PE=2 SV=1
Traes_5BL_F805597E2	1.33333	10	0.776667	5.61333	2.94277	0.000941868	0.0269535	up	Traes_5BL_F805597E2.1	F-box domain containing protein [Zea mays]	-	-
Traes_5BL_FC28B66D8	3609.7	948.25	123.263	30.1033	-1.76	1.4e-16	3.67e-13	down	Traes_5BL_FC28B66D8.2	phosphate transporter protein [Triticum aestivum]	sp|Q8H6H0|PHT16_ORYSJ	Inorganic phosphate transporter 1-6 OS=Oryza sativa subsp. japonica GN=PHT1-6 PE=1 SV=1
Traes_5BS_0696B0238	3020.43	6751.55	82.6333	171.92	1.30216	0.000344458	0.0131096	up	Traes_5BS_0696B0238.1	LOC100383325 [Zea mays]	sp|Q9ZVM9|Y1461_ARATH	Probable serine/threonine-protein kinase At1g54610 OS=Arabidopsis thaliana GN=At1g54610 PE=1 SV=1
Traes_5BS_10E30C27E	89.72	171.283	9.66	17.1067	1.09427	5.84e-05	0.00352607	up	Traes_5BS_10E30C27E.1	Os09g0380600 [Oryza sativa Japonica Group]	-	-
Traes_5BS_42D5FFC02	965.84	2143.65	52.4467	107.583	1.28261	4.2e-05	0.00273586	up	Traes_5BS_42D5FFC02.1	PREDICTED: elongation of fatty acids protein 3-like [Setaria italica]	sp|Q9SYY4|ELO3L_ARATH	Elongation of fatty acids protein 3-like OS=Arabidopsis thaliana GN=HOS3 PE=2 SV=1
Traes_5BS_43731B6AC	470.817	172.34	41.99	14.3967	-1.27298	6.34e-08	1.62e-05	down	Traes_5BS_43731B6AC.1	PREDICTED: receptor-like protein kinase HAIKU2 [Setaria italica]	sp|Q9LJM4|IKU2_ARATH	Receptor-like protein kinase HAIKU2 OS=Arabidopsis thaliana GN=IKU2 PE=1 SV=1
Traes_5BS_49D33A64D	44.5833	10.0067	2.33667	0.486667	-1.97905	9.22e-08	2.2e-05	down	Traes_5BS_49D33A64D.1	PREDICTED: L-type lectin-domain containing receptor kinase S.4 [Brachypodium distachyon]	sp|Q9M2S4|LRKS4_ARATH	L-type lectin-domain containing receptor kinase S.4 OS=Arabidopsis thaliana GN=LECRKS4 PE=2 SV=1
Traes_5BS_4A1D1C0C1	278.89	510.7	18.43	31.24	1.01007	0.000540361	0.018114	up	Traes_5BS_4A1D1C0C1.1	PREDICTED: UDP-glycosyltransferase 91C1-like [Brachypodium distachyon]	sp|Q6VAA8|U91D1_STERE	UDP-glycosyltransferase 91D1 OS=Stevia rebaudiana GN=UGT91D1 PE=2 SV=1
Traes_5BS_4BF0F2F1B	975.927	351.667	36.3067	12.2133	-1.30018	3.46e-09	1.36e-06	down	Traes_5BS_4BF0F2F1B.1	Os12g0632800 [Oryza sativa Japonica Group]	sp|Q9LJM4|IKU2_ARATH	Receptor-like protein kinase HAIKU2 OS=Arabidopsis thaliana GN=IKU2 PE=1 SV=1
Traes_5BS_4DE52F9BA	61.65	22	2.00667	0.663333	-1.29108	0.000376253	0.0140184	down	Traes_5BS_4DE52F9BA.2	Os12g0506500 [Oryza sativa Japonica Group]	-	-
Traes_5BS_5E269AF92	151.353	309.463	26.9967	51.0167	1.2132	5.06e-05	0.00317935	up	Traes_5BS_5E269AF92.1	pectinesterase inhibitor domain containing protein precursor [Zea mays]	-	-
Traes_5BS_712780763	191.45	71.7267	6.33333	2.23667	-1.24583	3.03e-07	5.87e-05	down	Traes_5BS_712780763.1	HIPL1 protein [Triticum urartu]	sp|Q9SSG3|HIPL1_ARATH	HIPL1 protein OS=Arabidopsis thaliana GN=HIPL1 PE=1 SV=2
Traes_5BS_837C05E47	30	10	0.653333	0.203333	-1.41019	0.000216624	0.009268	down	Traes_5BS_837C05E47.2	Leucyl-tRNA synthetase, cytoplasmic [Aegilops tauschii]	sp|F4I116|SYLC_ARATH	Leucine--tRNA ligase, cytoplasmic OS=Arabidopsis thaliana GN=At1g09620 PE=1 SV=1
Traes_5BS_83CDABBCF	203.153	87.5633	22.13	8.93	-1.03302	4.93e-06	0.000524136	down	Traes_5BS_83CDABBCF.2	PREDICTED: homocysteine S-methyltransferase 3 [Brachypodium distachyon]	sp|Q9FUM8|HMT3_MAIZE	Homocysteine S-methyltransferase 3 OS=Zea mays GN=HMT-3 PE=2 SV=1
Traes_5BS_87D0FE59C	327.32	1165.84	13.7867	45.3867	1.98365	4.72e-06	0.000505615	up	Traes_5BS_87D0FE59C.1	PREDICTED: xyloglucan galactosyltransferase KATAMARI1 homolog [Brachypodium distachyon]	sp|Q8H038|KATAM_ORYSJ	Xyloglucan galactosyltransferase KATAMARI1 homolog OS=Oryza sativa subsp. japonica GN=Os03g0144800 PE=2 SV=1
Traes_5BS_8DC644A0D	1069.73	3297.55	249.247	709.633	1.79382	9.73e-09	3.35e-06	up	Traes_5BS_8DC644A0D.1	NifU-like protein 2, chloroplastic [Triticum urartu]	sp|Q93W20|NIFU2_ARATH	NifU-like protein 2, chloroplastic OS=Arabidopsis thaliana GN=NIFU2 PE=1 SV=1
Traes_5BS_92F775461	7.49	0.666667	0.286667	0.0233333	-3.1295	0.0016656	0.0405594	down	Traes_5BS_92F775461.1	PREDICTED: UDP-glycosyltransferase 88A1-like [Brachypodium distachyon]	sp|Q6VAA7|U88B1_STERE	UDP-glycosyltransferase 88B1 OS=Stevia rebaudiana GN=UGT88B1 PE=2 SV=1
Traes_5BS_99ED7E919	139.647	55.3333	20.7533	7.65667	-1.15132	4.02e-06	0.000445903	down	Traes_5BS_99ED7E919.1	PREDICTED: 2-alkenal reductase (NADP(+)-dependent)-like isoform X1 [Brachypodium distachyon]	sp|Q9SLN8|DBR_TOBAC	2-alkenal reductase (NADP(+)-dependent) OS=Nicotiana tabacum GN=DBR PE=1 SV=1
Traes_5BS_9B199BDA9	69.08	131.68	3.97667	7.03	1.10003	0.000138593	0.00674599	up	Traes_5BS_9B199BDA9.2	PREDICTED: uncharacterized oxidoreductase C24B10.20 [Brachypodium distachyon]	sp|Q7Z9I2|YCP9_SCHPO	Uncharacterized oxidoreductase C663.09c OS=Schizosaccharomyces pombe (strain 972 / ATCC 24843) GN=SPCC663.09c PE=3 SV=1
Traes_5BS_9FE1E88B8	543.653	1199.24	18.8433	38.64	1.28655	1.43e-05	0.00120115	up	Traes_5BS_9FE1E88B8.1	PREDICTED: LOW QUALITY PROTEIN: calcium-dependent protein kinase 26-like [Brachypodium distachyon]	sp|Q38870|CDPK2_ARATH	Calcium-dependent protein kinase 2 OS=Arabidopsis thaliana GN=CPK2 PE=1 SV=1
Traes_5BS_A27D3FE30	546.307	231.417	17.9233	7.09333	-1.05922	9.7e-07	0.000149469	down	Traes_5BS_A27D3FE30.2	PREDICTED: probable disease resistance protein At4g33300-like [Oryza brachyantha]	sp|Q9SZA7|DRL29_ARATH	Probable disease resistance protein At4g33300 OS=Arabidopsis thaliana GN=At4g33300 PE=2 SV=3
Traes_5BS_B2CD001D1	4.35667	13.75	0.57	1.70667	1.79596	0.00193283	0.0445989	up	Traes_5BS_B2CD001D1.2	Light-inducible protein CPRF2 [Aegilops tauschii]	sp|Q99090|CPRF2_PETCR	Light-inducible protein CPRF2 OS=Petroselinum crispum GN=CPRF2 PE=2 SV=2
Traes_5BS_B593A6FB7	880.15	386.553	56.48	23.1567	-1.01973	2.11e-07	4.35e-05	down	Traes_5BS_B593A6FB7.1	Glucan 1,3-beta-glucosidase [Aegilops tauschii]	sp|Q5B5X8|EXGA_EMENI	Probable glucan 1,3-beta-glucosidase A OS=Emericella nidulans (strain FGSC A4 / ATCC 38163 / CBS 112.46 / NRRL 194 / M139) GN=exgA PE=3 SV=2
Traes_5BS_B919DD5ED	6115.05	2509.59	228.09	88.3567	-1.13168	0.000244659	0.0101698	down	Traes_5BS_B919DD5ED.2	PREDICTED: subtilisin-like protease SBT5.3 [Brachypodium distachyon]	sp|Q9ZSP5|AIR3_ARATH	Subtilisin-like protease SBT5.3 OS=Arabidopsis thaliana GN=AIR3 PE=2 SV=1
Traes_5BS_BCC406654	32.2133	10.9333	1.06	0.34	-1.43171	0.000196982	0.0086596	down	Traes_5BS_BCC406654.2	PREDICTED: protein FAR1-RELATED SEQUENCE 5-like [Brachypodium distachyon]	sp|Q9SZL8|FRS5_ARATH	Protein FAR1-RELATED SEQUENCE 5 OS=Arabidopsis thaliana GN=FRS5 PE=2 SV=1
Traes_5BS_CC2EDD419	356.313	816.657	40.3533	85.2333	1.35045	4.79e-08	1.28e-05	up	Traes_5BS_CC2EDD419.1	Rf2 [Oryza sativa Indica Group]	-	-
Traes_5BS_CFBE4B8F1	81.49	30.2733	1.70667	0.603333	-1.26998	0.000563615	0.0187045	down	Traes_5BS_CFBE4B8F1.1	Kinesin-like protein KIF15 [Aegilops tauschii]	sp|Q9LDN0|KN12A_ARATH	Kinesin-like protein KIN12A OS=Arabidopsis thaliana GN=KIN12A PE=1 SV=1
Traes_5BS_D585604F3	339.747	146.05	28.4733	11.3433	-1.07374	2.22e-05	0.00167993	down	Traes_5BS_D585604F3.1	PREDICTED: quinolinate synthase, chloroplastic-like [Brachypodium distachyon]	sp|Q2QTL0|NADA_ORYSJ	Quinolinate synthase, chloroplastic OS=Oryza sativa subsp. japonica GN=Os12g0290150 PE=3 SV=2
Traes_5BS_D58B83EFC	109.67	34.8467	2.73667	0.813333	-1.4933	1.11e-08	3.71e-06	down	Traes_5BS_D58B83EFC.1	PREDICTED: G-type lectin S-receptor-like serine/threonine-protein kinase At5g35370 [Brachypodium distachyon]	sp|O65238|Y5537_ARATH	G-type lectin S-receptor-like serine/threonine-protein kinase At5g35370 OS=Arabidopsis thaliana GN=At5g35370 PE=2 SV=2
Traes_5BS_D8E13BD7B	85.4133	37.0033	4.11	1.65667	-1.02394	0.000182399	0.00819818	down	Traes_5BS_D8E13BD7B.1	PREDICTED: indole-3-acetate beta-glucosyltransferase-like [Brachypodium distachyon]	sp|O22822|U74F2_ARATH	UDP-glycosyltransferase 74F2 OS=Arabidopsis thaliana GN=UGT74F2 PE=1 SV=1
Traes_5BS_DA5941467	5821.15	12336.5	230.08	453.293	1.22881	0.000183289	0.0082087	up	Traes_5BS_DA5941467.1	Calcium-dependent protein kinase 7 [Aegilops tauschii]	sp|Q38873|CDPK7_ARATH	Calcium-dependent protein kinase 7 OS=Arabidopsis thaliana GN=CPK7 PE=2 SV=1
Traes_5BS_EB8CF1AF2	172.79	434.623	70.2233	162.07	1.5052	1.17e-06	0.000174036	up	Traes_5BS_EB8CF1AF2.1	pectinesterase inhibitor domain containing protein precursor [Zea mays]	-	-
Traes_5BS_EB8CF1AF21	172.79	434.623	70.2233	162.07	1.5052	1.17e-06	0.000174036	up	Traes_5BS_EB8CF1AF21.1	pectinesterase inhibitor domain containing protein precursor [Zea mays]	-	-
Traes_5DL_003866981	0	37.6667	0.001	3.4	8.30856	1.97e-11	1.38e-08	up	Traes_5DL_003866981.1	Os03g0802200 [Oryza sativa Japonica Group]	-	-
Traes_5DL_007FEB7DB	12.29	1.67667	0.286667	0.0366667	-2.65661	0.000104312	0.00549946	down	Traes_5DL_007FEB7DB.2	U-box domain-containing protein 33 [Triticum urartu]	sp|Q8GUH1|PUB33_ARATH	U-box domain-containing protein 33 OS=Arabidopsis thaliana GN=PUB33 PE=2 SV=2
Traes_5DL_017093C79	18.6667	5	1.14667	0.283333	-1.71901	0.000785345	0.0237097	down	Traes_5DL_017093C79.1	PREDICTED: uncharacterized transporter YBR287W-like [Elaeis guineensis]	sp|F4HWB6|PILS1_ARATH	Protein PIN-LIKES 1 OS=Arabidopsis thaliana GN=PILS1 PE=2 SV=1
Traes_5DL_02EA1B239	67.23	141.243	81.8833	154.89	1.22312	7.69e-06	0.00075201	up	Traes_5DL_02EA1B239.1	Os03g0861000 [Oryza sativa Japonica Group]	-	-
Traes_5DL_05CB06ED0	548.84	1082.55	27.36	50.0367	1.13468	3.27e-05	0.00226037	up	Traes_5DL_05CB06ED0.1	PREDICTED: lipid binding protein isoform X1 [Zea mays]	-	-
Traes_5DL_07DC060D1	110.04	204.66	19.3633	33.0533	1.03997	1.04e-05	0.000934435	up	Traes_5DL_07DC060D1.2	PREDICTED: random slug protein 5-like [Brachypodium distachyon]	sp|Q55CU8|RSC5_DICDI	Random slug protein 5 OS=Dictyostelium discoideum GN=rsc5 PE=2 SV=1
Traes_5DL_16454EBF2	8.66667	23.33	0.286667	0.716667	1.61361	0.000920277	0.0265133	up	Traes_5DL_16454EBF2.2	Wall-associated receptor kinase 5 [Aegilops tauschii]	sp|Q9LMN7|WAK5_ARATH	Wall-associated receptor kinase 5 OS=Arabidopsis thaliana GN=WAK5 PE=2 SV=1
Traes_5DL_18B7C708D	55.29	20.3633	2.42667	0.84	-1.26564	5.25e-05	0.00326335	down	Traes_5DL_18B7C708D.1	PREDICTED: cysteine-rich receptor-like protein kinase 10 isoform X1 [Setaria italica]	sp|Q8GWJ7|CRK19_ARATH	Cysteine-rich receptor-like protein kinase 19 OS=Arabidopsis thaliana GN=CRK19 PE=2 SV=2
Traes_5DL_1B21D9A26	1160.42	322.92	90.74	23.5867	-1.66971	1.18e-16	3.19e-13	down	Traes_5DL_1B21D9A26.1	phosphate transporter protein [Triticum aestivum]	sp|Q8H6H2|PHT14_ORYSJ	Probable inorganic phosphate transporter 1-4 OS=Oryza sativa subsp. japonica GN=PHT1-4 PE=2 SV=1
Traes_5DL_1B4F7ACAE	993	2037.57	142.497	269.22	1.19034	2.3e-06	0.000287305	up	Traes_5DL_1B4F7ACAE.1	Os09g0297900 [Oryza sativa Japonica Group]	-	-
Traes_5DL_25C935939	21.11	71.9233	3.67	11.5833	1.95701	1.46e-07	3.22e-05	up	Traes_5DL_25C935939.2	HVA22-like protein h [Aegilops tauschii]	sp|Q8GXE9|HA22J_ARATH	HVA22-like protein j OS=Arabidopsis thaliana GN=HVA22J PE=2 SV=2
Traes_5DL_25EEE2260	472.04	130.797	21.16	5.44333	-1.71757	0.000693243	0.0217907	down	Traes_5DL_25EEE2260.1	PREDICTED: lysosomal beta glucosidase-like [Brachypodium distachyon]	sp|A7LXU3|BGH3B_BACO1	Beta-glucosidase BoGH3B OS=Bacteroides ovatus (strain ATCC 8483 / DSM 1896 / JCM 5824 / NCTC 11153) GN=BACOVA_02659 PE=1 SV=1
Traes_5DL_27D2F206E	30	5.33333	2	0.333333	-2.28739	3.31e-06	0.000385802	down	Traes_5DL_27D2F206E.1	Cysteine-rich receptor-like protein kinase 5 [Aegilops tauschii]	sp|Q9C5S8|CRK5_ARATH	Cysteine-rich receptor-like protein kinase 5 OS=Arabidopsis thaliana GN=CRK5 PE=1 SV=1
Traes_5DL_2853356CE	29.0033	56.6133	1.89	3.42333	1.13742	0.000525186	0.0178027	up	Traes_5DL_2853356CE.1	Os09g0370000 [Oryza sativa Japonica Group]	-	-
Traes_5DL_391DF2590	169.89	44.82	9.18667	2.26667	-1.71979	1.31e-08	4.29e-06	down	Traes_5DL_391DF2590.2	phosphate transporter protein [Triticum aestivum]	sp|Q8H6G8|PHT18_ORYSJ	Probable inorganic phosphate transporter 1-8 OS=Oryza sativa subsp. japonica GN=PHT1-8 PE=2 SV=1
Traes_5DL_41A8E159A	19.3333	37	2.95333	5.20333	1.09748	0.00140887	0.0359413	up	Traes_5DL_41A8E159A.1	Os09g0463300 [Oryza sativa Japonica Group]	-	-
Traes_5DL_43046228D	45.0633	10.3	2.49333	0.53	-1.93664	1.48e-07	3.26e-05	down	Traes_5DL_43046228D.1	PREDICTED: probable cinnamyl alcohol dehydrogenase 8D [Brachypodium distachyon]	sp|Q6ERW5|CAD8D_ORYSJ	Probable cinnamyl alcohol dehydrogenase 8D OS=Oryza sativa subsp. japonica GN=CAD8D PE=2 SV=1
Traes_5DL_439F1AFC6	175.837	321.46	14.96	25.36	1.02986	1.26e-05	0.00109273	up	Traes_5DL_439F1AFC6.1	PREDICTED: caffeoylshikimate esterase-like [Brachypodium distachyon]	sp|Q9C942|CSE_ARATH	Caffeoylshikimate esterase OS=Arabidopsis thaliana GN=CSE PE=1 SV=1
Traes_5DL_4C22CB085	16.6667	34.6667	2.46333	4.75	1.20387	0.000520603	0.0176993	up	Traes_5DL_4C22CB085.1	PREDICTED: transcription factor UPBEAT1 [Zea mays]	-	-
Traes_5DL_509CCC5D7	13.3333	3	0.51	0.106667	-1.94047	0.00180329	0.0426248	down	Traes_5DL_509CCC5D7.2	PREDICTED: L-type lectin-domain containing receptor kinase IX.1-like [Brachypodium distachyon]	sp|Q2QRN7|CHARK_ORYSJ	Probable kinase CHARK OS=Oryza sativa subsp. japonica GN=CHARK PE=2 SV=1
Traes_5DL_573FE0CC6	6.25333	0	1.38	0.001	-5.49122	0.00105689	0.0293398	down	Traes_5DL_573FE0CC6.1	nucleotide pyrophosphatase/phosphodiesterase precursor [Zea mays]	sp|Q8H1R2|PPA24_ARATH	Probable inactive purple acid phosphatase 24 OS=Arabidopsis thaliana GN=PAP24 PE=2 SV=1
Traes_5DL_5DC0E1715	135.947	371.333	22.49	56.53	1.6105	8.53e-10	4.04e-07	up	Traes_5DL_5DC0E1715.1	PREDICTED: transcription factor bHLH150-like [Brachypodium distachyon]	-	-
Traes_5DL_5E35DBD92	39.6033	13.8333	2.18333	0.706667	-1.35037	0.000519317	0.0176728	down	Traes_5DL_5E35DBD92.1	Acyltransferase-like protein [Aegilops tauschii]	sp|Q9ZVN2|Y1457_ARATH	Acyltransferase-like protein At1g54570, chloroplastic OS=Arabidopsis thaliana GN=At1g54570 PE=2 SV=1
Traes_5DL_68DF8DF53	63.3833	12	3.20333	0.563333	-2.19428	5.25e-09	1.98e-06	down	Traes_5DL_68DF8DF53.1	PREDICTED: probable inactive purple acid phosphatase 27 [Brachypodium distachyon]	sp|Q9LMX4|PPA1_ARATH	Probable inactive purple acid phosphatase 1 OS=Arabidopsis thaliana GN=PAP1 PE=2 SV=1
Traes_5DL_84D0A7030	40.4767	15.9733	0.903333	0.336667	-1.1846	0.000898227	0.026165	down	Traes_5DL_84D0A7030.1	125 kDa kinesin-related protein [Aegilops tauschii]	sp|Q5W7C6|KN5A_ORYSJ	Kinesin-like protein KIN-5A OS=Oryza sativa subsp. japonica GN=KIN5A PE=2 SV=1
Traes_5DL_89E65686C	17.7967	3.75	0.633333	0.123333	-2.05678	0.000729188	0.0225346	down	Traes_5DL_89E65686C.2	PREDICTED: cysteine-rich receptor-like protein kinase 15 [Brachypodium distachyon]	sp|Q9M0X5|CRK25_ARATH	Cysteine-rich receptor-like protein kinase 25 OS=Arabidopsis thaliana GN=CRK25 PE=3 SV=1
Traes_5DL_8B9E316C1	263.363	788.643	14.1933	39.4433	1.74908	2.23e-06	0.000281725	up	Traes_5DL_8B9E316C1.1	cell number regulator 10 [Zea mays]	sp|D9HP26|CNR10_MAIZE	Cell number regulator 10 OS=Zea mays GN=CNR10 PE=2 SV=1
Traes_5DL_8E2F3049B	88.83	29.6167	1.99333	0.623333	-1.40994	6.25e-07	0.000105556	down	Traes_5DL_8E2F3049B.1	Translocase of chloroplast 159, chloroplastic [Aegilops tauschii]	sp|O81283|TC159_ARATH	Translocase of chloroplast 159, chloroplastic OS=Arabidopsis thaliana GN=TOC159 PE=1 SV=1
Traes_5DL_9336A786E	219.42	402.697	32.57	55.6433	1.03959	1.34e-06	0.000192972	up	Traes_5DL_9336A786E.1	50s ribosomal l24e [Gossypium arboreum]	-	-
Traes_5DL_949FB750C	1687.2	4722.44	113.917	296.077	1.63352	2.27e-05	0.00170665	up	Traes_5DL_949FB750C.2	Glucan endo-1,3-beta-glucosidase [Aegilops tauschii]	sp|P52409|E13B_WHEAT	Glucan endo-1,3-beta-glucosidase OS=Triticum aestivum GN=GLC1 PE=2 SV=1
Traes_5DL_95C07CEA0	2141.3	7243.36	135.13	424.803	1.91798	1.94e-06	0.000256728	up	Traes_5DL_95C07CEA0.1	Glucan endo-1,3-beta-glucosidase [Aegilops tauschii]	sp|P52409|E13B_WHEAT	Glucan endo-1,3-beta-glucosidase OS=Triticum aestivum GN=GLC1 PE=2 SV=1
Traes_5DL_98AA0CF23	20.99	5.33333	2.09667	0.483333	-1.77449	0.00217339	0.0480784	down	Traes_5DL_98AA0CF23.2	Peroxidase 2 [Aegilops tauschii]	sp|Q9FEQ8|PER2_MAIZE	Peroxidase 2 OS=Zea mays GN=PER2 PE=2 SV=1
Traes_5DL_9D414CDED	148.89	58.4533	12.2467	4.47333	-1.17552	4.97e-07	8.87e-05	down	Traes_5DL_9D414CDED.1	Puromycin-sensitive aminopeptidase [Aegilops tauschii]	sp|Q0J2B5|APM1C_ORYSJ	Aminopeptidase M1-C OS=Oryza sativa subsp. japonica GN=Os09g0362500 PE=2 SV=2
Traes_5DL_9DED182B6	396.657	130.667	90.2767	27.2467	-1.41501	9.37e-08	2.23e-05	down	Traes_5DL_9DED182B6.1	N-acetyltransferase [Zea mays]	sp|P05332|YP20_BACLI	Uncharacterized N-acetyltransferase p20 OS=Bacillus licheniformis GN=p20 PE=3 SV=1
Traes_5DL_9E9EA7341	46	5.33333	1.39667	0.15	-2.91498	2.02e-10	1.15e-07	down	Traes_5DL_9E9EA7341.1	Wall-associated receptor kinase 3 [Aegilops tauschii]	sp|Q9LMP1|WAK2_ARATH	Wall-associated receptor kinase 2 OS=Arabidopsis thaliana GN=WAK2 PE=1 SV=1
Traes_5DL_A413B0834	196.657	431.93	25.5967	52.0033	1.29595	1.97e-06	0.000259278	up	Traes_5DL_A413B0834.2	Chaperonin 60 subunit beta 4 [Morus notabilis]	-	-
Traes_5DL_A685120FD	14.3333	37.6667	1.7	4.08667	1.5381	9.58e-05	0.00514988	up	Traes_5DL_A685120FD.2	Os07g0644900 [Oryza sativa Japonica Group]	-	-
Traes_5DL_A7467549C	373.317	156.583	29.23	11.4367	-1.0947	2.04e-05	0.001575	down	Traes_5DL_A7467549C.2	PREDICTED: aminopeptidase M1-C isoform X1 [Brachypodium distachyon]	sp|Q0J2B5|APM1C_ORYSJ	Aminopeptidase M1-C OS=Oryza sativa subsp. japonica GN=Os09g0362500 PE=2 SV=2
Traes_5DL_A79C0571C	74	134.937	5.86333	9.90667	1.04073	0.000213256	0.00918313	up	Traes_5DL_A79C0571C.1	Anamorsin [Aegilops tauschii]	-	-
Traes_5DL_A86D8E03D	400.11	812.61	22.9233	43.2867	1.18266	9.91e-08	2.32e-05	up	Traes_5DL_A86D8E03D.2	Os09g0484900 [Oryza sativa Japonica Group]	sp|Q8LG88|TDT_ARATH	Tonoplast dicarboxylate transporter OS=Arabidopsis thaliana GN=TDT PE=2 SV=2
Traes_5DL_A8BAD0EE1	61.93	16.3333	4.26	1.04	-1.76648	1.86e-07	3.93e-05	down	Traes_5DL_A8BAD0EE1.1	Aquaporin NIP1-3 [Aegilops tauschii]	sp|Q0DK16|NIP13_ORYSJ	Aquaporin NIP1-3 OS=Oryza sativa subsp. japonica GN=NIP1-3 PE=3 SV=2
Traes_5DL_ADD8EA382	4801.52	15210	220.427	645.33	1.82919	1.33e-08	4.33e-06	up	Traes_5DL_ADD8EA382.1	NifU-like protein 2, chloroplastic [Triticum urartu]	sp|Q93W20|NIFU2_ARATH	NifU-like protein 2, chloroplastic OS=Arabidopsis thaliana GN=NIFU2 PE=1 SV=1
Traes_5DL_ADF051D19	99	42.6667	2.33	0.94	-1.05753	4.46e-05	0.00287109	down	Traes_5DL_ADF051D19.1	LRR receptor-like serine/threonine-protein kinase RCH1 [Aegilops tauschii]	sp|O22938|PXC3_ARATH	Leucine-rich repeat receptor-like tyrosine-protein kinase PXC3 OS=Arabidopsis thaliana GN=PXC3 PE=2 SV=1
Traes_5DL_B0170FA75	5.33333	32	1.13	6.30667	2.69509	3.26e-06	0.000382316	up	Traes_5DL_B0170FA75.1	chloroplastic quinone-oxidoreductase [Zea mays]	sp|Q8H0M1|QORH_SPIOL	Quinone-oxidoreductase homolog, chloroplastic OS=Spinacia oleracea GN=QOR PE=1 SV=1
Traes_5DL_BA58FDAD6	230.15	96.5267	3.86333	1.51667	-1.08275	6.53e-07	0.000108289	down	Traes_5DL_BA58FDAD6.2	Pleiotropic drug resistance protein 4 [Aegilops tauschii]	sp|A3BXL8|AB53G_ORYSJ	ABC transporter G family member 53 OS=Oryza sativa subsp. japonica GN=ABCG53 PE=2 SV=1
Traes_5DL_BC9837A42	190.643	455.52	23.0533	50.9633	1.41299	6.9e-07	0.000113113	up	Traes_5DL_BC9837A42.1	PREDICTED: CBS domain-containing protein CBSCBSPB5-like [Brachypodium distachyon]	sp|Q9FMV3|Y5349_ARATH	CBS domain-containing protein CBSCBSPB1 OS=Arabidopsis thaliana GN=CBSCBSPB1 PE=1 SV=1
Traes_5DL_BCFA9DA27	91.9933	30.8367	7.32333	2.29667	-1.37966	3.94e-05	0.00260059	down	Traes_5DL_BCFA9DA27.1	PREDICTED: expansin-A13-like [Brachypodium distachyon]	sp|Q4PR52|EXP13_ORYSJ	Expansin-A13 OS=Oryza sativa subsp. japonica GN=EXPA13 PE=2 SV=2
Traes_5DL_BEB7ADA1D	60.02	151.36	11.64	26.94	1.4773	4.58e-08	1.23e-05	up	Traes_5DL_BEB7ADA1D.1	gibberellin-regulated protein 2 precursor [Zea mays]	sp|O80641|GASA8_ARATH	Gibberellin-regulated protein 8 OS=Arabidopsis thaliana GN=At2g39540 PE=2 SV=1
Traes_5DL_C46613B9F	47.6233	18.7967	1.56333	0.59	-1.16489	0.00211596	0.0472447	down	Traes_5DL_C46613B9F.1	High affinity sulfate transporter 2 [Aegilops tauschii]	sp|P53392|SUT2_STYHA	High affinity sulfate transporter 2 OS=Stylosanthes hamata GN=ST2 PE=2 SV=1
Traes_5DL_C4A719EE7	32.68	66.1833	9.17333	17.0933	1.18808	7.58e-05	0.0042671	up	Traes_5DL_C4A719EE7.2	Os03g0796400 [Oryza sativa Japonica Group]	-	-
Traes_5DL_CE3474FC7	4091	1665.67	372.143	141.557	-1.1362	0.000283773	0.0114214	down	Traes_5DL_CE3474FC7.1	Endo-1,4-beta-xylanase C [Aegilops tauschii]	sp|Q00177|XYNC_EMENI	Endo-1,4-beta-xylanase C OS=Emericella nidulans (strain FGSC A4 / ATCC 38163 / CBS 112.46 / NRRL 194 / M139) GN=xlnC PE=1 SV=1
Traes_5DL_D1D0CA79E	569.91	161.493	38.1067	10.05	-1.62229	2.37e-10	1.33e-07	down	Traes_5DL_D1D0CA79E.1	NAC domain-containing protein 29 [Aegilops tauschii]	sp|O49255|NAC29_ARATH	NAC transcription factor 29 OS=Arabidopsis thaliana GN=NAC029 PE=2 SV=1
Traes_5DL_D8AE9432A	1775.89	4970.56	124.947	323.573	1.63927	1.73e-07	3.71e-05	up	Traes_5DL_D8AE9432A.1	Ras-related protein Rab11B [Aegilops tauschii]	sp|Q9FJH0|RAA1F_ARATH	Ras-related protein RABA1f OS=Arabidopsis thaliana GN=RABA1F PE=2 SV=1
Traes_5DL_D9C766B38	60.99	18	4.19333	1.15333	-1.57146	3.92e-05	0.00259039	down	Traes_5DL_D9C766B38.1	Luminal-binding protein 5 [Aegilops tauschii]	sp|Q9LKR3|MD37A_ARATH	Mediator of RNA polymerase II transcription subunit 37a OS=Arabidopsis thaliana GN=MED37A PE=1 SV=1
Traes_5DL_E3B6FB3C6	4.33333	13.6867	0.753333	2.16333	1.77974	0.00129768	0.0341347	up	Traes_5DL_E3B6FB3C6.1	Os09g0463300 [Oryza sativa Japonica Group]	-	-
Traes_5DL_E47CADCE3	62.7633	277.547	3.05667	14.55	2.00017	8.55e-05	0.00470782	up	Traes_5DL_E47CADCE3.1	beta-fructofuranosidase, insoluble isoenzyme IVR1_5DL [Triticum aestivum]	sp|Q0JDC6|INV3_ORYSJ	Beta-fructofuranosidase, insoluble isoenzyme 3 OS=Oryza sativa subsp. japonica GN=CIN3 PE=2 SV=1
Traes_5DL_E4B8E8D7D	382.967	94.62	19.0167	4.38667	-1.85818	4.65e-09	1.77e-06	down	Traes_5DL_E4B8E8D7D.2	Purple acid phosphatase 2 [Aegilops tauschii]	sp|Q9SDZ9|PPAF2_IPOBA	Purple acid phosphatase 2 OS=Ipomoea batatas GN=PAP2 PE=1 SV=1
Traes_5DL_E4F9A14FE	37.77	84.6233	1.39	2.92	1.30512	1.3e-06	0.00018936	up	Traes_5DL_E4F9A14FE.1	Nucleobase-ascorbate transporter 6 [Aegilops tauschii]	sp|Q27GI3|NAT6_ARATH	Nucleobase-ascorbate transporter 6 OS=Arabidopsis thaliana GN=NAT6 PE=2 SV=2
Traes_5DL_EBC94F429	18.4167	0.666667	2.48667	0.0833333	-4.36528	0.00015314	0.0072139	down	Traes_5DL_EBC94F429.1	Chemocyanin [Triticum urartu]	sp|P60496|BABL_LILLO	Chemocyanin OS=Lilium longiflorum PE=1 SV=1
Traes_5DL_F19368496	13.18	2.98667	0.496667	0.103333	-1.95256	0.000988771	0.0279618	down	Traes_5DL_F19368496.3	Urease [Aegilops tauschii]	sp|B9GCH9|UREA_ORYSJ	Urease OS=Oryza sativa subsp. japonica GN=Os12g0234800 PE=3 SV=2
Traes_5DL_F20E1AFE0	17.3333	57	35.48	112.697	1.89729	4.97e-07	8.87e-05	up	Traes_5DL_F20E1AFE0.1	PREDICTED: outer envelope pore protein 16-3, chloroplastic/mitochondrial-like isoform X1 [Brachypodium distachyon]	sp|O48528|OP163_ARATH	Outer envelope pore protein 16-3, chloroplastic/mitochondrial OS=Arabidopsis thaliana GN=OEP163 PE=1 SV=1
Traes_5DL_F27846651	142.66	331.1	96.9567	213.627	1.3888	0.000354588	0.0133964	up	Traes_5DL_F27846651.1	Nucleolar protein 12 [Triticum urartu]	sp|Q6CKV6|NOP12_KLULA	Nucleolar protein 12 OS=Kluyveromyces lactis (strain ATCC 8585 / CBS 2359 / DSM 70799 / NBRC 1267 / NRRL Y-1140 / WM37) GN=NOP12 PE=3 SV=2
Traes_5DL_F96B51CD6	5517.15	10768.3	217.03	393.83	1.10997	0.000207417	0.00900811	up	Traes_5DL_F96B51CD6.1	PREDICTED: pectinesterase-like [Brachypodium distachyon]	sp|Q7Y201|PME13_ARATH	Probable pectinesterase/pectinesterase inhibitor 13 OS=Arabidopsis thaliana GN=PME13 PE=2 SV=2
Traes_5DL_FC8BF23F3	42.6667	92	7.19	14.27	1.27575	6.03e-05	0.00361886	up	Traes_5DL_FC8BF23F3.1	PREDICTED: probable calcium-binding protein CML15 [Brachypodium distachyon]	sp|O64943|POLC2_JUNOX	Polcalcin Jun o 2 OS=Juniperus oxycedrus PE=1 SV=2
Traes_5DL_FF162152A	13.5533	28.5633	1.74667	3.38333	1.25836	0.000712956	0.022186	up	Traes_5DL_FF162152A.1	LOC100282345 [Zea mays]	sp|Q42463|DCL_SOLLC	Protein DCL, chloroplastic OS=Solanum lycopersicum GN=DCL PE=2 SV=1
Traes_5DL_FFD922B8E	111.16	20.58	12.9667	2.21667	-2.29487	1.82e-12	1.74e-09	down	Traes_5DL_FFD922B8E.1	glutathione transferase 23 [Triticum aestivum]	sp|Q9FQA3|GST23_MAIZE	Glutathione transferase GST 23 OS=Zea mays PE=2 SV=1
Traes_5DS_03A1B4A4F	575.74	215.667	28.19	9.84	-1.24782	6.02e-08	1.55e-05	down	Traes_5DS_03A1B4A4F.1	Os12g0632800 [Oryza sativa Japonica Group]	sp|Q9LJM4|IKU2_ARATH	Receptor-like protein kinase HAIKU2 OS=Arabidopsis thaliana GN=IKU2 PE=1 SV=1
Traes_5DS_07831051F	90.5467	177.267	36.6767	66.2167	1.14129	6.93e-05	0.00397593	up	Traes_5DS_07831051F.1	pectinesterase inhibitor domain containing protein precursor [Zea mays]	-	-
Traes_5DS_07831051F1	90.5467	177.267	36.6767	66.2167	1.14129	6.93e-05	0.00397593	up	Traes_5DS_07831051F1.1	pectinesterase inhibitor domain containing protein precursor [Zea mays]	-	-
Traes_5DS_0DA2E4F5D	427.297	162.307	15.24	5.41667	-1.20929	1.68e-07	3.63e-05	down	Traes_5DS_0DA2E4F5D.1	PREDICTED: probable disease resistance protein At4g33300-like [Oryza brachyantha]	sp|Q9SZA7|DRL29_ARATH	Probable disease resistance protein At4g33300 OS=Arabidopsis thaliana GN=At4g33300 PE=2 SV=3
Traes_5DS_0FDC4C1CE	123.333	21	6.03	0.96	-2.409	8.55e-06	0.000820108	down	Traes_5DS_0FDC4C1CE.1	PREDICTED: sugar transport protein 1-like [Brachypodium distachyon]	sp|P23586|STP1_ARATH	Sugar transport protein 1 OS=Arabidopsis thaliana GN=STP1 PE=1 SV=2
Traes_5DS_1CF3A18BE	9.50667	1.81	0.166667	0.03	-2.32069	0.00149149	0.0373207	down	Traes_5DS_1CF3A18BE.2	Retrovirus-related Pol polyprotein LINE-1 [Triticum urartu]	-	-
Traes_5DS_3D1DB3A71	41.3333	79.3333	16.5667	29.6933	1.13108	0.000430858	0.0154137	up	Traes_5DS_3D1DB3A71.1	PREDICTED: LOW QUALITY PROTEIN: calcium-dependent protein kinase 26-like [Brachypodium distachyon]	sp|Q06850|CDPK1_ARATH	Calcium-dependent protein kinase 1 OS=Arabidopsis thaliana GN=CPK1 PE=1 SV=1
Traes_5DS_502FB4BFA	154.777	67.4567	12.8933	5.25667	-1.04241	0.000391831	0.0143875	down	Traes_5DS_502FB4BFA.1	PREDICTED: quinolinate synthase, chloroplastic-like [Brachypodium distachyon]	sp|Q2QTL0|NADA_ORYSJ	Quinolinate synthase, chloroplastic OS=Oryza sativa subsp. japonica GN=Os12g0290150 PE=3 SV=2
Traes_5DS_51F474DBB	111.84	230.317	39.0833	75.4467	1.20838	0.00051038	0.0174549	up	Traes_5DS_51F474DBB.1	PREDICTED: calcium-dependent protein kinase 7-like [Brachypodium distachyon]	sp|Q38873|CDPK7_ARATH	Calcium-dependent protein kinase 7 OS=Arabidopsis thaliana GN=CPK7 PE=2 SV=1
Traes_5DS_53F8C78FA	211.517	80.9933	22.03	7.88333	-1.21795	1.05e-07	2.42e-05	down	Traes_5DS_53F8C78FA.1	PREDICTED: receptor-like protein kinase HAIKU2 [Brachypodium distachyon]	sp|Q9LJM4|IKU2_ARATH	Receptor-like protein kinase HAIKU2 OS=Arabidopsis thaliana GN=IKU2 PE=1 SV=1
Traes_5DS_5C90E7DBF	28.36	65.9633	1.77667	3.82667	1.36366	9.15e-06	0.000861189	up	Traes_5DS_5C90E7DBF.1	PREDICTED: flavonoid 3'-monooxygenase-like [Setaria italica]	sp|Q9SD85|F3PH_ARATH	Flavonoid 3'-monooxygenase OS=Arabidopsis thaliana GN=CYP75B1 PE=1 SV=1
Traes_5DS_6796D56D7	6175.62	2489.74	208.247	79.2067	-1.15987	0.000168212	0.00773973	down	Traes_5DS_6796D56D7.2	PREDICTED: subtilisin-like protease SBT5.3 [Brachypodium distachyon]	sp|Q9ZSP5|AIR3_ARATH	Subtilisin-like protease SBT5.3 OS=Arabidopsis thaliana GN=AIR3 PE=2 SV=1
Traes_5DS_6E33F5034	25.4167	73.17	1.46	3.92667	1.70007	2.92e-08	8.58e-06	up	Traes_5DS_6E33F5034.1	Light-inducible protein CPRF2 [Aegilops tauschii]	sp|Q99090|CPRF2_PETCR	Light-inducible protein CPRF2 OS=Petroselinum crispum GN=CPRF2 PE=2 SV=2
Traes_5DS_72806EF00	25.0267	7.17	1.22	0.326667	-1.6972	0.000734155	0.0226475	down	Traes_5DS_72806EF00.2	PREDICTED: probable inactive purple acid phosphatase 1 isoform X1 [Brachypodium distachyon]	sp|Q9LMX4|PPA1_ARATH	Probable inactive purple acid phosphatase 1 OS=Arabidopsis thaliana GN=PAP1 PE=2 SV=1
Traes_5DS_737779260	28	9.66667	1.39	0.453333	-1.35729	0.00141721	0.0360386	down	Traes_5DS_737779260.1	Cytochrome P450 81D1 [Aegilops tauschii]	sp|Q6WNQ8|C81E8_MEDTR	Cytochrome P450 81E8 OS=Medicago truncatula GN=CYP81E8 PE=2 SV=1
Traes_5DS_79791EF20	12.1767	1.66667	0.526667	0.07	-2.69255	0.00131124	0.0343881	down	Traes_5DS_79791EF20.1	PREDICTED: UDP-glycosyltransferase 88A1-like [Brachypodium distachyon]	sp|Q6VAA7|U88B1_STERE	UDP-glycosyltransferase 88B1 OS=Stevia rebaudiana GN=UGT88B1 PE=2 SV=1
Traes_5DS_7DA5AAFD8	14.6667	2.33333	0.483333	0.0733333	-2.43401	0.000320836	0.0124877	down	Traes_5DS_7DA5AAFD8.1	Eukaryotic translation initiation factor 3 subunit A [Aegilops tauschii]	sp|Q9XHR2|EIF3A_MAIZE	Eukaryotic translation initiation factor 3 subunit A OS=Zea mays GN=TIF3A1 PE=2 SV=1
Traes_5DS_8471D9E4E	674.347	1375.43	42.2133	80.0967	1.17323	0.000154235	0.00724963	up	Traes_5DS_8471D9E4E.1	PREDICTED: LOW QUALITY PROTEIN: calcium-dependent protein kinase 26-like [Brachypodium distachyon]	sp|Q38870|CDPK2_ARATH	Calcium-dependent protein kinase 2 OS=Arabidopsis thaliana GN=CPK2 PE=1 SV=1
Traes_5DS_8C4EC71C0	5150.36	10752.5	217.783	423.127	1.21311	0.00017152	0.00783994	up	Traes_5DS_8C4EC71C0.2	Calcium-dependent protein kinase 7 [Aegilops tauschii]	sp|Q38873|CDPK7_ARATH	Calcium-dependent protein kinase 7 OS=Arabidopsis thaliana GN=CPK7 PE=2 SV=1
Traes_5DS_940304198	181.75	55.66	7.67667	2.22	-1.51686	5.58e-08	1.45e-05	down	Traes_5DS_940304198.1	PREDICTED: L-type lectin-domain containing receptor kinase S.4 [Brachypodium distachyon]	sp|Q9M2S4|LRKS4_ARATH	L-type lectin-domain containing receptor kinase S.4 OS=Arabidopsis thaliana GN=LECRKS4 PE=2 SV=1
Traes_5DS_9C4213631	259.32	61.94	7.72333	1.73667	-1.89676	6.48e-16	1.43e-12	down	Traes_5DS_9C4213631.2	HIPL1 protein [Aegilops tauschii]	sp|Q9SSG3|HIPL1_ARATH	HIPL1 protein OS=Arabidopsis thaliana GN=HIPL1 PE=1 SV=2
Traes_5DS_BE64352A2	300.68	924.823	13.5367	38.3867	1.76264	7.21e-06	0.000713703	up	Traes_5DS_BE64352A2.1	PREDICTED: xyloglucan galactosyltransferase KATAMARI1 homolog [Brachypodium distachyon]	sp|Q8H038|KATAM_ORYSJ	Xyloglucan galactosyltransferase KATAMARI1 homolog OS=Oryza sativa subsp. japonica GN=Os03g0144800 PE=2 SV=1
Traes_5DS_C16C07DD1	32	9.66667	0.926667	0.256667	-1.55294	6.86e-05	0.00394452	down	Traes_5DS_C16C07DD1.2	PREDICTED: myosin-15-like isoform X2 [Brachypodium distachyon]	sp|Q9SXB4|Y1130_ARATH	G-type lectin S-receptor-like serine/threonine-protein kinase At1g11300 OS=Arabidopsis thaliana GN=At1g11300 PE=2 SV=1
Traes_5DS_D1CAD25CC	2906.16	6787.68	461.197	988.317	1.35861	4.22e-05	0.00274196	up	Traes_5DS_D1CAD25CC.1	PREDICTED: elongation of fatty acids protein 3-like [Setaria italica]	sp|Q9SYY4|ELO3L_ARATH	Elongation of fatty acids protein 3-like OS=Arabidopsis thaliana GN=HOS3 PE=2 SV=1
Traes_5DS_DA324AE92	269.827	109.15	22.72	8.54333	-1.14431	5.51e-07	9.59e-05	down	Traes_5DS_DA324AE92.1	PREDICTED: quinolinate synthase, chloroplastic-like [Brachypodium distachyon]	sp|Q2QTL0|NADA_ORYSJ	Quinolinate synthase, chloroplastic OS=Oryza sativa subsp. japonica GN=Os12g0290150 PE=3 SV=2
Traes_5DS_E4259DEC1	2702.24	6221.91	98.69	210.963	1.33714	0.00035517	0.0134125	up	Traes_5DS_E4259DEC1.1	LOC100383325 [Zea mays]	sp|Q9ZVM9|Y1461_ARATH	Probable serine/threonine-protein kinase At1g54610 OS=Arabidopsis thaliana GN=At1g54610 PE=1 SV=1
Traes_5DS_EA2F39971	467.13	154.6	24.8033	7.68667	-1.41087	9.89e-11	6.05e-08	down	Traes_5DS_EA2F39971.1	Glucan 1,3-beta-glucosidase [Aegilops tauschii]	sp|Q5B5X8|EXGA_EMENI	Probable glucan 1,3-beta-glucosidase A OS=Emericella nidulans (strain FGSC A4 / ATCC 38163 / CBS 112.46 / NRRL 194 / M139) GN=exgA PE=3 SV=2
Traes_5DS_EC1E11284	23.1167	49.0233	1.76667	3.44	1.21227	0.0010421	0.0290697	up	Traes_5DS_EC1E11284.1	Flavonol synthase/flavanone 3-hydroxylase [Aegilops tauschii]	sp|Q9ZSA8|DLO1_ARATH	Protein DMR6-LIKE OXYGENASE 1 OS=Arabidopsis thaliana GN=DLO1 PE=1 SV=1
Traes_5DS_F7C4C2EC0	64.1767	20.7267	1.56	0.48	-1.45887	3.95e-05	0.00260541	down	Traes_5DS_F7C4C2EC0.1	Kinesin-like protein KIF15 [Aegilops tauschii]	sp|Q9LDN0|KN12A_ARATH	Kinesin-like protein KIN12A OS=Arabidopsis thaliana GN=KIN12A PE=1 SV=1
Traes_6AL_07183E336	24.0833	5.67333	1.79667	0.396667	-1.87041	0.000168251	0.00773973	down	Traes_6AL_07183E336.1	Protein kinase APK1B, chloroplastic [Aegilops tauschii]	sp|Q9LTC0|Y5707_ARATH	Probable receptor-like protein kinase At5g47070 OS=Arabidopsis thaliana GN=At5g47070 PE=1 SV=1
Traes_6AL_07D3EB2D3	179.837	43.0567	12.8933	2.84333	-1.90269	8.07e-13	8.7e-10	down	Traes_6AL_07D3EB2D3.1	Chitinase 6 [Triticum urartu]	sp|Q6K8R2|CHI6_ORYSJ	Chitinase 6 OS=Oryza sativa subsp. japonica GN=Cht6 PE=2 SV=1
Traes_6AL_118CC6170	28.2633	52.67	2.27	3.91333	1.04203	0.000780452	0.0236235	up	Traes_6AL_118CC6170.1	Os04g0527400 [Oryza sativa Japonica Group]	-	-
Traes_6AL_18EFECE1A	19.66	2.69667	0.946667	0.123333	-2.65744	2.12e-06	0.000272606	down	Traes_6AL_18EFECE1A.1	PREDICTED: probable L-type lectin-domain containing receptor kinase S.5 [Brachypodium distachyon]	sp|Q9FG33|LRKS5_ARATH	Probable L-type lectin-domain containing receptor kinase S.5 OS=Arabidopsis thaliana GN=LECRKS5 PE=2 SV=1
Traes_6AL_3A4FA04A4	9.68	26.89	1.94667	5.04333	1.62892	0.00092558	0.0266199	up	Traes_6AL_3A4FA04A4.1	PREDICTED: aluminum-activated malate transporter 9-like [Zea mays]	sp|Q93Z29|ALMT5_ARATH	Aluminum-activated malate transporter 5 OS=Arabidopsis thaliana GN=ALMT5 PE=1 SV=1
Traes_6AL_3C96C6BAD	15.86	1.33333	1.02667	0.0766667	-3.27439	1.45e-05	0.00120782	down	Traes_6AL_3C96C6BAD.1	PREDICTED: protein NRT1/ PTR FAMILY 8.3-like [Setaria italica]	sp|P46032|PTR2_ARATH	Protein NRT1/ PTR FAMILY 8.3 OS=Arabidopsis thaliana GN=NPF8.3 PE=1 SV=1
Traes_6AL_4076C5523	51.0233	105.333	3.42667	6.54333	1.20691	0.0011274	0.0307151	up	Traes_6AL_4076C5523.1	PREDICTED: mucin-19-like [Oryza brachyantha]	-	-
Traes_6AL_49F9AF7F9	863.333	1569.67	47.9933	80.2633	1.00413	0.000690579	0.0217307	up	Traes_6AL_49F9AF7F9.1	RING finger protein [Triticum aestivum]	sp|Q9SLC3|ATL41_ARATH	E3 ubiquitin-protein ligase ATL41 OS=Arabidopsis thaliana GN=ATL41 PE=1 SV=1
Traes_6AL_4CCAD91E5	97	241	6.19667	14.3167	1.48153	5.82e-07	0.000100315	up	Traes_6AL_4CCAD91E5.1	Os07g0591300 [Oryza sativa Japonica Group]	-	-
Traes_6AL_54260E477	90.9	169.943	8.36333	14.4933	1.06553	5.68e-06	0.000594424	up	Traes_6AL_54260E477.2	PREDICTED: epimerase family protein SDR39U1 homolog, chloroplastic [Brachypodium distachyon]	sp|Q9SJU9|GC1_ARATH	Epimerase family protein SDR39U1 homolog, chloroplastic OS=Arabidopsis thaliana GN=GC1 PE=2 SV=2
Traes_6AL_54D562BC2	17.0933	4.01	1.29	0.28	-1.88869	0.00126184	0.0334983	down	Traes_6AL_54D562BC2.1	MYB73 [Triticum aestivum]	sp|Q7XBH4|MYB4_ORYSJ	Myb-related protein Myb4 OS=Oryza sativa subsp. japonica GN=MYB4 PE=2 SV=2
Traes_6AL_57F4E85DA	56.5267	107.587	9.07667	15.77	1.08554	0.000130313	0.00644113	up	Traes_6AL_57F4E85DA.1	Protein pelota [Aegilops tauschii]	sp|Q9ZT87|PEL1_ARATH	Protein PELOTA 1 OS=Arabidopsis thaliana GN=PEL1 PE=2 SV=1
Traes_6AL_5940122BE	33.6767	8.66667	1.55	0.376667	-1.78525	3.87e-06	0.000434336	down	Traes_6AL_5940122BE.1	Secologanin synthase [Aegilops tauschii]	sp|Q9LUC5|C7A15_ARATH	Cytochrome P450 72A15 OS=Arabidopsis thaliana GN=CYP72A15 PE=2 SV=1
Traes_6AL_67ED9DB4D	1266.51	298.263	88.6467	19.4767	-1.9242	1.41e-13	1.9e-10	down	Traes_6AL_67ED9DB4D.1	phenylalanine ammonia-lyase 4 [Bambusa oldhamii]	sp|Q8VXG7|PALY_MAIZE	Phenylalanine/tyrosine ammonia-lyase OS=Zea mays GN=PAL1 PE=1 SV=1
Traes_6AL_6957D1377	889.54	1771.03	335	605.953	1.14965	6.24e-06	0.000635626	up	Traes_6AL_6957D1377.2	drought-induced protein 1 precursor [Zea mays]	-	-
Traes_6AL_73E54964D	121.123	37.58	4.88	1.41	-1.54305	3.5e-05	0.002373	down	Traes_6AL_73E54964D.1	Alpha-galactosidase [Aegilops tauschii]	sp|Q42656|AGAL_COFAR	Alpha-galactosidase OS=Coffea arabica PE=1 SV=1
Traes_6AL_77FE7A3DC	31.3333	98.6667	8.66	28.8767	1.44562	2.56e-05	0.00187838	up	Traes_6AL_77FE7A3DC.1	Phenylalanine ammonia-lyase [Triticum urartu]	sp|Q0DZE0|PAL2_ORYSJ	Phenylalanine ammonia-lyase OS=Oryza sativa subsp. japonica GN=ZB8 PE=2 SV=1
Traes_6AL_7CCBA3120	409.877	1019.01	20.04	46.2833	1.48334	4.8e-07	8.62e-05	up	Traes_6AL_7CCBA3120.1	2,3-bisphosphoglycerate-dependent phosphoglycerate mutase [Aegilops tauschii]	sp|Q6MEW4|GPMA_PARUW	2,3-bisphosphoglycerate-dependent phosphoglycerate mutase OS=Protochlamydia amoebophila (strain UWE25) GN=gpmA PE=3 SV=1
Traes_6AL_80147B357	313.29	106.35	18.76	5.94333	-1.38193	5.8e-09	2.13e-06	down	Traes_6AL_80147B357.1	PREDICTED: lysM domain receptor-like kinase 4 [Brachypodium distachyon]	sp|Q0GXS4|NFP_MEDTR	Serine/threonine receptor-like kinase NFP OS=Medicago truncatula GN=NFP PE=1 SV=1
Traes_6AL_8EAF9EFE2	38.68	83.5867	93.2733	195.413	1.28504	5.45e-05	0.00333484	up	Traes_6AL_8EAF9EFE2.1	drought-induced protein 1 precursor [Zea mays]	-	-
Traes_6AL_952D863AD	25.8733	3.77333	12.3867	1.66	-2.6098	2.36e-06	0.000292146	down	Traes_6AL_952D863AD.1	Cytokinin-O-glucosyltransferase 2 [Aegilops tauschii]	sp|F8WKW1|UGT2_GARJA	7-deoxyloganetin glucosyltransferase OS=Gardenia jasminoides GN=UGT85A24 PE=1 SV=1
Traes_6AL_956F9430D	73.09	31	10.9733	4.32	-1.07313	0.000431178	0.0154187	down	Traes_6AL_956F9430D.1	Coleoptile phototropism protein 1 [Triticum urartu]	sp|Q9C9V6|Y1790_ARATH	BTB/POZ domain-containing protein At1g67900 OS=Arabidopsis thaliana GN=At1g67900 PE=1 SV=1
Traes_6AL_979D45530	13.6667	2.33333	0.15	0.0233333	-2.31957	0.000415296	0.0149467	down	Traes_6AL_979D45530.3	PREDICTED: disease resistance protein RGA2-like [Setaria italica]	sp|Q7XBQ9|RGA2_SOLBU	Disease resistance protein RGA2 OS=Solanum bulbocastanum GN=RGA2 PE=1 SV=1
Traes_6AL_AE7EF8E87	258.087	30.8867	13.5367	1.48	-2.85662	3.22e-12	2.8e-09	down	Traes_6AL_AE7EF8E87.2	Cytokinin-O-glucosyltransferase 2 [Aegilops tauschii]	sp|F8WKW1|UGT2_GARJA	7-deoxyloganetin glucosyltransferase OS=Gardenia jasminoides GN=UGT85A24 PE=1 SV=1
Traes_6AL_AF75FDD5E	99.3333	174.333	102.14	171.053	1.00242	0.000627523	0.0201658	up	Traes_6AL_AF75FDD5E.1	-	-	-
Traes_6AL_B1BBBE216	807.94	1570.72	26.68	48.0433	1.09424	0.000135947	0.00664284	up	Traes_6AL_B1BBBE216.1	Os02g0815100 [Oryza sativa Japonica Group]	-	-
Traes_6AL_B246DEE6F	1520.38	6997.71	182.367	772.727	2.34234	2.74e-07	5.39e-05	up	Traes_6AL_B246DEE6F.1	Os02g0686800 [Oryza sativa Japonica Group]	-	-
Traes_6AL_BD51B76BD	1568.65	2896.37	132.453	226.283	1.04717	3.27e-05	0.00225984	up	Traes_6AL_BD51B76BD.1	Vesicle-associated membrane protein 713 [Aegilops tauschii]	sp|Q9LFP1|VA713_ARATH	Vesicle-associated membrane protein 713 OS=Arabidopsis thaliana GN=VAMP713 PE=2 SV=1
Traes_6AL_BF1A559FF	58.3067	13.0533	253.74	58.36	-1.95831	5.61e-05	0.00341411	down	Traes_6AL_BF1A559FF.1	phenylalanine ammonia-lyase, partial [Hordeum vulgare subsp. vulgare]	sp|P14717|PAL1_ORYSJ	Phenylalanine ammonia-lyase OS=Oryza sativa subsp. japonica GN=PAL PE=1 SV=2
Traes_6AL_BFD5FE65B	21.3333	4.90667	11.5667	2.48	-1.91099	0.000458751	0.0160902	down	Traes_6AL_BFD5FE65B.1	Os02g0671200, partial [Oryza sativa Japonica Group]	-	-
Traes_6AL_C4B4248AD	555.117	229	48.38	18.5267	-1.11379	2.44e-08	7.34e-06	down	Traes_6AL_C4B4248AD.1	Os02g0606800 [Oryza sativa Japonica Group]	sp|Q8S8F9|NIC1_ARATH	Nicotinamidase 1 OS=Arabidopsis thaliana GN=NIC1 PE=1 SV=1
Traes_6AL_D23C0E929	266.703	529.223	29.3067	53.91	1.15472	1.57e-06	0.00021628	up	Traes_6AL_D23C0E929.2	Os02g0609400 [Oryza sativa Japonica Group]	-	-
[truncated: 1,031 more rows]
