# Supplementary material for: Analysis of metabolic pathways related to fertility restoration and identification of fertility candidate genes associated with Aegilops kotschyi cytoplasm in wheat (Triticum aestivum L.)
Source: BMC Plant Biol. 2019 Jun 11;19:252. doi: 10.1186/s12870-019-1824-9 (PMC6560861; doi:10.1186/s12870-019-1824-9)
Supplement: Supplementary file 3 — Table S3. Gene Ontology annotations. (XLSX 66 kb) [file 12870_2019_1824_MOESM3_ESM.xlsx]

## Sheet: Table S3-1
Table S3-1 Summary of secondary classification histograms for GO enrichment analysis of DEGs
GO ID	Class	number_of_up	number_of_down	genes_of_up	genes_of_down	GeneRatio (464)	BgRatio (22495)	pvalue	qvalue	Ontology	geneID
GO:0009987	cellular process	245	404	TRAES3BF010600010CFD_g;TRAES3BF011400020CFD_g;TRAES3BF016200040CFD_g;TRAES3BF017000050CFD_g;TRAES3BF017200010CFD_g;TRAES3BF026200090CFD_g;TRAES3BF038400030CFD_g;TRAES3BF044400060CFD_g;TRAES3BF050300020CFD_g;TRAES3BF076300010CFD_g;TRAES3BF086500030CFD_g;TRAES3BF089300120CFD_g;TRAES3BF090100130CFD_g;TRAES3BF094000010CFD_g;TRAES3BF108800050CFD_g;TRAES3BF117100130CFD_g;TRAES3BF151800040CFD_g;TRAES3BF…	EPlTAEG00000010126;TRAES3BF002700050CFD_g;TRAES3BF003800010CFD_g;TRAES3BF012400030CFD_g;TRAES3BF028200080CFD_g;TRAES3BF038300010CFD_g;TRAES3BF039600200CFD_g;TRAES3BF049300050CFD_g;TRAES3BF050800180CFD_g;TRAES3BF066900010CFD_g;TRAES3BF069100010CFD_g;TRAES3BF072400210CFD_g;TRAES3BF089200060CFD_g;TRAES3BF091900080CFD_g;TRAES3BF091900110CFD_g;TRAES3BF099800040CFD_g;TRAES3BF110300080CFD_g;TRAES3BF1391…	649	29316	0.99999	1	biological_process	EPlTAEG00000010126;TRAES3BF002700050CFD_g;TRAES3BF003800010CFD_g;TRAES3BF010600010CFD_g;TRAES3BF011400020CFD_g;TRAES3BF012400030CFD_g;TRAES3BF016200040CFD_g;TRAES3BF017000050CFD_g;TRAES3BF017200010CFD_g;TRAES3BF026200090CFD_g;TRAES3BF028200080CFD_g;TRAES3BF038300010CFD_g;TRAES3BF038400030CFD_g;TRAES3BF039600200CFD_g;TRAES3BF044400060CFD_g;TRAES3BF049300050CFD_g;TRAES3BF050300020CFD_g;TRAES3BF0508…
GO:0008152	metabolic process	325	617	TRAES3BF010600010CFD_g;TRAES3BF011400020CFD_g;TRAES3BF016200040CFD_g;TRAES3BF023000060CFD_g;TRAES3BF026200090CFD_g;TRAES3BF028200050CFD_g;TRAES3BF038400030CFD_g;TRAES3BF048200120CFD_g;TRAES3BF050300020CFD_g;TRAES3BF064700060CFD_g;TRAES3BF073600020CFD_g;TRAES3BF083000080CFD_g;TRAES3BF086500030CFD_g;TRAES3BF089300120CFD_g;TRAES3BF090100130CFD_g;TRAES3BF094000010CFD_g;TRAES3BF117100130CFD_g;TRAES3BF…	EPlTAEG00000010126;TRAES3BF003800010CFD_g;TRAES3BF006600010CFD_g;TRAES3BF008400020CFD_g;TRAES3BF008400030CFD_g;TRAES3BF012400030CFD_g;TRAES3BF020300010CFD_g;TRAES3BF021800010CFD_g;TRAES3BF021800050CFD_g;TRAES3BF021800130CFD_g;TRAES3BF026100010CFD_g;TRAES3BF026200150CFD_g;TRAES3BF028200080CFD_g;TRAES3BF032000030CFD_g;TRAES3BF034700010CFD_g;TRAES3BF038300010CFD_g;TRAES3BF039600200CFD_g;TRAES3BF0437…	942	40176	0.999728	1	biological_process	EPlTAEG00000010126;TRAES3BF003800010CFD_g;TRAES3BF006600010CFD_g;TRAES3BF008400020CFD_g;TRAES3BF008400030CFD_g;TRAES3BF010600010CFD_g;TRAES3BF011400020CFD_g;TRAES3BF012400030CFD_g;TRAES3BF016200040CFD_g;TRAES3BF020300010CFD_g;TRAES3BF021800010CFD_g;TRAES3BF021800050CFD_g;TRAES3BF021800130CFD_g;TRAES3BF023000060CFD_g;TRAES3BF026100010CFD_g;TRAES3BF026200090CFD_g;TRAES3BF026200150CFD_g;TRAES3BF0282…
GO:0071840	cellular component organization or biogenesis	34	33	TRAES3BF076300010CFD_g;Traes_1AL_FA40F0347;Traes_1BL_9AECAC1F1;Traes_1BS_6D7C05CD6;Traes_2BS_186EA570A;Traes_2DL_3A0D67F79;Traes_2DL_CCB028478;Traes_3AL_E87B341B9;Traes_3B_597AD2CBA;Traes_3DL_9B1D1768E;Traes_4AL_C003EBF58;Traes_4AL_F35850E1E;Traes_4AL_F3BA3F9FB;Traes_4AS_A538B5587;Traes_4AS_BC5510ABB;Traes_4BL_95197062C;Traes_4BL_AB3EBF1FD;Traes_4DL_A1C5EBF001;Traes_5AS_33A8004A5;Traes_5BL_174908…	Traes_1AL_1C66B5A24;Traes_1AL_4254BE1AF;Traes_1AL_6F271A0E5;Traes_1AL_A3A29B974;Traes_1AS_C261D2216;Traes_1AS_F3EAEC435;Traes_1BL_2DE1B0930;Traes_1BL_35E764B3E;Traes_1BL_555D3DF55;Traes_1DL_D313CC8EE;Traes_1DS_CFB835F0E;Traes_1DS_EFB39AEDC;Traes_2AL_5EFEADFB6;Traes_2BL_6E8764762;Traes_2BS_BDF775B04;Traes_2DL_B9663237F;Traes_3DL_DB4F4CB29;Traes_4AS_A65DDCD05;Traes_4BL_CA03BD203;Traes_5AL_699E73832…	67	3481	0.986956	1	biological_process	TRAES3BF076300010CFD_g;Traes_1AL_1C66B5A24;Traes_1AL_4254BE1AF;Traes_1AL_6F271A0E5;Traes_1AL_A3A29B974;Traes_1AL_FA40F0347;Traes_1AS_C261D2216;Traes_1AS_F3EAEC435;Traes_1BL_2DE1B0930;Traes_1BL_35E764B3E;Traes_1BL_555D3DF55;Traes_1BL_9AECAC1F1;Traes_1BS_6D7C05CD6;Traes_1DL_D313CC8EE;Traes_1DS_CFB835F0E;Traes_1DS_EFB39AEDC;Traes_2AL_5EFEADFB6;Traes_2BL_6E8764762;Traes_2BS_186EA570A;Traes_2BS_BDF775…
GO:0032502	developmental process	20	7	TRAES3BF038400030CFD_g;TRAES3BF171700200CFD_g;Traes_1AL_26A708185;Traes_1AL_3BA7B0D26;Traes_1AL_FA40F0347;Traes_2BS_186EA570A;Traes_2DS_9CAAFC49D;Traes_3AS_90EADE379;Traes_3DS_7452C7A49;Traes_3DS_B5B5880E2;Traes_3DS_C025F3635;Traes_4AS_BE972A266;Traes_4AS_BE972A2661;Traes_5AL_EB97D69D7;Traes_5BL_1292E81B3;Traes_5DS_8C4EC71C0;Traes_6DS_2D5442E04;Traes_7AS_26C737DEF;Traes_7AS_D53D35655;Traes_7DS_B7…	Traes_2AL_EEE83EFB2;Traes_2BS_5E392919C;Traes_3DL_DB4F4CB29;Traes_5DL_D1D0CA79E;Traes_6BL_784C950E0;Traes_7DS_948FD23FB;XLOC_107016	27	1238	0.762629	1	biological_process	TRAES3BF038400030CFD_g;TRAES3BF171700200CFD_g;Traes_1AL_26A708185;Traes_1AL_3BA7B0D26;Traes_1AL_FA40F0347;Traes_2AL_EEE83EFB2;Traes_2BS_186EA570A;Traes_2BS_5E392919C;Traes_2DS_9CAAFC49D;Traes_3AS_90EADE379;Traes_3DL_DB4F4CB29;Traes_3DS_7452C7A49;Traes_3DS_B5B5880E2;Traes_3DS_C025F3635;Traes_4AS_BE972A266;Traes_4AS_BE972A2661;Traes_5AL_EB97D69D7;Traes_5BL_1292E81B3;Traes_5DL_D1D0CA79E;Traes_5DS_8C…
GO:0032501	multicellular organismal process	19	15	TRAES3BF038400030CFD_g;TRAES3BF171700200CFD_g;Traes_1AL_26A708185;Traes_1AL_FA40F0347;Traes_2BS_186EA570A;Traes_2DS_9CAAFC49D;Traes_3AS_90EADE379;Traes_3DS_7452C7A49;Traes_3DS_B5B5880E2;Traes_3DS_C025F3635;Traes_4AS_BE972A266;Traes_4AS_BE972A2661;Traes_5AL_EB97D69D7;Traes_5BL_1292E81B3;Traes_5DS_8C4EC71C0;Traes_6DS_2D5442E04;Traes_7AS_26C737DEF;Traes_7AS_D53D35655;Traes_7DS_B7E356F89	Traes_1AS_48F12954A;Traes_1BL_2B1696617;Traes_1DS_7FA26F1F2;Traes_2AL_EEE83EFB2;Traes_2BS_5E392919C;Traes_3DL_DB4F4CB29;Traes_4BS_088611AA4;Traes_4DS_314D29362;Traes_5AL_E932088A3;Traes_5BL_37536803D1;Traes_5DL_D1D0CA79E;Traes_6AS_999DF6AE7;Traes_6BL_784C950E0;Traes_7DS_948FD23FB;XLOC_107016	34	1412	0.572275	0.808175	biological_process	TRAES3BF038400030CFD_g;TRAES3BF171700200CFD_g;Traes_1AL_26A708185;Traes_1AL_FA40F0347;Traes_1AS_48F12954A;Traes_1BL_2B1696617;Traes_1DS_7FA26F1F2;Traes_2AL_EEE83EFB2;Traes_2BS_186EA570A;Traes_2BS_5E392919C;Traes_2DS_9CAAFC49D;Traes_3AS_90EADE379;Traes_3DL_DB4F4CB29;Traes_3DS_7452C7A49;Traes_3DS_B5B5880E2;Traes_3DS_C025F3635;Traes_4AS_BE972A266;Traes_4AS_BE972A2661;Traes_4BS_088611AA4;Traes_4DS_31…
GO:0050896	response to stimulus	69	49	TRAES3BF010600010CFD_g;TRAES3BF050300020CFD_g;TRAES3BF055300060CFD_g;TRAES3BF086500030CFD_g;Traes_1AL_74A3AF73C;Traes_1AL_FA40F0347;Traes_1BL_5274E7F39;Traes_1BL_9AECAC1F1;Traes_1BL_B9D587850;Traes_1BS_8A297503E;Traes_1DL_068407298;Traes_1DS_1DFE63866;Traes_1DS_A3E684932;Traes_2AL_1AE31EB64;Traes_2AL_2B0736091;Traes_2AL_71D9D4D71;Traes_2AL_722EEDAC2;Traes_2AL_BFDE7BB3E;Traes_2AL_E5616F78B;Traes_2…	TRAES3BF049300050CFD_g;TRAES3BF091100060CFD_g;Traes_1AL_A3A29B974;Traes_1AS_F3EAEC435;Traes_1BL_2DE1B0930;Traes_1BS_7CBF8EFD3;Traes_2AL_2224DCC1A;Traes_2AL_5EFEADFB6;Traes_2AS_1FC67C1BD;Traes_2BL_24878587D;Traes_2BL_2B45081D4;Traes_2BL_6E8764762;Traes_2BL_E8A65526C;Traes_2BS_96BDA5D90;Traes_2BS_B6E90913E;Traes_2BS_BDF775B04;Traes_2BS_DABEABDDC;Traes_2DL_59588BD68;Traes_2DL_B9574CFF6;Traes_3AS_075…	118	4599	0.321879	0.56712	biological_process	TRAES3BF010600010CFD_g;TRAES3BF049300050CFD_g;TRAES3BF050300020CFD_g;TRAES3BF055300060CFD_g;TRAES3BF086500030CFD_g;TRAES3BF091100060CFD_g;Traes_1AL_74A3AF73C;Traes_1AL_A3A29B974;Traes_1AL_FA40F0347;Traes_1AS_F3EAEC435;Traes_1BL_2DE1B0930;Traes_1BL_5274E7F39;Traes_1BL_9AECAC1F1;Traes_1BL_B9D587850;Traes_1BS_7CBF8EFD3;Traes_1BS_8A297503E;Traes_1DL_068407298;Traes_1DS_1DFE63866;Traes_1DS_A3E684932;T…
GO:0044699	single-organism process	69	80	TRAES3BF010600010CFD_g;TRAES3BF038400030CFD_g;TRAES3BF050300020CFD_g;TRAES3BF086500030CFD_g;TRAES3BF171700200CFD_g;Traes_1AL_26A708185;Traes_1AL_950BFB736;Traes_1AL_FA40F0347;Traes_1AS_2FAA0ACCE;Traes_1BL_16CFA64C8;Traes_1BL_8EDD57822;Traes_1BL_90AEA85D5;Traes_1BL_9AECAC1F1;Traes_1BS_07AF36A3A;Traes_1DL_A1B33D26C;Traes_2AL_E32D2987E;Traes_2AS_C4A07DA1D;Traes_2AS_F5D9E6F7B;Traes_2BS_1769DBC79;Trae…	TRAES3BF049300050CFD_g;TRAES3BF087900010CFD_g;Traes_1AL_A3A29B974;Traes_1AL_ADC801BEB;Traes_1AS_48F12954A;Traes_1AS_F3EAEC435;Traes_1AS_F9013A945;Traes_1BL_2B1696617;Traes_1BL_2DE1B0930;Traes_1BL_B64F611C1;Traes_1BL_E6A53E6FA;Traes_1BS_68F77FAE7;Traes_1BS_7CBF8EFD3;Traes_1BS_BD86C90A7;Traes_1BS_CA3011D91;Traes_1DL_1F6DFA159;Traes_1DL_957F95999;Traes_1DS_43DAC7A7F;Traes_1DS_7FA26F1F2;Traes_1DS_A17…	149	5802	0.29229	0.535383	biological_process	TRAES3BF010600010CFD_g;TRAES3BF038400030CFD_g;TRAES3BF049300050CFD_g;TRAES3BF050300020CFD_g;TRAES3BF086500030CFD_g;TRAES3BF087900010CFD_g;TRAES3BF171700200CFD_g;Traes_1AL_26A708185;Traes_1AL_950BFB736;Traes_1AL_A3A29B974;Traes_1AL_ADC801BEB;Traes_1AL_FA40F0347;Traes_1AS_2FAA0ACCE;Traes_1AS_48F12954A;Traes_1AS_F3EAEC435;Traes_1AS_F9013A945;Traes_1BL_16CFA64C8;Traes_1BL_2B1696617;Traes_1BL_2DE1B093…
GO:0040007	growth	4	3	Traes_1AL_FA40F0347;Traes_2BS_186EA570A;Traes_2DS_9CAAFC49D;Traes_5DS_8C4EC71C0	Traes_3DL_DB4F4CB29;Traes_5DL_D1D0CA79E;Traes_6BL_784C950E0	7	212	0.267059	0.511181	biological_process	Traes_1AL_FA40F0347;Traes_2BS_186EA570A;Traes_2DS_9CAAFC49D;Traes_3DL_DB4F4CB29;Traes_5DL_D1D0CA79E;Traes_5DS_8C4EC71C0;Traes_6BL_784C950E0
GO:0000003	reproduction	8	16	Traes_1AL_26A708185;Traes_1AL_579194637;Traes_1AL_FA40F0347;Traes_2BS_186EA570A;Traes_5BL_1292E81B3;Traes_5DS_8C4EC71C0;Traes_7AS_26C737DEF;XLOC_107848	Traes_1AS_48F12954A;Traes_1BL_2B1696617;Traes_1DL_53C5D61FD;Traes_1DS_7FA26F1F2;Traes_2BS_5E392919C;Traes_3DL_DB4F4CB29;Traes_4BS_088611AA4;Traes_4DS_314D29362;Traes_5AL_E932088A3;Traes_5BL_37536803D1;Traes_5DL_D1D0CA79E;Traes_6AS_999DF6AE7;Traes_6BL_784C950E0;Traes_7DS_948FD23FB;XLOC_006418;XLOC_107016	24	800	0.185518	0.408582	biological_process	Traes_1AL_26A708185;Traes_1AL_579194637;Traes_1AL_FA40F0347;Traes_1AS_48F12954A;Traes_1BL_2B1696617;Traes_1DL_53C5D61FD;Traes_1DS_7FA26F1F2;Traes_2BS_186EA570A;Traes_2BS_5E392919C;Traes_3DL_DB4F4CB29;Traes_4BS_088611AA4;Traes_4DS_314D29362;Traes_5AL_E932088A3;Traes_5BL_1292E81B3;Traes_5BL_37536803D1;Traes_5DL_D1D0CA79E;Traes_5DS_8C4EC71C0;Traes_6AS_999DF6AE7;Traes_6BL_784C950E0;Traes_7AS_26C737DE…
GO:0065007	biological regulation	38	24	TRAES3BF010600010CFD_g;TRAES3BF050300020CFD_g;TRAES3BF086500030CFD_g;Traes_1AL_26A708185;Traes_1AL_950BFB736;Traes_1AS_2FAA0ACCE;Traes_1BL_16CFA64C8;Traes_1BL_8EDD57822;Traes_1BS_07AF36A3A;Traes_1DL_A1B33D26C;Traes_2AS_C4A07DA1D;Traes_2AS_F5D9E6F7B;Traes_2BS_1769DBC79;Traes_2DS_40CE2D904;Traes_3AL_3399B4022;Traes_3AL_51989AB3B;Traes_3AL_6B0BC71FE;Traes_3DL_7CFCC5F00;Traes_3DL_C5F603601;Traes_3DL_…	TRAES3BF049300050CFD_g;Traes_1AL_A3A29B974;Traes_1AS_F3EAEC435;Traes_1BS_7CBF8EFD3;Traes_2AL_5EFEADFB6;Traes_2BL_24878587D;Traes_2BL_6E8764762;Traes_2BS_BDF775B04;Traes_3AS_319E05F4F;Traes_3DL_DB4F4CB29;Traes_4AS_5015DF7A2;Traes_4BL_2CEFDE904;Traes_5AL_02C1FC147;Traes_5BL_050EEDDBD;Traes_5BL_A20F4C525;Traes_5BS_43731B6AC;Traes_5DL_ADF051D19;Traes_5DS_F7C4C2EC0;Traes_6BL_784C950E0;Traes_6DL_9FAE3F…	62	2212	0.157021	0.389009	biological_process	TRAES3BF010600010CFD_g;TRAES3BF049300050CFD_g;TRAES3BF050300020CFD_g;TRAES3BF086500030CFD_g;Traes_1AL_26A708185;Traes_1AL_950BFB736;Traes_1AL_A3A29B974;Traes_1AS_2FAA0ACCE;Traes_1AS_F3EAEC435;Traes_1BL_16CFA64C8;Traes_1BL_8EDD57822;Traes_1BS_07AF36A3A;Traes_1BS_7CBF8EFD3;Traes_1DL_A1B33D26C;Traes_2AL_5EFEADFB6;Traes_2AS_C4A07DA1D;Traes_2AS_F5D9E6F7B;Traes_2BL_24878587D;Traes_2BL_6E8764762;Traes_2…
GO:0022414	reproductive process	6	13	Traes_1AL_26A708185;Traes_1AL_FA40F0347;Traes_2BS_186EA570A;Traes_5DS_8C4EC71C0;Traes_7AS_26C737DEF;XLOC_107848	Traes_1AS_48F12954A;Traes_1BL_2B1696617;Traes_1DS_7FA26F1F2;Traes_3DL_DB4F4CB29;Traes_4BS_088611AA4;Traes_4DS_314D29362;Traes_5AL_E932088A3;Traes_5BL_37536803D1;Traes_5DL_D1D0CA79E;Traes_6AS_999DF6AE7;Traes_6BL_784C950E0;Traes_7DS_948FD23FB;XLOC_107016	19	558	0.0978905	0.329268	biological_process	Traes_1AL_26A708185;Traes_1AL_FA40F0347;Traes_1AS_48F12954A;Traes_1BL_2B1696617;Traes_1DS_7FA26F1F2;Traes_2BS_186EA570A;Traes_3DL_DB4F4CB29;Traes_4BS_088611AA4;Traes_4DS_314D29362;Traes_5AL_E932088A3;Traes_5BL_37536803D1;Traes_5DL_D1D0CA79E;Traes_5DS_8C4EC71C0;Traes_6AS_999DF6AE7;Traes_6BL_784C950E0;Traes_7AS_26C737DEF;Traes_7DS_948FD23FB;XLOC_107016;XLOC_107848
GO:0051704	multi-organism process	3	8	Traes_1AL_FA40F0347;Traes_2BS_186EA570A;Traes_5DS_8C4EC71C0	Traes_1AS_48F12954A;Traes_1BL_2B1696617;Traes_1DS_7FA26F1F2;Traes_4BS_088611AA4;Traes_4DS_314D29362;Traes_5AL_E932088A3;Traes_5BL_37536803D1;Traes_6AS_999DF6AE7	11	282	0.090234	0.324462	biological_process	Traes_1AL_FA40F0347;Traes_1AS_48F12954A;Traes_1BL_2B1696617;Traes_1DS_7FA26F1F2;Traes_2BS_186EA570A;Traes_4BS_088611AA4;Traes_4DS_314D29362;Traes_5AL_E932088A3;Traes_5BL_37536803D1;Traes_5DS_8C4EC71C0;Traes_6AS_999DF6AE7
GO:0023052	signaling	26	22	TRAES3BF010600010CFD_g;TRAES3BF050300020CFD_g;TRAES3BF086500030CFD_g;Traes_2AS_C4A07DA1D;Traes_2AS_F5D9E6F7B;Traes_2BS_1769DBC79;Traes_2DS_40CE2D904;Traes_3AL_3399B4022;Traes_3AL_51989AB3B;Traes_3AL_6B0BC71FE;Traes_3DL_7CFCC5F00;Traes_3DL_C5F603601;Traes_3DL_E80923C18;Traes_4AL_F3BA3F9FB;Traes_4BL_4D57AE1AF;Traes_5AL_E8CAA9375;Traes_5BL_C86AC392A;Traes_5BL_EC006AD0C;Traes_5BL_F573080E8;Traes_5DL_…	TRAES3BF049300050CFD_g;Traes_1AL_A3A29B974;Traes_1AS_F3EAEC435;Traes_1BS_7CBF8EFD3;Traes_2AL_5EFEADFB6;Traes_2BL_24878587D;Traes_2BL_6E8764762;Traes_2BS_BDF775B04;Traes_3DL_DB4F4CB29;Traes_4AS_5015DF7A2;Traes_4BL_2CEFDE904;Traes_5AL_02C1FC147;Traes_5BL_050EEDDBD;Traes_5BL_A20F4C525;Traes_5BS_43731B6AC;Traes_5DL_ADF051D19;Traes_6BL_784C950E0;Traes_6DL_9FAE3F08F;Traes_7AS_6D22E9F6C;Traes_7AS_C6F34B…	48	1556	0.0650178	0.31673	biological_process	TRAES3BF010600010CFD_g;TRAES3BF049300050CFD_g;TRAES3BF050300020CFD_g;TRAES3BF086500030CFD_g;Traes_1AL_A3A29B974;Traes_1AS_F3EAEC435;Traes_1BS_7CBF8EFD3;Traes_2AL_5EFEADFB6;Traes_2AS_C4A07DA1D;Traes_2AS_F5D9E6F7B;Traes_2BL_24878587D;Traes_2BL_6E8764762;Traes_2BS_1769DBC79;Traes_2BS_BDF775B04;Traes_2DS_40CE2D904;Traes_3AL_3399B4022;Traes_3AL_51989AB3B;Traes_3AL_6B0BC71FE;Traes_3DL_7CFCC5F00;Traes_3…
GO:0051179	localization	88	130	TRAES3BF017000050CFD_g;TRAES3BF017200010CFD_g;TRAES3BF044400060CFD_g;TRAES3BF050300020CFD_g;TRAES3BF075200020CFD_g;TRAES3BF076300010CFD_g;TRAES3BF108800050CFD_g;TRAES3BF171700200CFD_g;Traes_1AS_2FAA0ACCE;Traes_1AS_6C4BEE0B0;Traes_1BL_4AC8122A0;Traes_1BL_5274E7F39;Traes_1BL_9AECAC1F1;Traes_1BL_DCC58CE85;Traes_1BS_07AF36A3A;Traes_1BS_0C8CB4F2B;Traes_1BS_8A297503E;Traes_1DS_9E9ED97CA;Traes_1DS_D11C9…	EPlTAEG00000010126;TRAES3BF002700050CFD_g;TRAES3BF069100010CFD_g;TRAES3BF072400210CFD_g;TRAES3BF099800040CFD_g;TRAES3BF110300080CFD_g;TRAES3BF279900010CFD_g;Traes_1AL_3996E29ED;Traes_1AL_A3A29B974;Traes_1AL_F332F7EAD;Traes_1AL_F4F1F73DF;Traes_1AS_0A17777BA;Traes_1AS_64B6C30861;Traes_1AS_F3EAEC435;Traes_1BL_2DE1B0930;Traes_1BL_55462A32D;Traes_1BL_BED1984D9;Traes_1BL_E1FD93D33;Traes_1BS_427D088971;…	218	7158	0.000398022	0.0152089	biological_process	EPlTAEG00000010126;TRAES3BF002700050CFD_g;TRAES3BF017000050CFD_g;TRAES3BF017200010CFD_g;TRAES3BF044400060CFD_g;TRAES3BF050300020CFD_g;TRAES3BF069100010CFD_g;TRAES3BF072400210CFD_g;TRAES3BF075200020CFD_g;TRAES3BF076300010CFD_g;TRAES3BF099800040CFD_g;TRAES3BF108800050CFD_g;TRAES3BF110300080CFD_g;TRAES3BF171700200CFD_g;TRAES3BF279900010CFD_g;Traes_1AL_3996E29ED;Traes_1AL_A3A29B974;Traes_1AL_F332F7EA…
GO:0005198	structural molecule activity	1	0	Traes_4AL_C003EBF58		1	2015	1	1	molecular_function	Traes_4AL_C003EBF58
GO:0005488	binding	279	492	TRAES3BF010600010CFD_g;TRAES3BF011400020CFD_g;TRAES3BF011700040CFD_g;TRAES3BF016200040CFD_g;TRAES3BF026200090CFD_g;TRAES3BF026900030CFD_g;TRAES3BF038400030CFD_g;TRAES3BF046300040CFD_g;TRAES3BF050300020CFD_g;TRAES3BF073300170CFD_g;TRAES3BF076300010CFD_g;TRAES3BF082500060CFD_g;TRAES3BF086500030CFD_g;TRAES3BF089300120CFD_g;TRAES3BF092000010CFD_g;TRAES3BF094200040CFD_g;TRAES3BF110000050CFD_g;TRAES3BF…	EPlTAEG00000010126;TRAES3BF003800010CFD_g;TRAES3BF006600010CFD_g;TRAES3BF008400020CFD_g;TRAES3BF008400030CFD_g;TRAES3BF028200080CFD_g;TRAES3BF038300010CFD_g;TRAES3BF039600200CFD_g;TRAES3BF042100170CFD_g;TRAES3BF049300050CFD_g;TRAES3BF050800180CFD_g;TRAES3BF054700010CFD_g;TRAES3BF066900010CFD_g;TRAES3BF069100010CFD_g;TRAES3BF077300050CFD_g;TRAES3BF083500030CFD_g;TRAES3BF089200070CFD_g;TRAES3BF0911…	771	36841	0.999958	1	molecular_function	EPlTAEG00000010126;TRAES3BF003800010CFD_g;TRAES3BF006600010CFD_g;TRAES3BF008400020CFD_g;TRAES3BF008400030CFD_g;TRAES3BF010600010CFD_g;TRAES3BF011400020CFD_g;TRAES3BF011700040CFD_g;TRAES3BF016200040CFD_g;TRAES3BF026200090CFD_g;TRAES3BF026900030CFD_g;TRAES3BF028200080CFD_g;TRAES3BF038300010CFD_g;TRAES3BF038400030CFD_g;TRAES3BF039600200CFD_g;TRAES3BF042100170CFD_g;TRAES3BF046300040CFD_g;TRAES3BF0493…
GO:0060089	molecular transducer activity	0	4		Traes_2BL_6E8764762;Traes_3DL_DB4F4CB29;Traes_5BL_050EEDDBD;Traes_6BL_784C950E0	4	144	0.414804	0.631224	molecular_function	Traes_2BL_6E8764762;Traes_3DL_DB4F4CB29;Traes_5BL_050EEDDBD;Traes_6BL_784C950E0
GO:0001071	nucleic acid binding transcription factor activity	14	14	TRAES3BF117100130CFD_g;Traes_2AS_6EA1E372F;Traes_2BS_015167E00;Traes_2BS_186EA570A;Traes_2BS_C9A338257;Traes_4AL_B6992AAA6;Traes_4BS_ACD70539F;Traes_5AS_2F996234C;Traes_5BL_8BEF7F9CD;Traes_5BS_B2CD001D1;Traes_5DS_6E33F5034;Traes_7AS_8123257BA;Traes_7DS_47B5A7FFF;XLOC_136926	TRAES3BF003800010CFD_g;Traes_1AS_F3EAEC435;Traes_1BS_EF67E5A24;Traes_1DS_A6733B734;Traes_2AL_434E9F101;Traes_2AS_6269D889E;Traes_2BL_6B75B32E3;Traes_2BL_859E9B1DA;Traes_2BS_B65714572;Traes_2DS_AD8820C42;Traes_3B_990298FF5;Traes_4AL_234E1CDF6;Traes_5DL_D1D0CA79E;Traes_6AL_E8CD2C02B	28	1158	0.397008	0.631224	molecular_function	TRAES3BF003800010CFD_g;TRAES3BF117100130CFD_g;Traes_1AS_F3EAEC435;Traes_1BS_EF67E5A24;Traes_1DS_A6733B734;Traes_2AL_434E9F101;Traes_2AS_6269D889E;Traes_2AS_6EA1E372F;Traes_2BL_6B75B32E3;Traes_2BL_859E9B1DA;Traes_2BS_015167E00;Traes_2BS_186EA570A;Traes_2BS_B65714572;Traes_2BS_C9A338257;Traes_2DS_AD8820C42;Traes_3B_990298FF5;Traes_4AL_234E1CDF6;Traes_4AL_B6992AAA6;Traes_4BS_ACD70539F;Traes_5AS_2F99…
GO:0004871	signal transducer activity	0	8		Traes_2BL_6E8764762;Traes_3DL_DB4F4CB29;Traes_4AS_5015DF7A2;Traes_4BL_2CEFDE904;Traes_5BL_050EEDDBD;Traes_6BL_784C950E0;Traes_7AS_C6F34B2E3;Traes_7DS_AA896818F	8	280	0.306632	0.523519	molecular_function	Traes_2BL_6E8764762;Traes_3DL_DB4F4CB29;Traes_4AS_5015DF7A2;Traes_4BL_2CEFDE904;Traes_5BL_050EEDDBD;Traes_6BL_784C950E0;Traes_7AS_C6F34B2E3;Traes_7DS_AA896818F
GO:0098772	molecular function regulator	14	8	Traes_1BS_6D7C05CD6;Traes_2DL_3118367B8;Traes_4AS_BC5510ABB;Traes_4BL_068A73AF2;Traes_4DL_A1C5EBF001;Traes_5AS_4931A4B26;Traes_5BL_3D3FA43A7;Traes_5BL_EF3CE8FD3;Traes_5BS_5E269AF92;Traes_5BS_EB8CF1AF2;Traes_5BS_EB8CF1AF21;Traes_5DL_F96B51CD6;Traes_5DS_07831051F;Traes_5DS_07831051F1	TRAES3BF168400230CFD_g;Traes_1AL_1C66B5A24;Traes_1AL_D1AF9EF20;Traes_1BL_0A3CDBCFC;Traes_1BL_555D3DF55;Traes_1BL_C40D1B0CC;Traes_1DL_A6553EC96;Traes_3AS_075D3EB21	22	524	0.00488849	0.0357657	molecular_function	TRAES3BF168400230CFD_g;Traes_1AL_1C66B5A24;Traes_1AL_D1AF9EF20;Traes_1BL_0A3CDBCFC;Traes_1BL_555D3DF55;Traes_1BL_C40D1B0CC;Traes_1BS_6D7C05CD6;Traes_1DL_A6553EC96;Traes_2DL_3118367B8;Traes_3AS_075D3EB21;Traes_4AS_BC5510ABB;Traes_4BL_068A73AF2;Traes_4DL_A1C5EBF001;Traes_5AS_4931A4B26;Traes_5BL_3D3FA43A7;Traes_5BL_EF3CE8FD3;Traes_5BS_5E269AF92;Traes_5BS_EB8CF1AF2;Traes_5BS_EB8CF1AF21;Traes_5DL_F96B…
GO:0005215	transporter activity	39	105	TRAES3BF044400060CFD_g;TRAES3BF171700200CFD_g;Traes_1AS_2FAA0ACCE;Traes_1AS_6C4BEE0B0;Traes_1BL_4AC8122A0;Traes_1BL_DCC58CE85;Traes_1BS_07AF36A3A;Traes_1BS_0C8CB4F2B;Traes_1DS_9E9ED97CA;Traes_2AL_56247C7D9;Traes_2AL_9EB42E6F3;Traes_2AS_A5F48DF2B;Traes_2BL_007AADDF1;Traes_2BL_05498B97F;Traes_2BS_1CDFC2FF61;Traes_2DL_892F83E0B;Traes_4AL_37B6D6FC3;Traes_4AL_F3BA3F9FB;Traes_4AS_CD1F11B9C;Traes_4AS_D0…	EPlTAEG00000010126;TRAES3BF069100010CFD_g;TRAES3BF072400210CFD_g;TRAES3BF099800040CFD_g;TRAES3BF110300080CFD_g;TRAES3BF279900010CFD_g;Traes_1AL_3996E29ED;Traes_1AL_A3A29B974;Traes_1AL_F332F7EAD;Traes_1AL_F4F1F73DF;Traes_1AS_64B6C30861;Traes_1BL_55462A32D;Traes_1BL_BED1984D9;Traes_1BL_E1FD93D33;Traes_1BS_427D088971;Traes_1DL_1D65B5F10;Traes_1DL_71FF74788;Traes_1DL_A6FE85E09;Traes_1DL_CF795D310;Tra…	144	4104	1.63697e-07	2.8647e-06	molecular_function	EPlTAEG00000010126;TRAES3BF044400060CFD_g;TRAES3BF069100010CFD_g;TRAES3BF072400210CFD_g;TRAES3BF099800040CFD_g;TRAES3BF110300080CFD_g;TRAES3BF171700200CFD_g;TRAES3BF279900010CFD_g;Traes_1AL_3996E29ED;Traes_1AL_A3A29B974;Traes_1AL_F332F7EAD;Traes_1AL_F4F1F73DF;Traes_1AS_2FAA0ACCE;Traes_1AS_64B6C30861;Traes_1AS_6C4BEE0B0;Traes_1BL_4AC8122A0;Traes_1BL_55462A32D;Traes_1BL_BED1984D9;Traes_1BL_DCC58CE8…
GO:0003824	catalytic activity	267	566	TRAES3BF010600010CFD_g;TRAES3BF011400020CFD_g;TRAES3BF023000060CFD_g;TRAES3BF026200090CFD_g;TRAES3BF028200050CFD_g;TRAES3BF038400030CFD_g;TRAES3BF048200120CFD_g;TRAES3BF050300020CFD_g;TRAES3BF064700060CFD_g;TRAES3BF073600020CFD_g;TRAES3BF083000080CFD_g;TRAES3BF086500030CFD_g;TRAES3BF151800040CFD_g;Traes_1AL_26A708185;Traes_1AL_51B1D5DBC;Traes_1AL_931BB17DA;Traes_1AL_950BFB736;Traes_1AL_CC3EB56C4;…	EPlTAEG00000010126;TRAES3BF006600010CFD_g;TRAES3BF008400020CFD_g;TRAES3BF008400030CFD_g;TRAES3BF012400030CFD_g;TRAES3BF020300010CFD_g;TRAES3BF021800010CFD_g;TRAES3BF021800050CFD_g;TRAES3BF021800130CFD_g;TRAES3BF026100010CFD_g;TRAES3BF026200150CFD_g;TRAES3BF028200080CFD_g;TRAES3BF032000030CFD_g;TRAES3BF034700010CFD_g;TRAES3BF038300010CFD_g;TRAES3BF039600200CFD_g;TRAES3BF043700030CFD_g;TRAES3BF0508…	833	30622	4.07859e-15	2.85501e-13	molecular_function	EPlTAEG00000010126;TRAES3BF006600010CFD_g;TRAES3BF008400020CFD_g;TRAES3BF008400030CFD_g;TRAES3BF010600010CFD_g;TRAES3BF011400020CFD_g;TRAES3BF012400030CFD_g;TRAES3BF020300010CFD_g;TRAES3BF021800010CFD_g;TRAES3BF021800050CFD_g;TRAES3BF021800130CFD_g;TRAES3BF023000060CFD_g;TRAES3BF026100010CFD_g;TRAES3BF026200090CFD_g;TRAES3BF026200150CFD_g;TRAES3BF028200050CFD_g;TRAES3BF028200080CFD_g;TRAES3BF0320…
GO:0044464	cell part	104	88	TRAES3BF016200040CFD_g;TRAES3BF038400030CFD_g;TRAES3BF045600070CFD_g;TRAES3BF050300020CFD_g;TRAES3BF075200020CFD_g;TRAES3BF076300010CFD_g;TRAES3BF090100130CFD_g;TRAES3BF094000010CFD_g;TRAES3BF151800040CFD_g;TRAES3BF171700200CFD_g;Traes_1AL_529A94293;Traes_1AL_B5CB664F1;Traes_1BL_5274E7F39;Traes_1BL_8925B27BC;Traes_1BL_9AECAC1F1;Traes_1BS_6D7C05CD6;Traes_1BS_8A297503E;Traes_1BS_D6CC6D602;Traes_1DS…	EPlTAEG00000010126;TRAES3BF002700050CFD_g;TRAES3BF049300050CFD_g;Traes_1AL_1C66B5A24;Traes_1AL_6F271A0E5;Traes_1AL_A66798759;Traes_1AL_D8322513E;Traes_1AS_0A17777BA;Traes_1AS_F9013A945;Traes_1BL_2DE1B0930;Traes_1BL_555D3DF55;Traes_1BS_BCC2C28A7;Traes_1BS_BD86C90A7;Traes_1BS_C3AA04888;Traes_1DL_D313CC8EE;Traes_1DS_43DAC7A7F;Traes_1DS_A171C7D59;Traes_1DS_A8BD91E4A;Traes_1DS_B42728A0A;Traes_2AL_0DDC…	192	14451	1	1	cellular_component	EPlTAEG00000010126;TRAES3BF002700050CFD_g;TRAES3BF016200040CFD_g;TRAES3BF038400030CFD_g;TRAES3BF045600070CFD_g;TRAES3BF049300050CFD_g;TRAES3BF050300020CFD_g;TRAES3BF075200020CFD_g;TRAES3BF076300010CFD_g;TRAES3BF090100130CFD_g;TRAES3BF094000010CFD_g;TRAES3BF151800040CFD_g;TRAES3BF171700200CFD_g;Traes_1AL_1C66B5A24;Traes_1AL_529A94293;Traes_1AL_6F271A0E5;Traes_1AL_A66798759;Traes_1AL_B5CB664F1;Trae…
GO:0043226	organelle	61	37	TRAES3BF016200040CFD_g;TRAES3BF038400030CFD_g;TRAES3BF045600070CFD_g;TRAES3BF076300010CFD_g;TRAES3BF171700200CFD_g;Traes_1AL_529A94293;Traes_1AL_B5CB664F1;Traes_1BL_5274E7F39;Traes_1BL_8925B27BC;Traes_1BL_9AECAC1F1;Traes_1DS_503504E89;Traes_2AS_6C89A3064;Traes_2AS_FF57D422C;Traes_2BL_1AF474D3D;Traes_2BL_8F164996C;Traes_2BL_EE25FF117;Traes_2BS_186EA570A;Traes_2BS_718E091E0;Traes_2DL_281A19C6F;Trae…	EPlTAEG00000010126;TRAES3BF049300050CFD_g;Traes_1AS_0A17777BA;Traes_1BL_2DE1B0930;Traes_1BS_BCC2C28A7;Traes_1DS_B42728A0A;Traes_2AL_54C8CDCBE;Traes_2AL_AB2B9EBDA;Traes_2BL_859E9B1DA;Traes_2BL_DA060E328;Traes_2BS_74269A4C5;Traes_2BS_B6E90913E;Traes_2BS_BD0ED621D;Traes_2DL_0DFFD3CE2;Traes_2DL_BBE65D431;Traes_2DS_20F748657;Traes_3AL_945AEAD5B;Traes_3DL_41E353D06;Traes_4AS_1EA23DE08;Traes_4DL_4798D0B…	98	10439	1	1	cellular_component	EPlTAEG00000010126;TRAES3BF016200040CFD_g;TRAES3BF038400030CFD_g;TRAES3BF045600070CFD_g;TRAES3BF049300050CFD_g;TRAES3BF076300010CFD_g;TRAES3BF171700200CFD_g;Traes_1AL_529A94293;Traes_1AL_B5CB664F1;Traes_1AS_0A17777BA;Traes_1BL_2DE1B0930;Traes_1BL_5274E7F39;Traes_1BL_8925B27BC;Traes_1BL_9AECAC1F1;Traes_1BS_BCC2C28A7;Traes_1DS_503504E89;Traes_1DS_B42728A0A;Traes_2AL_54C8CDCBE;Traes_2AL_AB2B9EBDA;Tr…
GO:0005623	cell	106	88	TRAES3BF016200040CFD_g;TRAES3BF038400030CFD_g;TRAES3BF045600070CFD_g;TRAES3BF050300020CFD_g;TRAES3BF075200020CFD_g;TRAES3BF076300010CFD_g;TRAES3BF090100130CFD_g;TRAES3BF094000010CFD_g;TRAES3BF151800040CFD_g;TRAES3BF171700200CFD_g;Traes_1AL_529A94293;Traes_1AL_B5CB664F1;Traes_1BL_5274E7F39;Traes_1BL_8925B27BC;Traes_1BL_9AECAC1F1;Traes_1BS_6D7C05CD6;Traes_1BS_8A297503E;Traes_1BS_D6CC6D602;Traes_1DS…	EPlTAEG00000010126;TRAES3BF002700050CFD_g;TRAES3BF049300050CFD_g;Traes_1AL_1C66B5A24;Traes_1AL_6F271A0E5;Traes_1AL_A66798759;Traes_1AL_D8322513E;Traes_1AS_0A17777BA;Traes_1AS_F9013A945;Traes_1BL_2DE1B0930;Traes_1BL_555D3DF55;Traes_1BS_BCC2C28A7;Traes_1BS_BD86C90A7;Traes_1BS_C3AA04888;Traes_1DL_D313CC8EE;Traes_1DS_43DAC7A7F;Traes_1DS_A171C7D59;Traes_1DS_A8BD91E4A;Traes_1DS_B42728A0A;Traes_2AL_0DDC…	194	14469	1	1	cellular_component	EPlTAEG00000010126;TRAES3BF002700050CFD_g;TRAES3BF016200040CFD_g;TRAES3BF038400030CFD_g;TRAES3BF045600070CFD_g;TRAES3BF049300050CFD_g;TRAES3BF050300020CFD_g;TRAES3BF075200020CFD_g;TRAES3BF076300010CFD_g;TRAES3BF090100130CFD_g;TRAES3BF094000010CFD_g;TRAES3BF151800040CFD_g;TRAES3BF171700200CFD_g;Traes_1AL_1C66B5A24;Traes_1AL_529A94293;Traes_1AL_6F271A0E5;Traes_1AL_A66798759;Traes_1AL_B5CB664F1;Trae…
GO:0031974	membrane-enclosed lumen	4	0	Traes_1DS_503504E89;Traes_4AL_2BF246CE0;Traes_4AS_A538B5587;Traes_4BL_95197062C		4	425	0.976944	1	cellular_component	Traes_1DS_503504E89;Traes_4AL_2BF246CE0;Traes_4AS_A538B5587;Traes_4BL_95197062C
GO:0044422	organelle part	7	3	Traes_1DS_503504E89;Traes_4AL_2BF246CE0;Traes_4AS_A538B5587;Traes_4BL_95197062C;Traes_5AL_D1E7F8475;XLOC_078683;XLOC_118468	Traes_1AS_0A17777BA;Traes_1BS_BCC2C28A7;Traes_1DS_B42728A0A	10	611	0.81279	1	cellular_component	Traes_1AS_0A17777BA;Traes_1BS_BCC2C28A7;Traes_1DS_503504E89;Traes_1DS_B42728A0A;Traes_4AL_2BF246CE0;Traes_4AS_A538B5587;Traes_4BL_95197062C;Traes_5AL_D1E7F8475;XLOC_078683;XLOC_118468
GO:0044421	extracellular region part	0	2		Traes_4AL_A4BB84417;Traes_7AS_B97797583	2	58	0.33687	0.943237	cellular_component	Traes_4AL_A4BB84417;Traes_7AS_B97797583
GO:0044425	membrane part	5	4	XLOC_049253;XLOC_050433;XLOC_070301;XLOC_086141;XLOC_129278	XLOC_029052;XLOC_066260;XLOC_107016;XLOC_120568	9	297	0.16259	0.505836	cellular_component	XLOC_029052;XLOC_049253;XLOC_050433;XLOC_066260;XLOC_070301;XLOC_086141;XLOC_107016;XLOC_120568;XLOC_129278
GO:0005576	extracellular region	8	27	Traes_1AL_579194637;Traes_2DS_688B07E1E;Traes_3B_597AD2CBA;Traes_4AL_25853E685;Traes_4BL_AB3EBF1FD;Traes_6AS_BBFCFD084;Traes_7DL_602B9D252;XLOC_078683	TRAES3BF168400230CFD_g;Traes_1AL_4254BE1AF;Traes_1AL_D1AF9EF20;Traes_1BL_0A3CDBCFC;Traes_1BL_2DE1B0930;Traes_1BL_35E764B3E;Traes_1BL_C40D1B0CC;Traes_1DL_53C5D61FD;Traes_1DL_A6553EC96;Traes_2AS_298F369BE;Traes_2BL_2B45081D4;Traes_2DL_B9663237F;Traes_4AL_7FFE0BBD5;Traes_4AL_A4BB84417;Traes_4AS_A65DDCD05;Traes_4BL_2A8052BFD;Traes_4BL_30DF28795;Traes_4BL_C77E12A14;Traes_4BL_D25057F43;Traes_4BS_48B386…	35	872	0.000148078	0.00207309	cellular_component	TRAES3BF168400230CFD_g;Traes_1AL_4254BE1AF;Traes_1AL_579194637;Traes_1AL_D1AF9EF20;Traes_1BL_0A3CDBCFC;Traes_1BL_2DE1B0930;Traes_1BL_35E764B3E;Traes_1BL_C40D1B0CC;Traes_1DL_53C5D61FD;Traes_1DL_A6553EC96;Traes_2AS_298F369BE;Traes_2BL_2B45081D4;Traes_2DL_B9663237F;Traes_2DS_688B07E1E;Traes_3B_597AD2CBA;Traes_4AL_25853E685;Traes_4AL_7FFE0BBD5;Traes_4AL_A4BB84417;Traes_4AS_A65DDCD05;Traes_4BL_2A8052B…
GO:0016020	membrane	106	182	TRAES3BF017000050CFD_g;TRAES3BF017200010CFD_g;TRAES3BF044400060CFD_g;TRAES3BF050300020CFD_g;TRAES3BF073300170CFD_g;TRAES3BF076300010CFD_g;TRAES3BF083000080CFD_g;TRAES3BF090100130CFD_g;TRAES3BF094000010CFD_g;TRAES3BF108800050CFD_g;TRAES3BF171700200CFD_g;Traes_1AL_B5CB664F1;Traes_1AL_FA27281BB;Traes_1AS_2FAA0ACCE;Traes_1AS_6C4BEE0B0;Traes_1BL_4AC8122A0;Traes_1BL_5274E7F39;Traes_1BL_A34D6ECFD;Traes_…	EPlTAEG00000010126;TRAES3BF043700030CFD_g;TRAES3BF049300050CFD_g;TRAES3BF066900010CFD_g;TRAES3BF069100010CFD_g;TRAES3BF072400210CFD_g;TRAES3BF083500030CFD_g;TRAES3BF099800040CFD_g;TRAES3BF110300080CFD_g;TRAES3BF279900010CFD_g;Traes_1AL_2D9BC6EE1;Traes_1AL_38EEA508C;Traes_1AL_3996E29ED;Traes_1AL_A270BED6E;Traes_1AL_A3A29B974;Traes_1AL_A66798759;Traes_1AL_AB89C36F8;Traes_1AL_F332F7EAD;Traes_1AL_F4F…	288	11157	3.2335e-08	1.81076e-06	cellular_component	EPlTAEG00000010126;TRAES3BF017000050CFD_g;TRAES3BF017200010CFD_g;TRAES3BF043700030CFD_g;TRAES3BF044400060CFD_g;TRAES3BF049300050CFD_g;TRAES3BF050300020CFD_g;TRAES3BF066900010CFD_g;TRAES3BF069100010CFD_g;TRAES3BF072400210CFD_g;TRAES3BF073300170CFD_g;TRAES3BF076300010CFD_g;TRAES3BF083000080CFD_g;TRAES3BF083500030CFD_g;TRAES3BF090100130CFD_g;TRAES3BF094000010CFD_g;TRAES3BF099800040CFD_g;TRAES3BF1088…

## Sheet: Table S3-2
Table S3-2 Significantly enriched GO term analysis statistics in DEGs (q-value≤0.05)
Biological_process	GO ID	Description	GeneRatio (1191)	BgRatio (48480)	pvalue	qvalue	geneID
1	GO:0019748	secondary metabolic process	23 (1.93%)	196 (0.4%)	7.27078e-10	1.34509e-07	Traes_1AS_F3EAEC435;Traes_1AS_F9013A945;Traes_1BL_2DE1B0930;Traes_1BS_BD86C90A7;Traes_1DS_43DAC7A7F;Traes_1DS_A171C7D59;Traes_1DS_A8BD91E4A;Traes_2AL_0DDC60D6E;Traes_2AL_9D78F85E2;Traes_2AL_9EC3226F7;Traes_2AL_C07505E42;Traes_2AS_EC4ADE04E;Traes_2BL_13D5272D7;Traes_2BL_C051606EA;Traes_2BL_EE22FBE18;Traes_2BS_88CF42F2E;Traes_2BS_B6E90913E;Traes_2DL_10A4DDD75;Traes_2DL_8C21AAAEF;Traes_4AL_892C47ED5…
2	GO:0009607	response to biotic stimulus	25 (2.1%)	335 (0.69%)	1.11552e-06	0.000103186	TRAES3BF049300050CFD_g;Traes_1AL_A3A29B974;Traes_1AS_F3EAEC435;Traes_1BL_5274E7F39;Traes_1BS_8A297503E;Traes_1DL_068407298;Traes_2AL_1AE31EB64;Traes_2AL_5EFEADFB6;Traes_2AL_71D9D4D71;Traes_2AL_BFDE7BB3E;Traes_2AS_1FC67C1BD;Traes_2BL_6E8764762;Traes_2BL_71D9D4D71;Traes_2BS_B6E90913E;Traes_2BS_BDF775B04;Traes_2BS_DABEABDDC;Traes_2DL_BA1B746DF;Traes_3DL_DB4F4CB29;Traes_4AL_F3BA3F9FB;Traes_4DL_60B937…
3	GO:0051234	establishment of localization	218 (18.3%)	7155 (14.76%)	0.000389062	0.0152089	EPlTAEG00000010126;TRAES3BF002700050CFD_g;TRAES3BF017000050CFD_g;TRAES3BF017200010CFD_g;TRAES3BF044400060CFD_g;TRAES3BF050300020CFD_g;TRAES3BF069100010CFD_g;TRAES3BF072400210CFD_g;TRAES3BF075200020CFD_g;TRAES3BF076300010CFD_g;TRAES3BF099800040CFD_g;TRAES3BF108800050CFD_g;TRAES3BF110300080CFD_g;TRAES3BF171700200CFD_g;TRAES3BF279900010CFD_g;Traes_1AL_3996E29ED;Traes_1AL_A3A29B974;Traes_1AL_F332F7EA…
4	GO:0051179	localization	218 (18.3%)	7158 (14.76%)	0.000398022	0.0152089	EPlTAEG00000010126;TRAES3BF002700050CFD_g;TRAES3BF017000050CFD_g;TRAES3BF017200010CFD_g;TRAES3BF044400060CFD_g;TRAES3BF050300020CFD_g;TRAES3BF069100010CFD_g;TRAES3BF072400210CFD_g;TRAES3BF075200020CFD_g;TRAES3BF076300010CFD_g;TRAES3BF099800040CFD_g;TRAES3BF108800050CFD_g;TRAES3BF110300080CFD_g;TRAES3BF171700200CFD_g;TRAES3BF279900010CFD_g;Traes_1AL_3996E29ED;Traes_1AL_A3A29B974;Traes_1AL_F332F7EA…
5	GO:0006810	transport	217 (18.22%)	7125 (14.7%)	0.000411052	0.0152089	EPlTAEG00000010126;TRAES3BF002700050CFD_g;TRAES3BF017000050CFD_g;TRAES3BF017200010CFD_g;TRAES3BF044400060CFD_g;TRAES3BF050300020CFD_g;TRAES3BF069100010CFD_g;TRAES3BF072400210CFD_g;TRAES3BF075200020CFD_g;TRAES3BF076300010CFD_g;TRAES3BF099800040CFD_g;TRAES3BF108800050CFD_g;TRAES3BF110300080CFD_g;TRAES3BF171700200CFD_g;TRAES3BF279900010CFD_g;Traes_1AL_3996E29ED;Traes_1AL_A3A29B974;Traes_1AL_F332F7EA…
6	GO:0008219	cell death	9 (0.76%)	96 (0.2%)	0.000606828	0.0187105	TRAES3BF049300050CFD_g;Traes_1AL_A3A29B974;Traes_1AS_F3EAEC435;Traes_1BL_9AECAC1F1;Traes_2AL_5EFEADFB6;Traes_2BS_BDF775B04;Traes_3DL_DB4F4CB29;Traes_4AL_F3BA3F9FB;Traes_7BL_AF173EC17
7	GO:0009056	catabolic process	68 (5.71%)	1905 (3.93%)	0.00152108	0.0401999	TRAES3BF012400030CFD_g;TRAES3BF038400030CFD_g;TRAES3BF151800040CFD_g;TRAES3BF264600010CFD_g;Traes_1AL_CC3EB56C4;Traes_1AS_F3EAEC435;Traes_1AS_F9013A945;Traes_1BL_2DE1B0930;Traes_1BS_68F77FAE7;Traes_1BS_BD86C90A7;Traes_1BS_C3AA04888;Traes_1DL_95936DC50;Traes_1DS_43DAC7A7F;Traes_1DS_A171C7D59;Traes_1DS_A8BD91E4A;Traes_2AL_0DDC60D6E;Traes_2AL_54C8CDCBE;Traes_2AL_9D78F85E2;Traes_2AL_9EC3226F7;Traes_2…
Molecular_function	GO ID	Description	GeneRatio (1290)	BgRatio (56728)	pvalue	qvalue	geneID
1	GO:0003824	catalytic activity	833 (64.57%)	30622 (53.98%)	4.07859e-15	2.85501e-13	EPlTAEG00000010126;TRAES3BF006600010CFD_g;TRAES3BF008400020CFD_g;TRAES3BF008400030CFD_g;TRAES3BF010600010CFD_g;TRAES3BF011400020CFD_g;TRAES3BF012400030CFD_g;TRAES3BF020300010CFD_g;TRAES3BF021800010CFD_g;TRAES3BF021800050CFD_g;TRAES3BF021800130CFD_g;TRAES3BF023000060CFD_g;TRAES3BF026100010CFD_g;TRAES3BF026200090CFD_g;TRAES3BF026200150CFD_g;TRAES3BF028200050CFD_g;TRAES3BF028200080CFD_g;TRAES3BF0320…
2	GO:0016301	kinase activity	175 (13.57%)	5024 (8.86%)	1.04657e-08	3.66301e-07	TRAES3BF010600010CFD_g;TRAES3BF011400020CFD_g;TRAES3BF026200090CFD_g;TRAES3BF028200080CFD_g;TRAES3BF038300010CFD_g;TRAES3BF039600200CFD_g;TRAES3BF050800180CFD_g;TRAES3BF066900010CFD_g;TRAES3BF086500030CFD_g;TRAES3BF091900080CFD_g;TRAES3BF091900110CFD_g;TRAES3BF139100070CFD_g;TRAES3BF164100040CFD_g;Traes_1AL_51B1D5DBC;Traes_1AL_A270BED6E;Traes_1AL_D9CCA97D9;Traes_1AS_48F12954A;Traes_1BL_2B1696617;…
3	GO:0016772	transferase activity, transferring phosphorus-containing groups	175 (13.57%)	5054 (8.91%)	1.58668e-08	3.70225e-07	TRAES3BF010600010CFD_g;TRAES3BF011400020CFD_g;TRAES3BF026200090CFD_g;TRAES3BF028200080CFD_g;TRAES3BF038300010CFD_g;TRAES3BF039600200CFD_g;TRAES3BF050800180CFD_g;TRAES3BF066900010CFD_g;TRAES3BF086500030CFD_g;TRAES3BF091900080CFD_g;TRAES3BF091900110CFD_g;TRAES3BF139100070CFD_g;TRAES3BF164100040CFD_g;Traes_1AL_51B1D5DBC;Traes_1AL_A270BED6E;Traes_1AL_D9CCA97D9;Traes_1AS_48F12954A;Traes_1BL_2B1696617;…
4	GO:0005215	transporter activity	144 (11.16%)	4104 (7.23%)	1.63697e-07	2.8647e-06	EPlTAEG00000010126;TRAES3BF044400060CFD_g;TRAES3BF069100010CFD_g;TRAES3BF072400210CFD_g;TRAES3BF099800040CFD_g;TRAES3BF110300080CFD_g;TRAES3BF171700200CFD_g;TRAES3BF279900010CFD_g;Traes_1AL_3996E29ED;Traes_1AL_A3A29B974;Traes_1AL_F332F7EAD;Traes_1AL_F4F1F73DF;Traes_1AS_2FAA0ACCE;Traes_1AS_64B6C30861;Traes_1AS_6C4BEE0B0;Traes_1BL_4AC8122A0;Traes_1BL_55462A32D;Traes_1BL_BED1984D9;Traes_1BL_DCC58CE8…
5	GO:0016787	hydrolase activity	276 (21.4%)	9177 (16.18%)	4.1167e-07	5.76338e-06	EPlTAEG00000010126;TRAES3BF012400030CFD_g;TRAES3BF020300010CFD_g;TRAES3BF023000060CFD_g;TRAES3BF028200050CFD_g;TRAES3BF034700010CFD_g;TRAES3BF048200120CFD_g;TRAES3BF050300020CFD_g;TRAES3BF061600120CFD_g;TRAES3BF069100010CFD_g;TRAES3BF073600020CFD_g;TRAES3BF077300050CFD_g;TRAES3BF083000080CFD_g;TRAES3BF083500030CFD_g;TRAES3BF087900010CFD_g;TRAES3BF099800040CFD_g;TRAES3BF139100070CFD_g;TRAES3BF1684…
6	GO:0030246	carbohydrate binding	34 (2.64%)	681 (1.2%)	2.18396e-05	0.000254795	TRAES3BF028200080CFD_g;TRAES3BF038300010CFD_g;TRAES3BF091900080CFD_g;TRAES3BF091900110CFD_g;Traes_1AL_D9CCA97D9;Traes_1AS_4499E3652;Traes_1AS_83A34BFC8;Traes_1BL_D66BA864F;Traes_2AL_90AC53EFF;Traes_2BL_05D7B567B;Traes_2BL_08EDF5C1B;Traes_2BL_227555978;Traes_2BL_46C50CABD;Traes_2BL_B6CA439C5;Traes_2BL_C94C7EAAF;Traes_2BS_80806CA5F;Traes_2DL_B16768850;Traes_2DS_C69824B98;Traes_3AL_B27A64367;Traes_4…
7	GO:0016740	transferase activity	303 (23.49%)	11095 (19.56%)	0.000240572	0.00240572	TRAES3BF010600010CFD_g;TRAES3BF011400020CFD_g;TRAES3BF021800010CFD_g;TRAES3BF021800050CFD_g;TRAES3BF021800130CFD_g;TRAES3BF026200090CFD_g;TRAES3BF028200080CFD_g;TRAES3BF038300010CFD_g;TRAES3BF038400030CFD_g;TRAES3BF039600200CFD_g;TRAES3BF043700030CFD_g;TRAES3BF050800180CFD_g;TRAES3BF056400010CFD_g;TRAES3BF064700060CFD_g;TRAES3BF066900010CFD_g;TRAES3BF086500030CFD_g;TRAES3BF091900080CFD_g;TRAES3BF…
8	GO:0030234	enzyme regulator activity	22 (1.71%)	524 (0.92%)	0.00488849	0.0357657	TRAES3BF168400230CFD_g;Traes_1AL_1C66B5A24;Traes_1AL_D1AF9EF20;Traes_1BL_0A3CDBCFC;Traes_1BL_555D3DF55;Traes_1BL_C40D1B0CC;Traes_1BS_6D7C05CD6;Traes_1DL_A6553EC96;Traes_2DL_3118367B8;Traes_3AS_075D3EB21;Traes_4AS_BC5510ABB;Traes_4BL_068A73AF2;Traes_4DL_A1C5EBF001;Traes_5AS_4931A4B26;Traes_5BL_3D3FA43A7;Traes_5BL_EF3CE8FD3;Traes_5BS_5E269AF92;Traes_5BS_EB8CF1AF2;Traes_5BS_EB8CF1AF21;Traes_5DL_F96B…
9	GO:0098772	molecular function regulator	22 (1.71%)	524 (0.92%)	0.00488849	0.0357657	TRAES3BF168400230CFD_g;Traes_1AL_1C66B5A24;Traes_1AL_D1AF9EF20;Traes_1BL_0A3CDBCFC;Traes_1BL_555D3DF55;Traes_1BL_C40D1B0CC;Traes_1BS_6D7C05CD6;Traes_1DL_A6553EC96;Traes_2DL_3118367B8;Traes_3AS_075D3EB21;Traes_4AS_BC5510ABB;Traes_4BL_068A73AF2;Traes_4DL_A1C5EBF001;Traes_5AS_4931A4B26;Traes_5BL_3D3FA43A7;Traes_5BL_EF3CE8FD3;Traes_5BS_5E269AF92;Traes_5BS_EB8CF1AF2;Traes_5BS_EB8CF1AF21;Traes_5DL_F96B…
10	GO:0000166	nucleotide binding	298 (23.1%)	11471 (20.22%)	0.00562032	0.0357657	EPlTAEG00000010126;TRAES3BF010600010CFD_g;TRAES3BF011400020CFD_g;TRAES3BF026200090CFD_g;TRAES3BF028200080CFD_g;TRAES3BF038300010CFD_g;TRAES3BF039600200CFD_g;TRAES3BF050300020CFD_g;TRAES3BF050800180CFD_g;TRAES3BF066900010CFD_g;TRAES3BF069100010CFD_g;TRAES3BF077300050CFD_g;TRAES3BF083500030CFD_g;TRAES3BF086500030CFD_g;TRAES3BF091900080CFD_g;TRAES3BF091900110CFD_g;TRAES3BF099800040CFD_g;TRAES3BF1391…
11	GO:1901265	nucleoside phosphate binding	298 (23.1%)	11471 (20.22%)	0.00562032	0.0357657	EPlTAEG00000010126;TRAES3BF010600010CFD_g;TRAES3BF011400020CFD_g;TRAES3BF026200090CFD_g;TRAES3BF028200080CFD_g;TRAES3BF038300010CFD_g;TRAES3BF039600200CFD_g;TRAES3BF050300020CFD_g;TRAES3BF050800180CFD_g;TRAES3BF066900010CFD_g;TRAES3BF069100010CFD_g;TRAES3BF077300050CFD_g;TRAES3BF083500030CFD_g;TRAES3BF086500030CFD_g;TRAES3BF091900080CFD_g;TRAES3BF091900110CFD_g;TRAES3BF099800040CFD_g;TRAES3BF1391…
12	GO:0036094	small molecule binding	299 (23.18%)	11592 (20.43%)	0.00803962	0.0468978	EPlTAEG00000010126;TRAES3BF010600010CFD_g;TRAES3BF011400020CFD_g;TRAES3BF026200090CFD_g;TRAES3BF028200080CFD_g;TRAES3BF038300010CFD_g;TRAES3BF039600200CFD_g;TRAES3BF050300020CFD_g;TRAES3BF050800180CFD_g;TRAES3BF066900010CFD_g;TRAES3BF069100010CFD_g;TRAES3BF077300050CFD_g;TRAES3BF083500030CFD_g;TRAES3BF086500030CFD_g;TRAES3BF091900080CFD_g;TRAES3BF091900110CFD_g;TRAES3BF099800040CFD_g;TRAES3BF1391…
cellular_component	GO ID	Description	GeneRatio (464)	BgRatio (22495)	pvalue	qvalue	geneID
1	GO:0016020	membrane	288 (62.07%)	11157 (49.6%)	3.2335e-08	1.81076e-06	EPlTAEG00000010126;TRAES3BF017000050CFD_g;TRAES3BF017200010CFD_g;TRAES3BF043700030CFD_g;TRAES3BF044400060CFD_g;TRAES3BF049300050CFD_g;TRAES3BF050300020CFD_g;TRAES3BF066900010CFD_g;TRAES3BF069100010CFD_g;TRAES3BF072400210CFD_g;TRAES3BF073300170CFD_g;TRAES3BF076300010CFD_g;TRAES3BF083000080CFD_g;TRAES3BF083500030CFD_g;TRAES3BF090100130CFD_g;TRAES3BF094000010CFD_g;TRAES3BF099800040CFD_g;TRAES3BF1088…
2	GO:0005618	cell wall	18 (3.88%)	291 (1.29%)	3.84748e-05	0.0010773	Traes_1AL_1C66B5A24;Traes_1AL_6F271A0E5;Traes_1BL_555D3DF55;Traes_1BS_6D7C05CD6;Traes_1DL_D313CC8EE;Traes_2DL_3A0D67F79;Traes_2DL_CCB028478;Traes_4AL_25853E685;Traes_4AS_A65DDCD05;Traes_4AS_BC5510ABB;Traes_4BL_AB3EBF1FD;Traes_4DL_A1C5EBF001;Traes_5BL_3D3FA43A7;Traes_5BL_EF3CE8FD3;Traes_5DL_BCFA9DA27;Traes_5DL_F96B51CD6;Traes_6AS_BBFCFD084;Traes_7AL_8C4A9BEBF
3	GO:0030312	external encapsulating structure	18 (3.88%)	307 (1.36%)	7.67724e-05	0.00143309	Traes_1AL_1C66B5A24;Traes_1AL_6F271A0E5;Traes_1BL_555D3DF55;Traes_1BS_6D7C05CD6;Traes_1DL_D313CC8EE;Traes_2DL_3A0D67F79;Traes_2DL_CCB028478;Traes_4AL_25853E685;Traes_4AS_A65DDCD05;Traes_4AS_BC5510ABB;Traes_4BL_AB3EBF1FD;Traes_4DL_A1C5EBF001;Traes_5BL_3D3FA43A7;Traes_5BL_EF3CE8FD3;Traes_5DL_BCFA9DA27;Traes_5DL_F96B51CD6;Traes_6AS_BBFCFD084;Traes_7AL_8C4A9BEBF
4	GO:0005576	extracellular region	35 (7.54%)	872 (3.88%)	0.000148078	0.00207309	TRAES3BF168400230CFD_g;Traes_1AL_4254BE1AF;Traes_1AL_579194637;Traes_1AL_D1AF9EF20;Traes_1BL_0A3CDBCFC;Traes_1BL_2DE1B0930;Traes_1BL_35E764B3E;Traes_1BL_C40D1B0CC;Traes_1DL_53C5D61FD;Traes_1DL_A6553EC96;Traes_2AS_298F369BE;Traes_2BL_2B45081D4;Traes_2DL_B9663237F;Traes_2DS_688B07E1E;Traes_3B_597AD2CBA;Traes_4AL_25853E685;Traes_4AL_7FFE0BBD5;Traes_4AL_A4BB84417;Traes_4AS_A65DDCD05;Traes_4BL_2A8052B…
5	GO:0071944	cell periphery	33 (7.11%)	969 (4.31%)	0.00351131	0.0393266	Traes_1AL_1C66B5A24;Traes_1AL_6F271A0E5;Traes_1AL_A66798759;Traes_1BL_5274E7F39;Traes_1BL_555D3DF55;Traes_1BS_6D7C05CD6;Traes_1BS_8A297503E;Traes_1DL_D313CC8EE;Traes_2AL_54C8CDCBE;Traes_2AL_5EFEADFB6;Traes_2DL_3A0D67F79;Traes_2DL_CCB028478;Traes_3DL_1FF49653E;Traes_3DL_DB4F4CB29;Traes_4AL_25853E685;Traes_4AL_BDABA3C02;Traes_4AS_A538B5587;Traes_4AS_A65DDCD05;Traes_4AS_BC5510ABB;Traes_4BL_95197062C…
