# Supplementary material for: Analysis of metabolic pathways related to fertility restoration and identification of fertility candidate genes associated with Aegilops kotschyi cytoplasm in wheat (Triticum aestivum L.)
Source: BMC Plant Biol. 2019 Jun 11;19:252. doi: 10.1186/s12870-019-1824-9 (PMC6560861; doi:10.1186/s12870-019-1824-9)
Supplement: Supplementary file 4 — Table S4. KOG class annotations. (XLSX 30 kb) [file 12870_2019_1824_MOESM4_ESM.xlsx]

## Sheet: Table S3 KOG.class.annot
Code	Functional-Categories	Gene-Number	Genes
A	RNA processing and modification	15	Traes_1BL_262B745D1,KOG1642	Traes_7BS_782D48A8F,KOG0922	Traes_7AL_539D1AF6C,KOG4822	Traes_7DS_4786F0760,KOG0951	Traes_2AS_3EDDFBB19,KOG1642	Traes_2AL_02C399D2E,KOG2793	Traes_2BS_B296754F9,KOG1642	Traes_2DS_F467ADBE7,KOG1642	Traes_2DS_A12C5002D,KOG1642	Traes_2DS_30775DCAD,KOG1642	Traes_2DL_A381337F4,KOG1801	Traes_2DL_BBE65D431,KOG1795	TRAES3BF073300170CFD_g,KOG1609	Traes_4AL_2BF246CE0,KOG3980	Traes_4BL_8F74B076C,KOG2809
B	Chromatin structure and dynamics	11	Traes_1BS_573322FF1,KOG0386	Traes_7AL_AE382F8D0,KOG4161	Traes_7DS_948FD23FB,KOG0386	Traes_1AL_529A94293,KOG1756	Traes_3AS_541E182FC,KOG1744	Traes_6DS_DFD77F306,KOG1744	Traes_7DS_ED0582DF2,KOG2025	Traes_2AS_CB62107FC,KOG0889	Traes_4AS_A538B5587,KOG3467	Traes_4BL_95197062C,KOG3467	Traes_6BL_40771391A,KOG1744
C	Energy production and conversion	71	Traes_1BL_872B95FED,KOG1231	Traes_1BS_3FADAD34F,KOG1192	Traes_6DL_E534517F1,KOG2456	Traes_6DL_BE09C8E43,KOG1764	Traes_6DL_1CB111965,KOG0069	Traes_6DL_94DCF0B70,KOG0134	Traes_7BS_6EBE7C904,KOG2258	Traes_7DL_55AC0BE09,KOG2450	Traes_7DS_560C3917F,KOG2258	Traes_1AL_A2DA8A6AE,KOG1231	Traes_2AL_EB5D11599,KOG1192	Traes_2AS_656ABE561,KOG2495	Traes_2AS_5EBF8EF1E,KOG1192	Traes_2BL_C76BCE16D,KOG1192	Traes_2BL_EE25FF117,KOG3453	Traes_2BS_956489811,KOG1192	Traes_3AS_4B9462BD0,KOG1192	Traes_3B_1B6B31737,KOG0762	Traes_3B_C1A0BCA34,KOG1192	Traes_3DS_BD8671794,KOG1192	Traes_3DS_9897882C9,KOG1192	Traes_3DS_D5A4DF6A2,KOG0752	Traes_4AS_D080DDBAA,KOG2909	Traes_4AS_805AEEE8A,KOG2614	Traes_4DL_7A688107B,KOG2614	Traes_5BL_09989E686,KOG1192	Traes_5BL_80B6F9967,KOG1192	Traes_6AL_952D863AD,KOG1192	Traes_6BL_5B613F9E5,KOG0134	Traes_6DS_489CD9911,KOG1192	Traes_7AS_29FF84C97,KOG2258	Traes_7DS_91F20D6DA,KOG1192	EPlTAEG00000010126,KOG1353	TRAES3BF017200010CFD_g,KOG0762	TRAES3BF151800040CFD_g,KOG2711	Traes_1DL_F96F5FBFF,KOG1764	Traes_1DS_667880CEB,KOG1192	Traes_1DL_CB562D2D8,KOG1231	Traes_2AL_27D485913,KOG1192	Traes_2AL_2394F534B,KOG0538	Traes_2BS_0AF3C934E,KOG0134	Traes_2BS_14A78E8AD,KOG1192	Traes_2BS_5E392919C,KOG1260	Traes_2BS_A26F736F7,KOG2495	Traes_2BL_38F4078EC,KOG1192	Traes_2BL_2E06A6706,KOG1192	Traes_2DL_281A19C6F,KOG3453
D	Cell cycle control, cell division, chromosome partitioning	26	Traes_1AL_5450D9C86,KOG1987	Traes_1BS_FB3E0601A,KOG1987	Traes_6DS_357919158,KOG2952	Traes_6DL_A4B41DF18,KOG0600	Traes_7AS_C6F34B2E3,KOG0082	Traes_7DS_AA896818F,KOG0082	Traes_7DL_5BA698633,KOG0082	Traes_1AL_2F26F5C45,KOG1987	Traes_3B_AAF753E78,KOG2227	Traes_4DL_4C51D2B9F,KOG2035	Traes_5BS_0696B0238,KOG0600	Traes_6AS_541AE93BA,KOG2952	Traes_6BL_4BD4253F3,KOG0973	Traes_6BL_3941CAD6B,KOG0600	Traes_6DL_52D536D06,KOG0600	Traes_7DS_ED0582DF2,KOG2025	Traes_2AS_CB62107FC,KOG0889	Traes_2AL_540202F1E,KOG2073	Traes_2BL_64666F2FF,KOG2073	Traes_3AL_7FBDA0AFB,KOG0600	Traes_4AL_03D0B9AAA,KOG1547	Traes_4BL_8F74B076C,KOG2809	Traes_5BL_72579DBC0,KOG0656	Traes_5DS_E4259DEC1,KOG0600	Traes_6AS_749D6E592,KOG0600	Traes_6BS_7CD68C354,KOG2952
E	Amino acid transport and metabolism	69	Traes_1AL_3996E29ED,KOG1237	Traes_1AL_AB89C36F8,KOG1441	Traes_1AS_06ED54842,KOG1282	Traes_1AL_78AD3FA77,KOG0068	Traes_1BL_BED1984D9,KOG1237	Traes_6DL_6EC763C47,KOG1237	Traes_7AS_357FE98BE,KOG1303	Traes_7AL_9F8C57492,KOG1303	Traes_7AL_649E6547F,KOG1303	Traes_7BS_0AA920858,KOG1303	Traes_7BS_66163ADFE,KOG2436	Traes_7BL_6EF469A1F,KOG1303	Traes_7BL_28C34BF1C,KOG1303	Traes_7DS_4300927A0,KOG1303	Traes_7DL_30B685267,KOG1303	Traes_7DL_E9D7C13BC,KOG1303	Traes_1AL_38EEA508C,KOG1303	Traes_1BL_55462A32D,KOG2348	Traes_2AL_01EEA15FC,KOG1289	Traes_2AL_2A6F8CE85,KOG1237	Traes_2BS_6F7623475,KOG0053	Traes_2DL_90E6FC6FA,KOG1303	Traes_2DL_FAF4631B2,KOG1237	Traes_2DL_54095DA5D,KOG1237	Traes_2DL_18577A96D,KOG0975	Traes_2DL_631322659,KOG1237	Traes_4AL_C76DABBD9,KOG1282	Traes_4AS_C3BC395FC,KOG1282	Traes_4BS_C9070AEA4,KOG2263	Traes_5AL_4E5782957,KOG1046	Traes_5AL_4210A8A6E,KOG0571	Traes_5AL_403C90909,KOG1046	Traes_5AL_BF2994143,KOG1046	Traes_5DL_A7467549C,KOG1046	Traes_5DL_9D414CDED,KOG1046	Traes_6BL_0D20315E2,KOG0692	Traes_7AS_13E9B5D29,KOG2436	Traes_7BL_E6A72120C,KOG1303	Traes_7DL_F631D2D2E,KOG1303	Traes_1DL_1D65B5F10,KOG1237	Traes_1DS_830C4AC55,KOG1282	Traes_1DL_F70395059,KOG1303	Traes_1DL_0AE3664C6,KOG0571	Traes_2AL_6A34123EE,KOG2797	Traes_2AS_EE80EF583,KOG1615	Traes_2AL_DFB829624,KOG1237	Traes_2BL_C41ED2148,KOG1237
F	Nucleotide transport and metabolism	12	Traes_2AS_37D2F45AF,KOG1096	Traes_3DL_E979782A1,KOG1377	Traes_4DS_70CD809D5,KOG3179	TRAES3BF139100070CFD_g,KOG1377	Traes_4AL_6A3037137,KOG1018	Traes_4BS_7F31CC8A1,KOG3179	Traes_4BS_16B8E31E6,KOG3379	Traes_4DL_71DE87AB7,KOG1385	Traes_5AL_D24A24C13,KOG1385	Traes_5BL_7FB8945A4,KOG0430	Traes_5DL_E4F9A14FE,KOG1292	Traes_6AL_54260E477,KOG3019
G	Carbohydrate transport and metabolism	99	Traes_1AL_51B1D5DBC,KOG0658	Traes_1AL_AB89C36F8,KOG1441	Traes_1AL_BF84D919F,KOG0496	Traes_1BS_3FADAD34F,KOG1192	Traes_1BL_D66BA864F,KOG1594	Traes_6DL_481276D28,KOG0223	Traes_7BS_4F13F8218,KOG1958	Traes_7DS_03C14B868,KOG1958	Traes_1AL_DA0EE1337,KOG1458	Traes_1DL_5A078CBF3,KOG0658	Traes_1DL_E53D205AE,KOG1458	Traes_1DL_33976FD88,KOG0658	Traes_2AL_EB5D11599,KOG1192	Traes_2AS_5EBF8EF1E,KOG1192	Traes_2BL_2C62185EE,KOG0470	Traes_2BL_C76BCE16D,KOG1192	Traes_2BL_B6CA439C5,KOG1604	Traes_2BS_956489811,KOG1192	Traes_2DL_4A4C48C9D,KOG0799	Traes_2DS_9A13CC9C0,KOG1050	Traes_3AS_4B9462BD0,KOG1192	Traes_3B_C1A0BCA34,KOG1192	Traes_3DS_BD8671794,KOG1192	Traes_3DS_9897882C9,KOG1192	Traes_4AS_AF7143BFC,KOG1950	Traes_4AS_AF7143BFC1,KOG1950	Traes_4DL_BC3008B1E,KOG1582	Traes_4DS_AD983298B,KOG0626	Traes_5AS_2F085E4AB,KOG1021	Traes_5BL_09989E686,KOG1192	Traes_5BL_619A5623A,KOG1378	Traes_5BL_80B6F9967,KOG1192	Traes_5DL_68DF8DF53,KOG1378	Traes_5DS_BE64352A2,KOG1021	Traes_6AL_952D863AD,KOG1192	Traes_6BL_01DF926F1,KOG0235	Traes_6DL_6286CEC01,KOG0235	Traes_6DL_33F8A5EF4,KOG1050	Traes_6DS_489CD9911,KOG1192	Traes_7AL_3B2536995,KOG2855	Traes_7DL_1A847FDCC,KOG2855	Traes_7DS_91F20D6DA,KOG1192	Traes_1DS_667880CEB,KOG1192	Traes_1DL_E23AC4445,KOG1458	Traes_2AS_CAA2FBF93,KOG0626	Traes_2AL_90AC53EFF,KOG1604	Traes_2AL_27D485913,KOG1192
H	Coenzyme transport and metabolism	4	Traes_7BS_423B70DF8,KOG2201	Traes_4BS_52E8A2788,KOG1540	Traes_2BL_D9F91A381,KOG4292	Traes_3DL_44B8C6002,KOG1527
I	Lipid transport and metabolism	69	Traes_1AS_A23BA47E3,KOG0060	Traes_1AL_ADC801BEB,KOG4569	Traes_1AL_3447123F0,KOG4569	Traes_1AL_2731160E4,KOG1206	Traes_1BS_FDD0F86AE,KOG1221	Traes_1BS_68F77FAE7,KOG0513	Traes_1BL_E6A53E6FA,KOG4569	Traes_6DS_B3BD3031B,KOG1176	Traes_6DL_39276DDB6,KOG0157	Traes_6DL_9B6900309,KOG4569	Traes_6DL_18D8D6502,KOG4569	Traes_7AS_21CEEB652,KOG0874	Traes_7AS_BB9ECE10B,KOG0497	Traes_7BS_22405E871,KOG0831	Traes_7BS_322A365D4,KOG4178	Traes_7DS_627D5887E,KOG4178	Traes_7DL_2EDF5CB11,KOG0157	Traes_1BL_B64F611C1,KOG4569	Traes_1BS_CA3011D91,KOG0873	Traes_1DL_A6FE85E09,KOG0059	Traes_1DL_957F95999,KOG4569	Traes_1DL_1F6DFA159,KOG4569	Traes_2AS_280CEC75B,KOG0157	Traes_2BL_ADA4918F5,KOG2112	Traes_3AS_A621195BE,KOG0157	Traes_3DL_EA981FE27,KOG2779	Traes_4AS_D2A85E4CA,KOG0513	Traes_4DS_CECAC33D6,KOG3071	Traes_4DS_849C911C9,KOG1221	Traes_5DL_439F1AFC6,KOG1455	Traes_7DL_2DCC36584,KOG2369	TRAES3BF234900010CFD_g,KOG1176	Traes_1DL_0DF53C55A,KOG0157	Traes_2AL_9EB42E6F3,KOG1471	Traes_2AS_D86455172,KOG1176	Traes_2BS_7C174F31D,KOG1176	Traes_2DS_1125D8A30,KOG0157	Traes_2DS_2D499E56F,KOG1176	Traes_2DS_F6307AF21,KOG1176	Traes_2DL_892F83E0B,KOG1471	Traes_3AL_3399B4022,KOG1169	TRAES3BF046300160CFD_g,KOG1684	TRAES3BF074500020CFD_g,KOG3177	TRAES3BF086500030CFD_g,KOG1169	TRAES3BF087900010CFD_g,KOG4569	Traes_3DS_561941A6E,KOG0157	Traes_3DL_C5F603601,KOG1169
J	Translation, ribosomal structure and biogenesis	10	Traes_4DL_0CF5DE05D,KOG2049	Traes_2BL_BA5B68F01,KOG0401	Traes_2DS_FA2BDB1FD,KOG1211	Traes_2DL_DBF946197,KOG0401	Traes_2DL_95149ED20,KOG4639	Traes_3AL_91D4BCCD7,KOG0469	TRAES3BF089200060CFD_g,KOG1384	Traes_5BS_837C05E47,KOG0437	Traes_5DS_7DA5AAFD8,KOG2072	Traes_6AL_57F4E85DA,KOG2869
K	Transcription	39	Traes_1BS_7CBF8EFD3,KOG1601	Traes_1BS_573322FF1,KOG0386	Traes_6DS_357919158,KOG2952	Traes_7AS_8123257BA,KOG0014	Traes_7AL_AE382F8D0,KOG4161	Traes_7BS_592EC3AB1,KOG0014	Traes_7DS_948FD23FB,KOG0386	Traes_7DL_1FA87027B,KOG0048	Traes_2BS_74269A4C5,KOG1267	Traes_2DL_54E6F0446,KOG0048	Traes_3AL_C957A37EB,KOG2338	Traes_4AS_1EA23DE08,KOG0483	Traes_4BL_6199EF553,KOG2239	Traes_4DL_A95E508A7,KOG1601	Traes_4DS_7DF55BA13,KOG3473	Traes_6AS_541AE93BA,KOG2952	Traes_6BL_4BD4253F3,KOG0973	Traes_7AL_0AD4A7A87,KOG0048	Traes_7DL_FAF2AE9FB,KOG0048	Traes_2AS_6EA1E372F,KOG1414	Traes_2AS_212F7F4ED,KOG0483	Traes_2AL_CC403D182,KOG0048	Traes_2BS_C9A338257,KOG1414	Traes_2BS_262434B09,KOG1904	Traes_2BS_BD0ED621D,KOG0483	Traes_2BL_FD8C2F815,KOG0048	Traes_2DS_11AA87593,KOG4495	Traes_2DS_20F748657,KOG0483	Traes_2DS_A63DED725,KOG1001	Traes_2DL_B5F7BDF13,KOG4210	TRAES3BF117100130CFD_g,KOG1414	Traes_3DL_9BA079211,KOG1874	Traes_4AL_B6992AAA6,KOG1601	Traes_4BS_ACD70539F,KOG1601	Traes_4DS_12AC132C6,KOG3218	Traes_4DL_4798D0BBD,KOG0483	Traes_6AL_54D562BC2,KOG0048	Traes_6AL_E8CD2C02B,KOG4343	Traes_6BS_7CD68C354,KOG2952
L	Replication, recombination and repair	8	Traes_7DS_95FB6F343,KOG3388	Traes_3B_AAF753E78,KOG2227	Traes_3DL_BD52F0DE9,KOG0989	Traes_4DL_4C51D2B9F,KOG2035	Traes_2AS_CB62107FC,KOG0889	Traes_2DS_A63DED725,KOG1001	Traes_3AL_89DA6721C,KOG0989	Traes_6BL_784C950E0,KOG0133
M	Cell wall/membrane/envelope biogenesis	9	Traes_6DS_FEB327C68,KOG0916	Traes_5AS_2F085E4AB,KOG1021	Traes_5DS_BE64352A2,KOG1021	Traes_3AL_838AB2D97,KOG1021	Traes_3AL_F36A7C211,KOG1021	TRAES3BF026200030CFD_g,KOG1021	Traes_4BS_11DDF29B31,KOG4701	Traes_4DS_F33F58A71,KOG4701	Traes_5BS_87D0FE59C,KOG1021
N	Cell motility	1	Traes_4BL_8F005532B,KOG2116
O	Posttranslational modification, protein turnover, chaperones	116	Traes_1AS_8A319EC97,KOG0867	Traes_1AL_16EAFFACD,KOG1283	Traes_1AS_06ED54842,KOG1282	Traes_1AS_E91219F7E,KOG0867	Traes_1AL_8E9187BA2,KOG0800	Traes_1AL_26A708185,KOG2824	Traes_1BL_F4D20AE54,KOG1283	Traes_1BL_A5CC574CF,KOG0406	Traes_1BL_8EDD57822,KOG2824	Traes_1BL_ACE9E7BF8,KOG0406	Traes_1BL_16CFA64C8,KOG0907	Traes_1BL_BFDFA1C1F,KOG1543	Traes_6DL_FD43A9DA1,KOG0800	Traes_6DL_6CD63E299,KOG0800	Traes_6DL_FDF34AF3E,KOG0800	Traes_7AS_6D22E9F6C,KOG1752	Traes_7BS_4306A478C,KOG1339	Traes_7BL_C184D0525,KOG0724	Traes_7DL_D2EB7B8DF,KOG0800	Traes_7DL_484FDBEF3,KOG3259	Traes_7DL_94D5F8AFE,KOG1339	Traes_1AL_C64C85707,KOG0406	Traes_1AL_950BFB736,KOG0907	Traes_1AL_D8322513E,KOG0710	Traes_1DL_2200EA8BC,KOG0743	Traes_1DL_1DEDB0903,KOG0743	Traes_1DS_3E8E0BE88,KOG0867	Traes_2AL_DD01B8330,KOG1339	Traes_2AL_77AB68EDA,KOG1339	Traes_2AL_29343F32E,KOG0800	Traes_2BL_422A30419,KOG1543	Traes_2BL_D2371CD401,KOG0800	Traes_2BL_679C2C024,KOG1153	Traes_2BL_2C4D11A01,KOG1543	Traes_2BS_2B879B58D,KOG1543	Traes_2DL_AD616CD82,KOG1543	Traes_3AS_2388C9B01,KOG0800	Traes_3AS_6E4722A6B,KOG0724	Traes_3B_B28A8F1C01,KOG1339	Traes_3DL_2E0299554,KOG0800	Traes_3DL_41E353D06,KOG0674	Traes_3DS_759A72524,KOG0800	Traes_4AL_A8C2B1294,KOG0714	Traes_4AL_C76DABBD9,KOG1282	Traes_4AL_DEF089EE0,KOG0406	Traes_4AS_C3BC395FC,KOG1282	Traes_4BL_29C2D49C8,KOG2606
P	Inorganic ion transport and metabolism	58	Traes_1AS_6C4BEE0B0,KOG1650	Traes_1AL_A3A29B974,KOG0682	Traes_1BL_4AC8122A0,KOG1650	Traes_1BL_2DE1B0930,KOG0560	Traes_7AL_76159C6DA,KOG1291	Traes_7BL_03741F576,KOG1291	Traes_7DL_365ECF19A,KOG1291	Traes_7DS_3E0641CD5,KOG1281	Traes_1AL_F4F1F73DF,KOG0204	Traes_1AL_2D9BC6EE1,KOG0205	Traes_1BS_0C8CB4F2B,KOG1172	Traes_1DS_FAAF8AEB3,KOG4408	Traes_1DS_FAAF8AEB31,KOG4408	Traes_2DL_E6C4F6B59,KOG0682	Traes_3AL_04CD57FC2,KOG2662	Traes_3DL_096A9C488,KOG1397	Traes_4AL_C003EBF58,KOG1120	Traes_4BL_66ED55B9E,KOG0252	Traes_4BL_E65703779,KOG1485	Traes_4DS_702191D74,KOG2662	Traes_5AL_1A881D2ED,KOG0236	Traes_5BL_B94B6FD53,KOG1281	Traes_5BL_429152528,KOG1281	Traes_5BL_99BAA4CB8,KOG1281	Traes_5DL_C46613B9F,KOG0236	Traes_6AS_22B81927D,KOG1530	Traes_6BS_1E297BB49,KOG1397	Traes_6DS_E7826C696,KOG1558	Traes_1DS_9E9ED97CA,KOG1172	Traes_2AL_6A53A7392,KOG1603	Traes_2AL_CF862CF2D,KOG0682	Traes_2BL_F1A254464,KOG0682	Traes_2BL_31D4D0A2C,KOG1603	Traes_2BL_7D6CA68B8,KOG1603	Traes_2BL_BA8D8EE4A,KOG2353	Traes_2BL_A1BCBD2BE,KOG1558	Traes_2BL_A82C980C0,KOG1603	Traes_2DL_C5C149794,KOG0682	Traes_2DL_D0582A4B1,KOG1558	Traes_3AL_D426C4603,KOG0498	Traes_4AL_37B6D6FC3,KOG2662	Traes_4AL_ECCF59611,KOG2399	Traes_4AL_BDE58EA71,KOG0682	Traes_4BS_165612CC9,KOG2662	Traes_4DL_62077A769,KOG1650	Traes_4DL_84BDB65D9,KOG1485	Traes_4DS_E07CA6058,KOG0236
Q	Secondary metabolites biosynthesis, transport and catabolism	136	Traes_1AS_F9013A945,KOG0222	Traes_1AS_F64BAC19D,KOG0143	Traes_1AS_ED61D0E0C,KOG0143	Traes_1BS_BD86C90A7,KOG0222	Traes_1BL_8617E565C,KOG0156	Traes_1BS_FA0EFB1B8,KOG0143	Traes_1BL_A1CF1385F,KOG0143	Traes_6DL_1AEA7B869,KOG0222	Traes_6DS_211935E65,KOG0023	Traes_6DL_39276DDB6,KOG0157	Traes_6DL_5EF8EAD26,KOG0143	Traes_7AL_34D6E5034,KOG1208	Traes_7AL_7BD10B6C7,KOG0065	Traes_7AL_7E1C0EDEE,KOG0065	Traes_7AL_9D1BEACC0,KOG0143	Traes_7BL_D3A25B6C7,KOG0065	Traes_7DS_7DA7A6420,KOG0156	Traes_7DS_25B02BA46,KOG0065	Traes_7DS_5BFEA6002,KOG0065	Traes_7DL_CCE27DF79,KOG0065	Traes_7DL_AEAE90568,KOG0065	Traes_7DL_63530C8FA,KOG0065	Traes_7DL_2EDF5CB11,KOG0157	Traes_7DL_A2604A6D5,KOG0143	Traes_1AL_7D2EF644A,KOG0143	Traes_1BS_C3AA04888,KOG0222	Traes_1DL_93E80C14A,KOG0156	Traes_1DS_26E6C748F,KOG0143	Traes_2AL_9EC3226F7,KOG0222	Traes_2AL_C07505E42,KOG0222	Traes_2AS_156963109,KOG0156	Traes_2AS_280CEC75B,KOG0157	Traes_2BL_85629BCE9,KOG0156	Traes_2BL_13D5272D7,KOG0222	Traes_2BL_EE22FBE18,KOG0222	Traes_2BL_A77ABD51C,KOG0061	Traes_2BS_65C9C0F08,KOG0054	Traes_2BS_26ED8506D,KOG0156	Traes_2BS_CD53C5F59,KOG0156	Traes_2BS_CF4F892DD,KOG0143	Traes_2DL_F47B9B20E,KOG0143	Traes_2DL_10A4DDD75,KOG0222	Traes_2DL_8C21AAAEF,KOG0222	Traes_2DS_3791A8A36,KOG0222	Traes_3AL_C4AD3A60B,KOG1399	Traes_3AS_A621195BE,KOG0157	Traes_3AS_44927A043,KOG0156
R	General function prediction only	216	Traes_1AS_A23BA47E3,KOG0060	Traes_1AS_F64BAC19D,KOG0143	Traes_1AL_EEF9D88DA,KOG0619	Traes_1AL_5450D9C86,KOG1987	Traes_1AS_ED61D0E0C,KOG0143	Traes_1AL_FA27281BB,KOG1315	Traes_1AL_A270BED6E,KOG0619	Traes_1AL_F332F7EAD,KOG0254	Traes_1BS_5FF1E5E66,KOG1880	Traes_1BS_D6CC6D602,KOG2061	Traes_1BS_FB3E0601A,KOG1987	Traes_1BS_BF71914E7,KOG0374	Traes_1BS_420105401,KOG1075	Traes_1BS_FA0EFB1B8,KOG0143	Traes_1BL_CE5400281,KOG1315	Traes_1BL_A1CF1385F,KOG0143	Traes_6DS_E745E946C,KOG1552	Traes_6DL_1BAFABCC2,KOG4742	Traes_6DL_94DCF0B70,KOG0134	Traes_6DL_D12A6B069,KOG1552	Traes_6DL_416FF03E2,KOG0504	Traes_6DL_5EF8EAD26,KOG0143	Traes_7AS_26C737DEF,KOG0511	Traes_7AS_5BBC303CA,KOG0206	Traes_7AL_7B680A58E,KOG0619	Traes_7AL_B9DF16DC7,KOG1347	Traes_7AL_9D1BEACC0,KOG0143	Traes_7BS_9EB0AD253,KOG0511	Traes_7BS_AA539F8C6,KOG1075	Traes_7BL_4B3EE71A8,KOG1577	Traes_7BL_64D664EE2,KOG1347	Traes_7DS_9AC0184B3,KOG0619	Traes_7DL_C1D324B3B,KOG2458	Traes_7DL_A9DD703B1,KOG1347	Traes_7DL_A2604A6D5,KOG0143	Traes_1AL_2F26F5C45,KOG1987	Traes_1AL_7D2EF644A,KOG0143	Traes_1AL_A9574D210,KOG1947	Traes_1BL_DCC58CE85,KOG1347	Traes_1BL_E1FD93D33,KOG0254	Traes_1BL_164A89B5B,KOG0725	Traes_1BL_80A1C84CE,KOG1947	Traes_1DL_CF795D310,KOG0254	Traes_1DL_A6FE85E09,KOG0059	Traes_1DS_309F807A1,KOG0374	Traes_1DS_26E6C748F,KOG0143	Traes_2AL_50F72DD28,KOG2997
S	Function unknown	34	Traes_1AL_E885D6292,KOG2236	Traes_1BS_277818F85,KOG3131	Traes_6DL_691A7F34F,KOG0324	Traes_6DS_C9398DB9C,KOG1032	Traes_6DL_F1602E2D8,KOG0167	Traes_7AL_B6F334692,KOG2521	Traes_7BL_286C09B87,KOG3156	Traes_7BL_F47D78862,KOG2342	Traes_7BL_AF173EC17,KOG2521	Traes_7DL_8F998052B,KOG3156	Traes_7DL_B2EB69EC9,KOG2521	Traes_2AL_3E2D1C695,KOG0167	Traes_2BL_8F164996C,KOG2998	Traes_2BL_0B1AFA01D,KOG0167	Traes_2BL_7D134CBC1,KOG3140	Traes_2BL_DF71AA091,KOG3140	Traes_3B_59F3A656E,KOG0167	Traes_4DS_AF2E3D847,KOG4189	Traes_5AL_A16560034,KOG1426	Traes_5BL_228D47CEC,KOG4698	Traes_6BS_C4D549693,KOG1032	Traes_7AL_286C09B87,KOG3156	Traes_2AS_6C89A3064,KOG2998	Traes_2AL_E32D2987E,KOG3140	Traes_2BS_718E091E0,KOG2998	Traes_2DS_9CAAFC49D,KOG2998	Traes_2DL_B06BF22B2,KOG0167	Traes_2DL_53A42F39A,KOG3140	TRAES3BF044400060CFD_g,KOG2922	Traes_3DS_95153FC30,KOG1893	Traes_4AL_F3BA3F9FB,KOG4189	Traes_4BS_1C782883D,KOG2886	Traes_5DL_017093C79,KOG2722	Traes_6AS_800A4A447,KOG0167
T	Signal transduction mechanisms	261	Traes_1AS_48F12954A,KOG1187	Traes_1AL_21556BB18,KOG1700	Traes_1AS_E1F4B540B,KOG2546	Traes_1AL_D9CCA97D9,KOG1187	Traes_1BS_BF71914E7,KOG0374	Traes_1BL_FCD240170,KOG1700	Traes_1BL_73C42C272,KOG1187	Traes_1BL_D2AEF1364,KOG4658	Traes_1BL_2B1696617,KOG1187	Traes_1DS_7FA26F1F2,KOG1187	Traes_6DS_E40C27230,KOG1187	Traes_6DS_2A5F5E0381,KOG1187	Traes_6DS_DE84493731,KOG1187	Traes_6DS_DC698DBA3,KOG0251	Traes_6DS_DE8449373,KOG1187	Traes_6DS_357919158,KOG2952	Traes_6DL_42A839B66,KOG1187	Traes_6DL_1CE58E347,KOG1187	Traes_6DL_7602EF847,KOG0251	Traes_6DL_9FAE3F08F,KOG1187	Traes_6DL_0E50C67C2,KOG1187	Traes_7AS_C6F34B2E3,KOG0082	Traes_7AS_9D4305585,KOG1187	Traes_7AL_BB8CDE628,KOG0698	Traes_7AL_05AC81CDF,KOG0256	Traes_7BL_2788274FD,KOG1187	Traes_7BL_9245842D2,KOG0256	Traes_7BL_26B5F81E0,KOG1187	Traes_7BL_5F9E57F3F,KOG0297	Traes_7BL_772B2DB6F,KOG4658	Traes_7DS_AA896818F,KOG0082	Traes_7DS_E50749E85,KOG1187	Traes_7DS_76618CE24,KOG1187	Traes_7DL_7C5EAB9C9,KOG0027	Traes_7DL_5BA698633,KOG0082	Traes_7DL_BF9A4676A,KOG1187	Traes_7DL_DAD2C2C1D,KOG1187	Traes_7DL_6F30AD134,KOG4658	Traes_1BS_2EE629420,KOG4658	Traes_1DL_809CA70F3,KOG1187	Traes_1DL_9F6E6F107,KOG1187	Traes_1DS_309F807A1,KOG0374	Traes_2AL_4838FE6E2,KOG2262	Traes_2AS_C80D3AD0F,KOG0027	Traes_2AS_E5AB3458C,KOG1187	Traes_2AS_623188B9A,KOG1187	Traes_2AS_C0D44124A,KOG1187
U	Intracellular trafficking, secretion, and vesicular transport	42	Traes_1AS_0A17777BA,KOG0845	Traes_6DS_315CCC3AB,KOG2395	Traes_6DS_DC698DBA3,KOG0251	Traes_6DL_7602EF847,KOG0251	Traes_7AS_160EEE9A4,KOG0087	Traes_7AS_B0AA62C31,KOG0087	Traes_1BS_BCC2C28A7,KOG0845	Traes_1DS_B42728A0A,KOG0845	Traes_2AL_91DDC47CA,KOG1787	Traes_3AL_51989AB3B,KOG0087	Traes_3DL_9B1D1768E,KOG1666	Traes_4AL_B6D3C0C78,KOG3142	Traes_4DL_D0B60B7B5,KOG0819	Traes_5AL_E71BA1255,KOG1656	Traes_5AL_7B7ED105F,KOG3225	Traes_5DS_1CF3A18BE,KOG1809	Traes_6BS_62EDA03FF,KOG1787	Traes_6DL_38D593283,KOG1809	Traes_6DS_D1AFFC860,KOG0276	Traes_7AS_DEDCD66A2,KOG0087	Traes_7BL_9F81FEC5A,KOG0251	Traes_7DL_9C57651CA,KOG1786	Traes_1DS_D11C94C4A,KOG2344	Traes_2BS_4BAD008CB,KOG3065	Traes_3AL_E87B341B9,KOG1666	Traes_3AL_18B03D894,KOG3065	TRAES3BF002700050CFD_g,KOG2344	TRAES3BF076300010CFD_g,KOG1666	TRAES3BF075200020CFD_g,KOG2104	TRAES3BF094200040CFD_g,KOG3065	TRAES3BF050300020CFD_g,KOG0087	Traes_3DL_E9FFC0915,KOG0446	Traes_3DL_7CFCC5F00,KOG0087	Traes_4AS_265BF3644,KOG1983	Traes_5AL_E8CAA9375,KOG0087	Traes_5BL_174908B14,KOG3225	Traes_5BL_F573080E8,KOG0087	Traes_5BL_CCFB68EEE,KOG2034	Traes_5DL_F20E1AFE0,KOG3225	Traes_5DL_D8AE9432A,KOG0087	Traes_6AL_BD51B76BD,KOG0859	Traes_6BS_4698671B3,KOG0251
V	Defense mechanisms	22	Traes_6DS_11D3FDCC9,KOG1529	Traes_7AS_EA2CCE18A,KOG1572	Traes_7BS_27D0E28C7,KOG1572	Traes_7DS_1E2B77E33,KOG1572	Traes_7DL_106F36D5F,KOG4730	Traes_3AS_98B360ADE,KOG2764	Traes_4AS_53B185E1A,KOG1726	Traes_5BL_964343068,KOG1726	Traes_5BL_DB38D1FC7,KOG1759	Traes_7AS_B97797583,KOG2392	Traes_7BL_4837E2D6B,KOG1502	Traes_7DL_97626F39E,KOG1502	Traes_7DL_3D31AD3C0,KOG1502	Traes_2BS_3C52AA683,KOG1502	TRAES3BF028200050CFD_g,KOG1515	TRAES3BF048200120CFD_g,KOG1515	Traes_4AL_294217E58,KOG1515	Traes_4AL_A4BB84417,KOG2392	Traes_4DL_1120E8821,KOG1726	Traes_5BL_5D0539D02,KOG1515	Traes_5DL_25C935939,KOG1726	Traes_6DS_CFA474AC4,KOG1515
W	Extracellular structures	6	Traes_5AS_2F085E4AB,KOG1021	Traes_5DS_BE64352A2,KOG1021	Traes_3AL_838AB2D97,KOG1021	Traes_3AL_F36A7C211,KOG1021	TRAES3BF026200030CFD_g,KOG1021	Traes_5BS_87D0FE59C,KOG1021
Y	Nuclear structure	3	Traes_1AS_0A17777BA,KOG0845	Traes_1BS_BCC2C28A7,KOG0845	Traes_1DS_B42728A0A,KOG0845
Z	Cytoskeleton	21	Traes_1AL_21556BB18,KOG1700	Traes_1AS_E1F4B540B,KOG2546	Traes_1BL_FCD240170,KOG1700	Traes_1BL_9AECAC1F1,KOG0239	Traes_6DS_E37F38E9D,KOG0242	Traes_7AS_2BF2F495C,KOG3430	Traes_4DL_B88E2BDBC,KOG2027	Traes_5BL_10BF755F0,KOG2659	Traes_5DL_84D0A7030,KOG0243	Traes_7AS_3C6BF38D8,KOG0243	Traes_1DL_08A33D57A,KOG1700	Traes_2AL_AB2B9EBDA,KOG0239	Traes_2BS_6374BF6AC,KOG0165	Traes_4AS_B984297FD,KOG2027	Traes_4AL_03D0B9AAA,KOG1547	Traes_4AL_AECA32B9B,KOG3430	Traes_4BL_2ABD3B58D,KOG2027	Traes_4DS_409CDCAEB,KOG0239	Traes_5BS_CFBE4B8F1,KOG4280	Traes_5BL_F274E082E,KOG0242	Traes_5DS_F7C4C2EC0,KOG4280
[truncated: 214 more columns]
