# Supplementary material for: Analysis of metabolic pathways related to fertility restoration and identification of fertility candidate genes associated with Aegilops kotschyi cytoplasm in wheat (Triticum aestivum L.)
Source: BMC Plant Biol. 2019 Jun 11;19:252. doi: 10.1186/s12870-019-1824-9 (PMC6560861; doi:10.1186/s12870-019-1824-9)
Supplement: Supplementary file 5 — Table S5. Significantly enriched KEGG pathways. (XLSX 14 kb) [file 12870_2019_1824_MOESM5_ESM.xlsx]

## Sheet: Sheet1
id	KMA_count	KMF_count	KMA_fpkm	KMF_fpkm	log2(FC)	Pvalue	FDR	significant	Description
Traes_1DL_1DEDB0903	27.6667	5.00333	2.29	0.383333	-2.2704	4.76851e-07	8.60702e-05	down	PREDICTED: probable mitochondrial chaperone BCS1-B [Brachypodium distachyon] (AAA-ATPase)
Traes_1DL_2200EA8BC	11.6267	1.33333	0.833333	0.0933333	-2.86561	7.4135e-05	0.00419023	down	PREDICTED: probable mitochondrial chaperone BCS1-B [Brachypodium distachyon] (AAA-ATPase)
Traes_1DL_80768AB26	24.9667	7.62333	1.49667	0.43	-1.50878	0.00105091	0.0292208	down	PREDICTED: probable mitochondrial chaperone BCS1-B [Brachypodium distachyon] (AAA-ATPase)
Traes_4AL_16C72AA06	88.2667	22.6967	2.82333	0.696667	-1.74749	1.27851e-06	0.000186273	down	PREDICTED: probable mitochondrial chaperone BCS1-B [Brachypodium distachyon] (AAA-ATPase)
Traes_1DL_DC879CDBC	54.6367	18.7267	4.34	1.40333	-1.34854	0.000531921	0.0179497	down	PREDICTED: probable mitochondrial chaperone BCS1-B [Brachypodium distachyon] (AAA-ATPase)
Traes_4BS_165612CC9	267.953	489.943	24.4767	41.5667	1.01966	6.66083e-05	0.00386355	up	Mitochondrial inner membrane magnesium transporter mrs2 [Aegilops tauschii]
Traes_4AL_37B6D6FC3	70.0767	163.073	8.13333	17.64	1.41676	2.35389e-05	0.00175326	up	Mitochondrial inner membrane magnesium transporter mrs2 [Aegilops tauschii]
Traes_3AL_04CD57FC2	12.3333	1	0.706667	0.05	-3.3251	9.33607e-06	0.000873004	down	Mitochondrial inner membrane magnesium transporter mrs2 [Aegilops tauschii]
Traes_7AL_286C09B87	86.25	156.577	4.29	7.29667	1.03957	0.000101109	0.00536669	up	PREDICTED: coiled-coil domain-containing protein 90B, mitochondrial [Brachypodium distachyon]
Traes_7BL_286C09B87	400.483	848.577	28.1233	55.57	1.24738	1.03227e-05	0.000932304	up	PREDICTED: coiled-coil domain-containing protein 90B, mitochondrial [Brachypodium distachyon]
Traes_7DL_8F998052B	2561.18	5636.87	341.497	698.107	1.29647	2.06974e-05	0.00159108	up	PREDICTED: coiled-coil domain-containing protein 90B, mitochondrial [Brachypodium distachyon]
Traes_5AL_7B7ED105F	596.407	1567.5	75.16	183.117	1.54958	1.0565e-05	0.000948233	up	PREDICTED: outer envelope pore protein 16-3, chloroplastic/mitochondrial-like isoform X1 [Brachypodium distachyon]
Traes_5BL_174908B14	550.593	1212.16	73.17	149.3	1.2833	7.16124e-05	0.00407958	up	PREDICTED: outer envelope pore protein 16-3, chloroplastic/mitochondrial-like isoform X1 [Brachypodium distachyon]
Traes_5DL_F20E1AFE0	17.3333	57	35.48	112.697	1.89729	4.97198e-07	8.86526e-05	up	PREDICTED: outer envelope pore protein 16-3, chloroplastic/mitochondrial-like isoform X1 [Brachypodium distachyon]
Traes_2AS_656ABE561	242.953	94.32	17.18	6.25667	-1.19982	1.11944e-07	2.56112e-05	down	PREDICTED: internal alternative NAD(P)H-ubiquinone oxidoreductase A1, mitochondrial-like [Brachypodium distachyon]
Traes_2BS_A26F736F7	296.047	114.013	16.52	5.94667	-1.22651	1.57038e-08	5.03527e-06	down	PREDICTED: internal alternative NAD(P)H-ubiquinone oxidoreductase A1, mitochondrial-like [Brachypodium distachyon]
Traes_6DL_1CB111965	273.69	51.1933	7.03	1.24	-2.22311	1.63457e-16	4.14661e-13	down	Formate dehydrogenase 2, mitochondrial [Aegilops tauschii]
Traes_3DS_D5A4DF6A2	94.15	186.603	5.03667	9.20667	1.14301	0.000119969	0.00609398	up	PREDICTED: mitochondrial substrate carrier family protein B-like isoform X1 [Brachypodium distachyon]
TRAES3BF108800050CFD_g	55.3967	121.873	7.99333	16.32	1.3125	3.55507e-05	0.00240874	up	PREDICTED: mitochondrial substrate carrier family protein B-like isoform X1 [Brachypodium distachyon]
Traes_5AL_D573242A9	177.47	317.65	27.22	45.2533	1.01435	1.6239e-05	0.00132715	up	Nudix hydrolase 16, mitochondrial [Triticum urartu]
Traes_5BL_E065DEAB6	234.363	420.17	28.7533	47.7	1.00033	0.000153516	0.00722766	up	PREDICTED: nudix hydrolase 16, mitochondrial-like [Brachypodium distachyon]
Traes_1AL_2731160E4	50.9367	116.67	20.1867	41.58	1.37322	2.79565e-06	0.000338666	up	PREDICTED: hydroxyacyl-thioester dehydratase type 2, mitochondrial isoform X2 [Brachypodium distachyon]
TRAES3BF074500020CFD_g	157.443	303	124.087	218.893	1.11272	7.18001e-05	0.00408503	up	PREDICTED: coenzyme Q-binding protein COQ10 homolog, mitochondrial [Setaria italica]
Traes_4AL_C003EBF58	523.613	969.423	62.5333	106.793	1.05256	0.000138784	0.00674947	up	PREDICTED: iron-sulfur assembly protein IscA-like 1, mitochondrial [Setaria italica]
Traes_4DL_F6F93D1DF	119.137	39.3633	4.59333	1.42	-1.45357	9.61383e-09	3.33017e-06	down	PREDICTED: alanine--glyoxylate aminotransferase 2 homolog 3, mitochondrial-like [Brachypodium distachyon]
Traes_5BL_545CD9F8B1	1951.67	3740	110.47	195.587	1.08233	0.000130036	0.00643182	up	PREDICTED: mitochondrial uncoupling protein 5 [Brachypodium distachyon]
Traes_3B_1B6B31737	52.13	133.573	14.04	33.6567	1.53571	3.61761e-07	6.84268e-05	up	Mitochondrial carnitine/acylcarnitine carrier protein CACL [Aegilops tauschii]
Traes_7DS_95FB6F343	24.6667	54.3333	13.3633	27.0767	1.29022	3.06057e-05	0.00215143	up	PREDICTED: sulfiredoxin, chloroplastic/mitochondrial [Brachypodium distachyon]
XLOC_054221	34.3333	67.3333	2.07333	3.81333	1.13027	9.94877e-05	0.00529449	up	> XP_020189693.1 coiled-coil-helix-coiled-coil-helix domain-containing protein 10, mitochondrial-like [Aegilops tauschii subsp. tauschii]
XLOC_055695	117.667	231.333	28.7667	52.07	1.12459	4.65925e-05	0.00297241	up	> XP_020200652.1 ATP-dependent RNA helicase SUV3, mitochondrial [Aegilops tauschii subsp. tauschii]
XLOC_063337	123.94	44	11.4533	3.80333	-1.30637	1.59692e-06	0.000219419	down	> XP_020190344.1 thiosulfate/3-mercaptopyruvate sulfurtransferase 1, mitochondrial-like [Aegilops tauschii subsp. tauschii]// AAK64575.1 thiosulfate transferase [Triticum aestivum]
XLOC_099562	414.333	890.333	327.83	648.423	1.25689	1.68679e-06	0.000229478	up	> XP_020105583.1 pentatricopeptide repeat-containing protein At3g54980, mitochondrial-like [Ananas comosus]
