# Supplementary material for: Analysis of metabolic pathways related to fertility restoration and identification of fertility candidate genes associated with Aegilops kotschyi cytoplasm in wheat (Triticum aestivum L.)
Source: BMC Plant Biol. 2019 Jun 11;19:252. doi: 10.1186/s12870-019-1824-9 (PMC6560861; doi:10.1186/s12870-019-1824-9)
Supplement: Supplementary file 6 — Table S6. WRKY, bHLH, and MYB transcription factors. (XLSX 12 kb) [file 12870_2019_1824_MOESM6_ESM.xlsx]

## Sheet: Sheet1
Term	Gene id	Annotated function	FPKM		Significant
			KMA	KMF
WRKY	TRAES3BF003800010CFD_g	WRKY6 [Triticum urartu]	31.86	9.39	down
	Traes_1AS_F3EAEC435	WRKY [Triticum aestivum]	16.1433	4.21333	down
	Traes_1BS_EF67E5A24	WRKY14 [Triticum aestivum]	4.14333	0.746667	down
	Traes_1DS_A6733B734	WRKY2 [Triticum aestivum]	16.9967	5.03	down
	Traes_2AL_434E9F101	WRKY51 [Triticum aestivum]	29.9033	11.72	down
	Traes_2AS_6269D889E	WRKY1B [Triticum aestivum]	7.09	1.59667	down
	Traes_2BL_6B75B32E3	WRKY68-b [Triticum aestivum]	91.5133	35.4233	down
	Traes_2BS_B65714572	WRKY1A [Triticum aestivum]	6.16	1.72	down
	Traes_2DS_AD8820C42	WRKY42 [Triticum aestivum]	7.7	1.25	down
	Traes_3AS_855F86851	WRKY6 [Triticum urartu]	23.5067	5.01667	down
	Traes_3B_990298FF5	WRKY27 [Triticum aestivum]	24.6667	8.01333	down
	Traes_4AL_234E1CDF6	WRKY48 [Hordeum vulgare]	1.70333	0.24	down
	Traes_5BL_8BEF7F9CD	WRKY3 [Hordeum vulgare subsp. vulgare]	26.41	44.9667	up
	XLOC_019820	WRKY45-like [Triticum aestivum]	0.896667	0.05	down
bHLH	Traes_2DS_FE62DB7F5	bHLH47 [Aegilops tauschii]	2.21333	0.616667	down
	Traes_5BL_976872803	bHLH150-like[Brachypodium distachyon]	15.1367	35.5767	up
	Traes_5DL_5DC0E1715	bHLH150-like[Brachypodium distachyon]	22.49	56.53	up
	Traes_6AL_FACBEB134	bHLH63 [Brachypodium distachyon]	0.653333	0.0933333	down
	XLOC_052296	bHLH66-like [Aegilops tauschii subsp. tauschii]	13.5633	23.7367	up
	XLOC_068544	bHLH94-like [Aegilops tauschii subsp. tauschii]	7.54	15.32	up
	XLOC_089956	bHLH66-like [Aegilops tauschii subsp. tauschii]	5.17667	8.54	up
MYB	Traes_7AL_0AD4A7A87	GAMYB [Triticum urartu]	360.257	780.023	up
	Traes_7BL_C184D0525	MYB1R1 [Triticum urartu]	4.23	7.98	up
	Traes_7DL_1FA87027B	MYB44 [Triticum urartu]	1.00333	0.146667	down
	Traes_7DL_FAF2AE9FB	GAMYB [Aegilops tauschii]	241.75	535.58	up
	XLOC_005102	MYB21 [Triticum urartu]	10.4533	18.1767	up
