# Supplementary material for: Analysis of metabolic pathways related to fertility restoration and identification of fertility candidate genes associated with Aegilops kotschyi cytoplasm in wheat (Triticum aestivum L.)
Source: BMC Plant Biol. 2019 Jun 11;19:252. doi: 10.1186/s12870-019-1824-9 (PMC6560861; doi:10.1186/s12870-019-1824-9)
Supplement: Supplementary file 7 — Table S7. DEGs involved in pathways. (XLSX 17 kb) [file 12870_2019_1824_MOESM7_ESM.xlsx]

## Sheet: Sheet1
DEGs involved in carbohydrate metabolism Pathway
id	KMA_count	KMF_count	KMA_fpkm	KMF_fpkm	log2(FC)	Pvalue	FDR	significant	Description	KEGG_A_class	KEGG_B_class	Pathway	K_ID	Term
Traes_4AL_D288B9954	90.3333	323.667	4.45333	16.9767	1.67608	0.00039151	0.0143818	up	Beta-fructofuranosidase, insoluble isoenzyme 3 [Triticum urartu]	Metabolism	Carbohydrate metabolism	ko00500//Starch and sucrose metabolism;ko00052//Galactose metabolism	K01193	INV
Traes_5BL_154422B7A	75.2367	245.787	3.68333	12.8933	1.55101	0.00187944	0.0438834	up	cell wall invertase [Triticum aestivum]	Metabolism	Carbohydrate metabolism	ko00500//Starch and sucrose metabolism;ko00052//Galactose metabolism	K01193
Traes_5DL_E47CADCE3	62.7633	277.547	3.05667	14.55	2.00017	8.54757e-05	0.00470782	up	beta-fructofuranosidase, insoluble isoenzyme IVR1_5DL [Triticum aestivum]	Metabolism	Carbohydrate metabolism	ko00500//Starch and sucrose metabolism;ko00052//Galactose metabolism	K01193
Traes_7AL_3B2536995	75.9133	226.02	14.79	47.6	1.40057	2.96773e-05	0.00209838	up	PREDICTED: fructokinase-2 [Brachypodium distachyon]	Metabolism	Carbohydrate metabolism	ko00500//Starch and sucrose metabolism;ko00520//Amino sugar and nucleotide sugar metabolism;ko00051//Fructose and mannose metabolism	K00847	scrK
Traes_7DL_1A847FDCC	842.753	2419.65	51.4033	157.257	1.34698	0.000246634	0.010242	up	PREDICTED: fructokinase-2-like [Oryza brachyantha]	Metabolism	Carbohydrate metabolism	ko00500//Starch and sucrose metabolism;ko00520//Amino sugar and nucleotide sugar metabolism;ko00051//Fructose and mannose metabolism	K00847
XLOC_004557	0.333333	6.33333	0.03	0.536667	3.97184	0.000587246	0.0192139	up	> XP_020185157.1 hexokinase-4, chloroplastic [Aegilops tauschii subsp. tauschii]	Metabolism	Global and Overview;Carbohydrate metabolism	ko01200//Carbon metabolism;ko00500//Starch and sucrose metabolism;ko00010//Glycolysis / Gluconeogenesis;ko00520//Amino sugar and nucleotide sugar metabolism;ko00052//Galactose metabolism;ko00051//Fructose and mannose metabolism	K00844	HK
Traes_1AL_1C66B5A24	35.67	11	1.69333	0.486667	-1.54221	6.87496e-05	0.00395319	down	Os01g0311800 [Oryza sativa Japonica Group]	Metabolism	Carbohydrate metabolism	ko00500//Starch and sucrose metabolism;ko00040//Pentose and glucuronate interconversions	K01051	PME
Traes_1AL_6F271A0E5	48.7533	5.33667	3.71667	0.383333	-2.99766	5.76009e-13	6.48127e-10	down	PREDICTED: pectinesterase-like isoform X1 [Brachypodium distachyon]	Metabolism	Carbohydrate metabolism	ko00500//Starch and sucrose metabolism;ko00040//Pentose and glucuronate interconversions	K01051
Traes_1BL_555D3DF55	14.3467	0.666667	1.62333	0.0733333	-4.04406	1.10423e-06	0.000167385	down	PREDICTED: pectinesterase-like isoform X1 [Brachypodium distachyon]	Metabolism	Carbohydrate metabolism	ko00500//Starch and sucrose metabolism;ko00040//Pentose and glucuronate interconversions	K01051
Traes_1BS_6D7C05CD6	1522.59	3232.69	60.74	119.847	1.23267	0.000141127	0.00682322	up	PREDICTED: probable pectinesterase/pectinesterase inhibitor 21 [Brachypodium distachyon]	Metabolism	Carbohydrate metabolism	ko00500//Starch and sucrose metabolism;ko00040//Pentose and glucuronate interconversions	K01051
Traes_1DL_D313CC8EE	13.91	1.33	6.75333	0.573333	-3.09808	6.60258e-05	0.00384269	down	PREDICTED: pectinesterase-like isoform X1 [Brachypodium distachyon]	Metabolism	Carbohydrate metabolism	ko00500//Starch and sucrose metabolism;ko00040//Pentose and glucuronate interconversions	K01051
Traes_2DL_3118367B8	295.447	698.52	52.6	115.12	1.38555	5.34724e-05	0.00330162	up	PREDICTED: probable pectinesterase/pectinesterase inhibitor 21 [Brachypodium distachyon]	Metabolism	Carbohydrate metabolism	ko00500//Starch and sucrose metabolism;ko00040//Pentose and glucuronate interconversions	K01051
Traes_2DL_3A0D67F79	18.5967	46.2967	17.4067	40.7733	1.46879	2.71692e-05	0.00196594	up	PREDICTED: probable pectinesterase/pectinesterase inhibitor 21-like [Oryza brachyantha]	Metabolism	Carbohydrate metabolism	ko00500//Starch and sucrose metabolism;ko00040//Pentose and glucuronate interconversions	K01051
Traes_2DL_CCB028478	106.123	240.463	34.8433	73.2467	1.36062	1.56661e-05	0.00128742	up	PREDICTED: probable pectinesterase/pectinesterase inhibitor 21 [Brachypodium distachyon]	Metabolism	Carbohydrate metabolism	ko00500//Starch and sucrose metabolism;ko00040//Pentose and glucuronate interconversions	K01051
Traes_4AS_BC5510ABB	1798.06	3552	80.4367	147.143	1.10894	0.000614687	0.0198753	up	PREDICTED: probable pectinesterase/pectinesterase inhibitor 21 [Brachypodium distachyon]	Metabolism	Carbohydrate metabolism	ko00500//Starch and sucrose metabolism;ko00040//Pentose and glucuronate interconversions	K01051
Traes_4BL_068A73AF2	34.53	101.757	53.8233	148.827	1.71236	0.000199901	0.00875221	up	PREDICTED: probable pectinesterase/pectinesterase inhibitor 21 [Brachypodium distachyon]	Metabolism	Carbohydrate metabolism	ko00500//Starch and sucrose metabolism;ko00040//Pentose and glucuronate interconversions	K01051
Traes_4DL_A1C5EBF001	3682.29	8000.86	169.117	341.073	1.26107	0.000144139	0.00691452	up	PREDICTED: probable pectinesterase/pectinesterase inhibitor 21 [Brachypodium distachyon]	Metabolism	Carbohydrate metabolism	ko00500//Starch and sucrose metabolism;ko00040//Pentose and glucuronate interconversions	K01051
XLOC_108738	104.923	255.71	61.01	136.347	1.44446	7.64035e-09	2.71192e-06	up	> XP_016184134.1 PREDICTED: pectinesterase 2-like [Arachis ipaensis]	Metabolism	Carbohydrate metabolism	ko00500//Starch and sucrose metabolism;ko00040//Pentose and glucuronate interconversions	K01051
XLOC_110358	85.9267	172.583	17.2367	32.3733	1.17627	1.2732e-06	0.000185814	up	> KMZ57871.1 pectin methylesterase, family CE8 [Zostera marina]	Metabolism	Carbohydrate metabolism	ko00500//Starch and sucrose metabolism;ko00040//Pentose and glucuronate interconversions	K01051
DEGs involved in Phenylpropanoid Biosynthesis Pathway
id	KMA_count	KMF_count	KMA_fpkm	KMF_fpkm	log2(FC)	Pvalue	FDR	significant	Description	KEGG_A_class	KEGG_B_class	Pathway	K_ID	Term
Traes_1DS_A8BD91E4A	8.66667	89.6167	0.243333	2.69333	3.13259	4.0188e-13	4.8771e-10	up	Phenylalanine ammonia-lyase [Aegilops tauschii]	Metabolism	Amino acid metabolism;Biosynthesis of other secondary metabolites	ko00940//Phenylpropanoid biosynthesis;ko00360//Phenylalanine metabolism	K10775	PAL
Traes_2AL_9EC3226F7	13	118.12	0.333333	3.29	2.97669	9.13429e-15	1.5757e-11	up	Phenylalanine ammonia-lyase [Aegilops tauschii]	Metabolism	Amino acid metabolism;Biosynthesis of other secondary metabolites	ko00940//Phenylpropanoid biosynthesis;ko00360//Phenylalanine metabolism	K10775
Traes_2AS_EC4ADE04E	5.44333	29.0233	0.216667	1.25667	2.20336	0.000215807	0.00924218	up	Phenylalanine ammonia-lyase [Aegilops tauschii]	Metabolism	Amino acid metabolism;Biosynthesis of other secondary metabolites	ko00940//Phenylpropanoid biosynthesis;ko00360//Phenylalanine metabolism	K10775
Traes_2BL_13D5272D7	90.1067	249.46	2.63333	7.94667	1.24481	0.00223228	0.0491255	up	Phenylalanine ammonia-lyase [Aegilops tauschii]	Metabolism	Amino acid metabolism;Biosynthesis of other secondary metabolites	ko00940//Phenylpropanoid biosynthesis;ko00360//Phenylalanine metabolism	K10775
Traes_2BS_88CF42F2E	96.0267	15.8133	3.63	0.553333	-2.40309	7.65547e-13	8.35823e-10	down	Phenylalanine ammonia-lyase [Aegilops tauschii]	Metabolism	Amino acid metabolism;Biosynthesis of other secondary metabolites	ko00940//Phenylpropanoid biosynthesis;ko00360//Phenylalanine metabolism	K10775
Traes_2DL_10A4DDD75	73.4733	8.93	4.33	0.486667	-2.80578	1.66218e-09	7.13265e-07	down	phenylalanine ammonia-lyase, partial [Hordeum vulgare subsp. vulgare]	Metabolism	Amino acid metabolism;Biosynthesis of other secondary metabolites	ko00940//Phenylpropanoid biosynthesis;ko00360//Phenylalanine metabolism	K10775
Traes_2DL_30F8555D4	6.66667	78.81	0.586667	7.43667	3.36114	2.45807e-13	3.11785e-10	up	Phenylalanine ammonia-lyase [Aegilops tauschii]	Metabolism	Amino acid metabolism;Biosynthesis of other secondary metabolites	ko00940//Phenylpropanoid biosynthesis;ko00360//Phenylalanine metabolism	K10775
Traes_2DS_28CA50371	7.47	55.0667	0.433333	3.49667	2.72055	1.82728e-10	1.05071e-07	up	Phenylalanine ammonia-lyase [Aegilops tauschii]	Metabolism	Amino acid metabolism;Biosynthesis of other secondary metabolites	ko00940//Phenylpropanoid biosynthesis;ko00360//Phenylalanine metabolism	K10775
Traes_4AL_892C47ED5	23	151.317	0.683333	4.83667	2.50116	5.05015e-12	4.18832e-09	up	Phenylalanine ammonia-lyase [Aegilops tauschii]	Metabolism	Amino acid metabolism;Biosynthesis of other secondary metabolites	ko00940//Phenylpropanoid biosynthesis;ko00360//Phenylalanine metabolism	K10775
Traes_6AL_77FE7A3DC	31.3333	98.6667	8.66	28.8767	1.44562	2.56326e-05	0.00187838	up	Phenylalanine ammonia-lyase [Triticum urartu]	Metabolism	Amino acid metabolism;Biosynthesis of other secondary metabolites	ko00940//Phenylpropanoid biosynthesis;ko00360//Phenylalanine metabolism	K10775
TRAES3BF006600010CFD_g	381.377	959.33	22.74	61.47	1.1455	6.48782e-07	0.00010782	up	cinnamate-4-hydroxylase [Hordeum vulgare]	Metabolism	Metabolism of cofactors and vitamins;Amino acid metabolism;Global and Overview;Biosynthesis of other secondary metabolites	ko00940//Phenylpropanoid biosynthesis;ko00360//Phenylalanine metabolism;ko00130//Ubiquinone and other terpenoid-quinone biosynthesis;ko00941//Flavonoid biosynthesis;ko00945//Stilbenoid, diarylheptanoid and gingerol biosynthesis;ko01220//Degradation of aromatic compounds	K00487	CYP73A
Traes_3AS_44927A043	115.653	348.133	10.92	35.0767	1.39623	1.27653e-08	4.20241e-06	up	Trans-cinnamate 4-monooxygenase [Aegilops tauschii]	Metabolism	Metabolism of cofactors and vitamins;Amino acid metabolism;Global and Overview;Biosynthesis of other secondary metabolites	ko00940//Phenylpropanoid biosynthesis;ko00360//Phenylalanine metabolism;ko00130//Ubiquinone and other terpenoid-quinone biosynthesis;ko00941//Flavonoid biosynthesis;ko00945//Stilbenoid, diarylheptanoid and gingerol biosynthesis;ko01220//Degradation of aromatic compounds	K00487
Traes_2AS_D86455172	12.57	69.2667	0.966667	5.76	2.24297	8.03264e-09	2.81639e-06	up	4-coumarate:coenzyme A ligase [Lolium perenne]	Metabolism	Metabolism of cofactors and vitamins;Amino acid metabolism;Biosynthesis of other secondary metabolites	ko00940//Phenylpropanoid biosynthesis;ko00360//Phenylalanine metabolism;ko00130//Ubiquinone and other terpenoid-quinone biosynthesis	K01904	4CL
Traes_2DS_2D499E56F	4.14	62.1133	0.783333	12.5533	3.68529	2.00863e-09	8.45112e-07	up	4-coumarate:coenzyme A ligase [Lolium perenne]	Metabolism	Metabolism of cofactors and vitamins;Amino acid metabolism;Biosynthesis of other secondary metabolites	ko00940//Phenylpropanoid biosynthesis;ko00360//Phenylalanine metabolism;ko00130//Ubiquinone and other terpenoid-quinone biosynthesis	K01904
Traes_2DS_F6307AF21	27.92	3.33333	3.38667	0.38	-2.81982	5.14514e-07	9.05671e-05	down	4-coumarate:coenzyme A ligase [Lolium perenne]	Metabolism	Metabolism of cofactors and vitamins;Amino acid metabolism;Biosynthesis of other secondary metabolites	ko00940//Phenylpropanoid biosynthesis;ko00360//Phenylalanine metabolism;ko00130//Ubiquinone and other terpenoid-quinone biosynthesis	K01904
Traes_6AS_730ED4A10	10.66	49.0033	0.623333	3.01667	1.96839	1.22907e-05	0.00107625	up	4-coumarate: CoA ligase [Hordeum vulgare]	Metabolism	Metabolism of cofactors and vitamins;Amino acid metabolism;Biosynthesis of other secondary metabolites	ko00940//Phenylpropanoid biosynthesis;ko00360//Phenylalanine metabolism;ko00130//Ubiquinone and other terpenoid-quinone biosynthesis	K01904
Traes_6AS_99102B19F	101.853	385.67	7.41667	30.3367	1.72488	3.83589e-10	2.05499e-07	up	4-coumarate: CoA ligase [Hordeum vulgare]	Metabolism	Metabolism of cofactors and vitamins;Amino acid metabolism;Biosynthesis of other secondary metabolites	ko00940//Phenylpropanoid biosynthesis;ko00360//Phenylalanine metabolism;ko00130//Ubiquinone and other terpenoid-quinone biosynthesis	K01904
Traes_2DL_F47B9B20E	19.57	52.6233	9.95667	23.5167	1.52859	0.00135593	0.0351206	up	flavanone 3-hydroxylase, partial [Triticum aestivum]	Metabolism	Biosynthesis of other secondary metabolites	ko00941//Flavonoid biosynthesis	K00475	F3H
Traes_5DS_EC1E11284	23.1167	49.0233	1.76667	3.44	1.21227	0.0010421	0.0290697	up	Flavonol synthase/flavanone 3-hydroxylase [Aegilops tauschii]	-	-	-	-
