# Supplementary material for: Analysis of metabolic pathways related to fertility restoration and identification of fertility candidate genes associated with Aegilops kotschyi cytoplasm in wheat (Triticum aestivum L.)
Source: BMC Plant Biol. 2019 Jun 11;19:252. doi: 10.1186/s12870-019-1824-9 (PMC6560861; doi:10.1186/s12870-019-1824-9)
Supplement: Supplementary file 8 — Table S8. Soluble sugar contents. (XLSX 11 kb) [file 12870_2019_1824_MOESM8_ESM.xlsx]

## Sheet: Sheet1
Table S7 Soluble sugar content
	KMF					KMA					T-TEST
	1	2	3	AVERAGE	STDEV	1	2	3	AVERAGE	STDEV
Fresh weight（g）	0.1	0.1	0.1	-	-	0.1	0.1	0.1	-	-	-
measured value (620nm)	1.61	1.56	1.58	-	-	0.89	0.95	1.02	-	-	-
Soluble sugar content (mg/g)	19.66	19.07	19.31	19.3467	0.296704	11.23	11.93	12.75	11.97	0.760789	0.0027829
Soluble sugar content=1.17*(△A+0.07)/W
△A=measured value (620nm) - Blank control value (620nm)
Blank control value (620nm):0
