# Supplementary material for: Analysis of metabolic pathways related to fertility restoration and identification of fertility candidate genes associated with Aegilops kotschyi cytoplasm in wheat (Triticum aestivum L.)
Source: BMC Plant Biol. 2019 Jun 11;19:252. doi: 10.1186/s12870-019-1824-9 (PMC6560861; doi:10.1186/s12870-019-1824-9)
Supplement: Supplementary file 9 — Table S9. Flavonoid contents. (XLSX 11 kb) [file 12870_2019_1824_MOESM9_ESM.xlsx]

## Sheet: Sheet1
Table S8 Flavonoid content
	KMF					KMA					T-TEST
	1	2	3	AVERAGE	STDEV	1	2	3	AVERAGE	STDEV
Dry weight（g）	0.071	0.071	0.071	-	-	0.066	0.066	0.066	-	-	-
Measure OD (502nm)	0.0622	0.064	0.0578	-	-	0.04	0.0406	0.0416	-	-	-
Control OD (502nm)	0.0091	0.014	0.0096	-	-	0.0149	0.0094	0.0141	-	-	-
Flavonoid content（mg/g）	2.96563	2.78985	2.68778	2.81442	0.140546	1.4823	1.8544	1.6287	1.65513	0.187453	0.00993614
Flavonoid content（mg/g）=4.026*（△A-0.0008)/W
△A=Measure OD (502nm) - Control OD (502nm)
