# Supplementary material for: Analysis of metabolic pathways related to fertility restoration and identification of fertility candidate genes associated with Aegilops kotschyi cytoplasm in wheat (Triticum aestivum L.)
Source: BMC Plant Biol. 2019 Jun 11;19:252. doi: 10.1186/s12870-019-1824-9 (PMC6560861; doi:10.1186/s12870-019-1824-9)
Supplement: Supplementary file 10 — Table S10. The gene expression of qRT-PCR and RNA sequencing. (XLSX 15 kb) [file 12870_2019_1824_MOESM10_ESM.xlsx]

## Sheet: Sheet1
Table S9 The gene expression of qRT-PCR and RNA sequencing
Gene id	qRT-PCR (2^-DDCT)									RNA sequencing (FPKM)			Annotated function
	KMA				KMF				log2(KMF/KMA)	KMA	KMF	log2(FC)
	1	2	3	AVERAGE	1	2	3	AVERAGE
Traes_2DL_F47B9B20E	1.01445	0.976892	1.00907	1.00014	1.22368	1.30161	1.22537	1.25022	0.32198	9.95667	23.5167	1.52859	flavanone 3-hydroxylase (F3H)
Traes_2DL_3A0D67F79	0.870092	1.09537	1.04924	1.0049	6.94468	6.76831	6.61891	6.7773	2.75366	17.4067	40.7733	1.46879	pectinesterase/pectinesterase inhibitor 21 (PME 21)
Traes_2DS_2D499E56F	0.990346	1.05228	0.959584	1.00074	1.41409	1.30175	1.3002	1.33868	0.419748	0.783333	12.5533	3.68529	4-coumarate:coenzyme A ligase (4CL)
Traes_2DL_B87857C02	1.03696	0.901205	1.07007	1.00275	0.699657	0.647128	0.811684	0.71949	-0.478911	127.367	38.0067	-1.44712	Lysosomal beta glucosidase (GBA)
Traes_3B_990298FF5	0.995193	0.937771	1.07151	1.00149	0.453326	0.650479	0.514254	0.539353	-0.892847	24.6667	8.01333	-1.31343	WRKY27 transcription factor (WRKY 27)
Traes_4AS_BC5510ABB	1.0771	0.920116	1.00903	1.00208	4.07488	4.64867	4.42858	4.38404	2.12926	80.4367	147.143	1.10894	pectinesterase/pectinesterase inhibitor 21 (PME 21)
Traes_6AL_67ED9DB4D	0.993176	1.11923	0.899606	1.00401	0.268291	0.315156	0.325516	0.302988	-1.72844	88.6467	19.4767	-1.9242	phenylalanine ammonia-lyase 4 (PAL 4)
Traes_6BL_01DF926F1	0.984211	1.04078	0.976231	1.00041	4.98907	4.58274	4.47131	4.68104	2.22624	26.9067	53.17	1.25972	2,3-bisphosphoglycerate-dependent phosphoglycerate mutase (PGAM)
Traes_6DL_6286CEC01	1.03275	0.931302	1.03972	1.00126	1.78774	2.12942	1.64706	1.85474	0.889408	22.38	42.0767	1.17806	2,3-bisphosphoglycerate-dependent phosphoglycerate mutase (PGAM)
Traes_7DL_1A847FDCC	0.788439	0.711462	0.774574	0.758158	1.05291	1.00718	0.942979	1.00102	0.400904	51.4033	157.257	1.34698	fructokinase-2-like (FLN)
Traes_3AS_44927A043	0.980119	1.02303	0.997321	1.00015	2.85969	2.81902	2.93198	2.87023	1.52094	10.92	35.0767	1.39623	Trans-cinnamate 4-monooxygenase (CYP73A)
Traes_6DL_1AEA7B869	1.06439	0.959826	0.97883	1.00101	1.07693	1.14989	1.08229	1.10304	0.140019	38.2067	172.14	1.91344	Phenylalanine ammonia-lyase (PAL)
