# Supplementary material for: Analysis of metabolic pathways related to fertility restoration and identification of fertility candidate genes associated with Aegilops kotschyi cytoplasm in wheat (Triticum aestivum L.)
Source: BMC Plant Biol. 2019 Jun 11;19:252. doi: 10.1186/s12870-019-1824-9 (PMC6560861; doi:10.1186/s12870-019-1824-9)
Supplement: Supplementary file 13 — Table S12. Sequence-specific primers used for qRT-PCR. (XLSX 11 kb) [file 12870_2019_1824_MOESM13_ESM.xlsx]

## Sheet: Sheet1
Table S10 Sequence-specific primers used for qRT-PCR
Gene id	Forward primer (5’-3’)	Reverse primer (5’-3’)	Annotated function
Traes_2DL_F47B9B20E	CTCCTCTTGGTGACGCTGTT	CGAACTCGTCATCGCCAAAC	flavanone 3-hydroxylase
Traes_2DL_3A0D67F79	CACCGTCGAGAGGTTCATCC	ATCTTCATCCTCGACCCCGA	pectinesterase/pectinesterase inhibitor 21
Traes_2DS_2D499E56F	TCTCCCAGCGAGCCCGACTT	CCTTGTACGTGCCCTCCTTGA	4-coumarate:coenzyme A ligase
Traes_2DL_B87857C02	TACAACGCCACCATCTTCCC	TGCACCAGCTTCGTGTCCTC	Lysosomal beta glucosidase
Traes_3B_990298FF5	CACCTCCAGTATCTTCCCGTCAC	TGGCTGCAAGCTAGTCGTCAT	WRKY27 transcription factor
Traes_4AS_BC5510ABB	TCCAGAACTGCGTCCTCC	CGATGTGGTCCTTGAACTCC	pectinesterase/pectinesterase inhibitor 21
Traes_6AL_67ED9DB4D	GCATCTGAACGCTGGAATC	TGTAGGACAGTGGCACAAGG	phenylalanine ammonia-lyase 4
Traes_6BL_01DF926F1	AGGCATCCTCACTCGTCG	CAAGCTGCAATGGCTTCA	2,3-bisphosphoglycerate-dependent phosphoglycerate mutase
Traes_6DL_6286CEC01	GAGGTAATAAGCCTTGAGTTGTC	GTGCCCAATAGTATGTGAAG	2,3-bisphosphoglycerate-dependent phosphoglycerate mutase
Traes_7DL_1A847FDCC	AAGTTTGGCGATGACGAGTT	GCGGATCAGGTCCAGGTT	fructokinase-2-like
Traes_3AS_44927A043	GGCAGTTCAGCAACCAGAT	TTTACAACACGACGCCTCAC	Trans-cinnamate 4-monooxygenase
Traes_6DL_1AEA7B869	GGGCATCAGCCAGAACAA	CGAACAACGAAAGGCAAAA	Phenylalanine ammonia-lyase
Actin	CTCCCTCACAACAACCGC	TACCAGGAACTTCCATACCAAC	Actin
